# Supplementary material for: Integrated analysis of tobacco miRNA and mRNA expression profiles under PVY infection provids insight into tobacco-PVY interactions
Source: Sci Rep. 2017 Jul 7;7:4895. doi: 10.1038/s41598-017-05155-w (PMC5501784; doi:10.1038/s41598-017-05155-w)
Supplement: Supplementary file 2 — Table_S1 [file 41598_2017_5155_MOESM2_ESM.xls]

miRNA_name	miRNA_Location	Precursor_name	Precursor_Location	A1 Read_counts	A1 Read_counts RPM	A2 Read_counts	A2 Read_counts RPM	A3 Read_counts	A3 Read_counts RPM	B1 Read_counts	B1 Read_counts RPM	B2 Read_counts	B2 Read_counts RPM	B3 Read_counts	B3 Read_counts RPM
nta-miR156i	(1) Ntab-K326_AWOJ-SS377652:808..827:-	nta-MIR156i	(1) Ntab-K326_AWOJ-SS377652:722..837:-	7033	2440.27	8456	3018.68	5292	1869.30	30235	3070.50	40272	4992.79	13806	2178.32
nta-miR482c	(1) Ntab-K326_AWOJ-SS8184:732288..732309:+	nta-MIR482a	(1) Ntab-K326_AWOJ-SS8184:732226..732329:+	248	86.05	191	68.18	197	69.59	169	17.16	362	44.88	238	37.55
nta-miR399g	(1) Ntab-K326_AWOJ-SS19534:58255..58275:+	nta-MIR399e	(1) Ntab-K326_AWOJ-SS19534:58171..58285:+	153	53.09	70	24.99	192	67.82	21	2.13	17	2.11	18	2.84
nta-miR172g	(1) Ntab-K326_AWOJ-SS1357:275813..275833:-	nta-MIR172c	(1) Ntab-K326_AWOJ-SS1357:275804..275920:-	107	37.13	112	39.98	80	28.26	95	9.65	57	7.07	93	14.67
nta-miR156h	(1) Ntab-K326_AWOJ-SS18348:305004..305023:-	nta-MIR156g	(1) Ntab-K326_AWOJ-SS18348:304885..305033:-	6825	2368.10	8176	2918.72	5105	1803.25	28927	2937.67	38657	4792.57	13464	2124.36
nta-miR169p	(1) Ntab-K326_AWOJ-SS6432:52868..52888:-	nta-MIR169d	(1) Ntab-K326_AWOJ-SS6432:52808..52898:-	3	1.04	5	1.78	11	3.89	126	12.80	143	17.73	88	13.88
nta-miR167d	(1) Ntab-K326_AWOJ-SS18995:207600..207620:+	nta-MIR167e	(1) Ntab-K326_AWOJ-SS18995:207591..207683:+	860	298.40	723	258.10	760	268.46	2504	254.29	2395	296.92	763	120.39
nta-miR166h	(1) Ntab-K326_AWOJ-SS1494:116219..116239:-	nta-MIR166e	(1) Ntab-K326_AWOJ-SS1494:116209..116386:-	54664	18967.00	46596	16634.13	46846	16547.52	290000	29450.82	319588	39621.46	127644	20139.76
nta-miR166f	(1) Ntab-K326_AWOJ-SS13518:57387..57407:-	nta-MIR166d	(1) Ntab-K326_AWOJ-SS13518:57377..57568:-	54842	19028.76	46752	16689.82	47010	16605.45	290262	29477.43	319919	39662.50	127860	20173.84
nta-miR160b	(1) Ntab-K326_AWOJ-SS812:606961..606981:-	nta-MIR160b	(1) Ntab-K326_AWOJ-SS812:606889..606991:-	19	6.59	9	3.21	26	9.18	120	12.19	73	9.05	36	5.68
nta-miR156g	(1) Ntab-K326_AWOJ-SS12396:197635..197654:-	nta-MIR156j	(1) Ntab-K326_AWOJ-SS12396:197550..197664:-	7029	2438.88	8459	3019.75	5296	1870.72	30246	3071.62	40278	4993.53	13807	2178.48
nta-miR6150	(1) Ntab-K326_AWOJ-SS7985:165199..165220:-	nta-MIR6150	(1) Ntab-K326_AWOJ-SS7985:165150..165230:-	387	134.28	428	152.79	391	138.11	408	41.43	362	44.88	124	19.56
nta-miR169f	(1) Ntab-K326_AWOJ-SS6432:52868..52888:-	nta-MIR169d	(1) Ntab-K326_AWOJ-SS6432:52808..52898:-	3	1.04	5	1.78	11	3.89	126	12.80	143	17.73	88	13.88
nta-miR169e	(1) Ntab-K326_AWOJ-SS5805:19098..19118:-	nta-MIR169p	(1) Ntab-K326_AWOJ-SS5805:19038..19128:-	3	1.04	5	1.78	11	3.89	126	12.80	143	17.73	88	13.88
nta-miR164b	(1) Ntab-K326_AWOJ-SS13028:59741..59761:-	nta-MIR164b	(1) Ntab-K326_AWOJ-SS13028:59554..59771:-	237	82.23	237	84.61	159	56.16	61	6.19	177	21.94	207	32.66
nta-miR169f	(1) Ntab-K326_AWOJ-SS5805:19098..19118:-	nta-MIR169p	(1) Ntab-K326_AWOJ-SS5805:19038..19128:-	3	1.04	5	1.78	11	3.89	126	12.80	143	17.73	88	13.88
nta-miR166e	(1) Ntab-K326_AWOJ-SS8866:313663..313683:-	nta-MIR166g	(1) Ntab-K326_AWOJ-SS8866:313654..313767:-	55272	19177.96	47154	16833.33	47362	16729.78	297223	30184.35	327857	40646.62	132821	20956.59
nta-miR172g	(1) Ntab-K326_AWOJ-SS19498:150893..150913:+	nta-MIR172h	(1) Ntab-K326_AWOJ-SS19498:150809..150922:+	107	37.13	112	39.98	80	28.26	95	9.65	57	7.07	93	14.67
nta-miR166g	(1) Ntab-K326_AWOJ-SS19723:57975..57995:-	nta-MIR166a	(1) Ntab-K326_AWOJ-SS19723:57966..58149:-	54842	19028.76	46752	16689.82	47010	16605.45	290262	29477.43	319919	39662.50	127860	20173.84
nta-miR6156	(1) Ntab-K326_AWOJ-SS11037:46479..46499:-	nta-MIR6156	(1) Ntab-K326_AWOJ-SS11037:46469..46575:-	5	1.73	5	1.78	2	0.71	3	0.30	2	0.25	2	0.32
nta-miR169k	(1) Ntab-K326_AWOJ-SS5805:18880..18900:-	nta-MIR169o	(1) Ntab-K326_AWOJ-SS5805:18871..19080:-	3	1.04	5	1.78	11	3.89	126	12.80	143	17.73	88	13.88
nta-miR169g	(1) Ntab-K326_AWOJ-SS6432:52868..52888:-	nta-MIR169d	(1) Ntab-K326_AWOJ-SS6432:52808..52898:-	3	1.04	5	1.78	11	3.89	126	12.80	143	17.73	88	13.88
nta-miR156a	(1) Ntab-K326_AWOJ-SS41165:83072..83091:-	nta-MIR156b	(1) Ntab-K326_AWOJ-SS41165:82991..83101:-	644	223.45	447	159.57	432	152.60	2781	282.42	3698	458.47	1063	167.72
nta-miR166d	(1) Ntab-K326_AWOJ-SS2094:97453..97473:-	nta-MIR166f	(1) Ntab-K326_AWOJ-SS2094:97443..97597:-	54843	19029.10	46753	16690.18	47010	16605.45	290262	29477.43	319919	39662.50	127860	20173.84
nta-miR169i	(1) Ntab-K326_AWOJ-SS6432:52660..52680:-	nta-MIR169k	(1) Ntab-K326_AWOJ-SS6432:52384..52690:-	3	1.04	5	1.78	11	3.89	126	12.80	143	17.73	88	13.88
nta-miR172h	(1) Ntab-K326_AWOJ-SS10370:9573..9593:-	nta-MIR172g	(1) Ntab-K326_AWOJ-SS10370:9564..9687:-	107	37.13	112	39.98	80	28.26	95	9.65	57	7.07	93	14.67
nta-miR169d	(1) Ntab-K326_AWOJ-SS6432:52868..52888:- (2) Ntab-K326_AWOJ-SS6432:52660..52680:-	nta-MIR169b	(1) Ntab-K326_AWOJ-SS6432:52600..52898:- (2) Ntab-K326_AWOJ-SS6432:52600..52898:-	3	1.04	5	1.78	11	3.89	126	12.80	143	17.73	88	13.88
nta-miR169d	(1) Ntab-K326_AWOJ-SS6432:52660..52680:-	nta-MIR169i	(1) Ntab-K326_AWOJ-SS6432:52385..52690:-	3	1.04	5	1.78	11	3.89	126	12.80	143	17.73	88	13.88
nta-miR169f	(1) Ntab-K326_AWOJ-SS6432:52868..52888:- (2) Ntab-K326_AWOJ-SS6432:52660..52680:-	nta-MIR169e	(1) Ntab-K326_AWOJ-SS6432:52602..52898:- (2) Ntab-K326_AWOJ-SS6432:52602..52898:-	3	1.04	5	1.78	11	3.89	126	12.80	143	17.73	88	13.88
nta-miR169m	(1) Ntab-K326_AWOJ-SS6432:52868..52888:- (2) Ntab-K326_AWOJ-SS6432:52660..52680:-	nta-MIR169g	(1) Ntab-K326_AWOJ-SS6432:52602..52898:- (2) Ntab-K326_AWOJ-SS6432:52602..52898:-	3	1.04	5	1.78	11	3.89	126	12.80	143	17.73	88	13.88
nta-miR166c	(1) Ntab-K326_AWOJ-SS58925:14933..14953:-	nta-MIR166c	(1) Ntab-K326_AWOJ-SS58925:14924..15028:-	55910	19399.33	47671	17017.89	47858	16904.99	295960	30056.09	325575	40363.71	130391	20573.18
nta-miR6151b	(1) Ntab-K326_AWOJ-SS8615:15338..15359:- (2) Ntab-K326_AWOJ-SS267:375395..375416:+	nta-MIR6151a	(1) Ntab-K326_AWOJ-SS8615:15299..15369:- (2) Ntab-K326_AWOJ-SS267:375385..375455:+	9	3.12	8	2.86	17	6.00	14	1.42	11	1.36	10	1.58
nta-miR172e	(1) Ntab-K326_AWOJ-SS10370:9573..9593:-	nta-MIR172g	(1) Ntab-K326_AWOJ-SS10370:9564..9687:-	107	37.13	112	39.98	80	28.26	95	9.65	57	7.07	93	14.67
nta-miR166g	(1) Ntab-K326_AWOJ-SS8866:313663..313683:-	nta-MIR166g	(1) Ntab-K326_AWOJ-SS8866:313654..313767:-	55272	19177.96	47154	16833.33	47362	16729.78	297223	30184.35	327857	40646.62	132821	20956.59
nta-miR166c	(1) Ntab-K326_AWOJ-SS13518:57387..57407:-	nta-MIR166d	(1) Ntab-K326_AWOJ-SS13518:57377..57568:-	54842	19028.76	46752	16689.82	47010	16605.45	290262	29477.43	319919	39662.50	127860	20173.84
nta-miR169l	(1) Ntab-K326_AWOJ-SS6432:52660..52680:-	nta-MIR169a	(1) Ntab-K326_AWOJ-SS6432:52384..52690:-	3	1.04	5	1.78	11	3.89	126	12.80	143	17.73	88	13.88
nta-miR169k	(1) Ntab-K326_AWOJ-SS6432:52660..52680:-	nta-MIR169k	(1) Ntab-K326_AWOJ-SS6432:52384..52690:-	3	1.04	5	1.78	11	3.89	126	12.80	143	17.73	88	13.88
nta-miR169m	(1) Ntab-K326_AWOJ-SS5805:18880..18900:-	nta-MIR169o	(1) Ntab-K326_AWOJ-SS5805:18871..19080:-	3	1.04	5	1.78	11	3.89	126	12.80	143	17.73	88	13.88
nta-miR169l	(1) Ntab-K326_AWOJ-SS6432:52660..52680:- (2) Ntab-K326_AWOJ-SS6432:52868..52888:-	nta-MIR169e	(1) Ntab-K326_AWOJ-SS6432:52602..52898:- (2) Ntab-K326_AWOJ-SS6432:52602..52898:-	3	1.04	5	1.78	11	3.89	126	12.80	143	17.73	88	13.88
nta-miR169e	(1) Ntab-K326_AWOJ-SS5805:18880..18900:-	nta-MIR169h	(1) Ntab-K326_AWOJ-SS5805:18820..18910:-	3	1.04	5	1.78	11	3.89	126	12.80	143	17.73	88	13.88
nta-miR6151g	(1) Ntab-K326_AWOJ-SS200290:141..162:- (2) Ntab-K326_AWOJ-SS7925:127103..127124:-	nta-MIR6151g	(1) Ntab-K326_AWOJ-SS200290:102..172:- (2) Ntab-K326_AWOJ-SS7925:127064..127134:-	245	85.01	271	96.74	324	114.45	285	28.94	321	39.80	182	28.72
nta-miR169i	(1) Ntab-K326_AWOJ-SS6432:52660..52680:-	nta-MIR169c	(1) Ntab-K326_AWOJ-SS6432:52385..52690:-	3	1.04	5	1.78	11	3.89	126	12.80	143	17.73	88	13.88
nta-miR169l	(1) Ntab-K326_AWOJ-SS6432:52660..52680:-	nta-MIR169c	(1) Ntab-K326_AWOJ-SS6432:52385..52690:-	3	1.04	5	1.78	11	3.89	126	12.80	143	17.73	88	13.88
nta-miR169h	(1) Ntab-K326_AWOJ-SS5805:18880..18900:- (2) Ntab-K326_AWOJ-SS5805:19098..19118:-	nta-MIR169m	(1) Ntab-K326_AWOJ-SS5805:18822..19128:- (2) Ntab-K326_AWOJ-SS5805:18822..19128:-	3	1.04	5	1.78	11	3.89	126	12.80	143	17.73	88	13.88
nta-miR169c	(1) Ntab-K326_AWOJ-SS5805:18880..18900:-	nta-MIR169o	(1) Ntab-K326_AWOJ-SS5805:18871..19080:-	3	1.04	5	1.78	11	3.89	126	12.80	143	17.73	88	13.88
nta-miR169a	(1) Ntab-K326_AWOJ-SS6432:52868..52888:- (2) Ntab-K326_AWOJ-SS6432:52660..52680:-	nta-MIR169b	(1) Ntab-K326_AWOJ-SS6432:52600..52898:- (2) Ntab-K326_AWOJ-SS6432:52600..52898:-	3	1.04	5	1.78	11	3.89	126	12.80	143	17.73	88	13.88
nta-miR169s	(1) Ntab-K326_AWOJ-SS5805:18281..18301:-	nta-MIR169s	(1) Ntab-K326_AWOJ-SS5805:18271..18479:-	11	3.82	17	6.07	21	7.42	63	6.40	63	7.81	22	3.47
nta-miR169b	(1) Ntab-K326_AWOJ-SS5805:18880..18900:-	nta-MIR169f	(1) Ntab-K326_AWOJ-SS5805:18871..19080:-	3	1.04	5	1.78	11	3.89	126	12.80	143	17.73	88	13.88
nta-miR169d	(1) Ntab-K326_AWOJ-SS6432:52660..52680:-	nta-MIR169a	(1) Ntab-K326_AWOJ-SS6432:52384..52690:-	3	1.04	5	1.78	11	3.89	126	12.80	143	17.73	88	13.88
nta-miR166b	(1) Ntab-K326_AWOJ-SS8866:313663..313683:-	nta-MIR166g	(1) Ntab-K326_AWOJ-SS8866:313654..313767:-	55272	19177.96	47154	16833.33	47362	16729.78	297223	30184.35	327857	40646.62	132821	20956.59
nta-miR6145b	(1) Ntab-K326_AWOJ-SS18068:78831..78851:-	nta-MIR6145b	(1) Ntab-K326_AWOJ-SS18068:78782..78861:-	913	316.79	843	300.94	949	335.22	78	7.92	73	9.05	90	14.20
nta-miR399f	(1) Ntab-K326_AWOJ-SS110030:720..740:+ (2) Ntab-K326_AWOJ-SS12854:41334..41354:+	nta-MIR399g	(1) Ntab-K326_AWOJ-SS110030:661..750:+ (2) Ntab-K326_AWOJ-SS12854:41275..41364:+	153	53.09	70	24.99	192	67.82	21	2.13	17	2.11	18	2.84
nta-miR169k	(1) Ntab-K326_AWOJ-SS5805:19098..19118:- (2) Ntab-K326_AWOJ-SS5805:18880..18900:-	nta-MIR169m	(1) Ntab-K326_AWOJ-SS5805:18822..19128:- (2) Ntab-K326_AWOJ-SS5805:18822..19128:-	3	1.04	5	1.78	11	3.89	126	12.80	143	17.73	88	13.88
nta-miR169a	(1) Ntab-K326_AWOJ-SS6432:52660..52680:-	nta-MIR169a	(1) Ntab-K326_AWOJ-SS6432:52384..52690:-	3	1.04	5	1.78	11	3.89	126	12.80	143	17.73	88	13.88
nta-miR399a	(1) Ntab-K326_AWOJ-SS110030:720..740:+ (2) Ntab-K326_AWOJ-SS12854:41334..41354:+	nta-MIR399g	(1) Ntab-K326_AWOJ-SS110030:661..750:+ (2) Ntab-K326_AWOJ-SS12854:41275..41364:+	153	53.09	70	24.99	192	67.82	21	2.13	17	2.11	18	2.84
nta-miR394	(1) Ntab-K326_AWOJ-SS8966:116674..116693:-	nta-MIR394	(1) Ntab-K326_AWOJ-SS8966:116616..116703:-	104	36.09	88	31.41	78	27.55	1934	196.41	1176	145.80	768	121.18
nta-miR166a	(1) Ntab-K326_AWOJ-SS13518:57387..57407:-	nta-MIR166d	(1) Ntab-K326_AWOJ-SS13518:57377..57568:-	54842	19028.76	46752	16689.82	47010	16605.45	290262	29477.43	319919	39662.50	127860	20173.84
nta-miR6151e	(1) Ntab-K326_AWOJ-SS19075:477027..477048:-	nta-MIR6151c	(1) Ntab-K326_AWOJ-SS19075:476988..477058:-	9	3.12	8	2.86	17	6.00	14	1.42	11	1.36	10	1.58
nta-miR169a	(1) Ntab-K326_AWOJ-SS6432:52660..52680:-	nta-MIR169k	(1) Ntab-K326_AWOJ-SS6432:52384..52690:-	3	1.04	5	1.78	11	3.89	126	12.80	143	17.73	88	13.88
nta-miR160c	(1) Ntab-K326_AWOJ-SS4322:162247..162267:-	nta-MIR160a	(1) Ntab-K326_AWOJ-SS4322:162175..162277:-	19	6.59	9	3.21	26	9.18	120	12.19	73	9.05	36	5.68
nta-miR172f	(1) Ntab-K326_AWOJ-SS4175:379510..379530:+	nta-MIR172i	(1) Ntab-K326_AWOJ-SS4175:379433..379541:+	104	36.09	111	39.63	80	28.26	100	10.16	61	7.56	99	15.62
nta-miR396a	(1) Ntab-K326_AWOJ-SS4846:131135..131155:-	nta-MIR396a	(1) Ntab-K326_AWOJ-SS4846:131027..131165:-	3517	1220.31	3328	1188.05	2694	951.61	103939	10555.48	125003	15497.46	85524	13494.03
nta-miR172f	(1) Ntab-K326_AWOJ-SS1357:275813..275833:-	nta-MIR172c	(1) Ntab-K326_AWOJ-SS1357:275804..275920:-	107	37.13	112	39.98	80	28.26	95	9.65	57	7.07	93	14.67
nta-miR169g	(1) Ntab-K326_AWOJ-SS6432:52660..52680:-	nta-MIR169c	(1) Ntab-K326_AWOJ-SS6432:52385..52690:-	3	1.04	5	1.78	11	3.89	126	12.80	143	17.73	88	13.88
nta-miR172c	(1) Ntab-K326_AWOJ-SS19498:150669..150689:+	nta-MIR172d	(1) Ntab-K326_AWOJ-SS19498:150574..150699:+	107	37.13	112	39.98	80	28.26	95	9.65	57	7.07	93	14.67
nta-miR169b	(1) Ntab-K326_AWOJ-SS5805:19098..19118:-	nta-MIR169p	(1) Ntab-K326_AWOJ-SS5805:19038..19128:-	3	1.04	5	1.78	11	3.89	126	12.80	143	17.73	88	13.88
nta-miR6146b	(1) Ntab-K326_AWOJ-SS7778:344514..344535:+	nta-MIR6146b	(1) Ntab-K326_AWOJ-SS7778:344504..344584:+	4738	1643.96	5048	1802.07	4817	1701.52	20575	2089.49	17580	2179.51	7339	1157.95
nta-miR156c	(1) Ntab-K326_AWOJ-SS41165:83072..83091:-	nta-MIR156b	(1) Ntab-K326_AWOJ-SS41165:82991..83101:-	644	223.45	447	159.57	432	152.60	2781	282.42	3698	458.47	1063	167.72
nta-miR6019a	(1) Ntab-K326_AWOJ-SS9754:770272..770293:+	nta-MIR6019b	(1) Ntab-K326_AWOJ-SS9754:770250..770367:+	1276	442.74	1526	544.76	1443	509.71	601	61.03	568	70.42	469	74.00
nta-miR156f	(1) Ntab-K326_AWOJ-SS10343:32324..32343:-	nta-MIR156f	(1) Ntab-K326_AWOJ-SS10343:32241..32353:-	20	6.94	44	15.71	21	7.42	90	9.14	49	6.07	29	4.58
nta-miR399b	(1) Ntab-K326_AWOJ-SS5162:24889..24909:+	nta-MIR399c	(1) Ntab-K326_AWOJ-SS5162:24805..24919:+	153	53.09	70	24.99	192	67.82	21	2.13	17	2.11	18	2.84
nta-miR169d	(1) Ntab-K326_AWOJ-SS6432:52868..52888:-	nta-MIR169l	(1) Ntab-K326_AWOJ-SS6432:52810..52898:-	3	1.04	5	1.78	11	3.89	126	12.80	143	17.73	88	13.88
nta-miR169h	(1) Ntab-K326_AWOJ-SS6432:52868..52888:- (2) Ntab-K326_AWOJ-SS6432:52660..52680:-	nta-MIR169e	(1) Ntab-K326_AWOJ-SS6432:52602..52898:- (2) Ntab-K326_AWOJ-SS6432:52602..52898:-	3	1.04	5	1.78	11	3.89	126	12.80	143	17.73	88	13.88
nta-miR399c	(1) Ntab-K326_AWOJ-SS9947:24155..24175:+	nta-MIR399a	(1) Ntab-K326_AWOJ-SS9947:24078..24185:+	153	53.09	70	24.99	192	67.82	21	2.13	17	2.11	18	2.84
nta-miR169p	(1) Ntab-K326_AWOJ-SS6432:52660..52680:-	nta-MIR169k	(1) Ntab-K326_AWOJ-SS6432:52384..52690:-	3	1.04	5	1.78	11	3.89	126	12.80	143	17.73	88	13.88
nta-miR6151h	(1) Ntab-K326_AWOJ-SS13208:119768..119789:- (2) Ntab-K326_AWOJ-SS20413:293985..294006:+ (3) Ntab-K326_AWOJ-SS2565:44136..44157:+ (4) Ntab-K326_AWOJ-SS12170:155972..155993:+	nta-MIR6151h	(1) Ntab-K326_AWOJ-SS13208:119729..119799:- (2) Ntab-K326_AWOJ-SS20413:293975..294045:+ (3) Ntab-K326_AWOJ-SS2565:44126..44196:+ (4) Ntab-K326_AWOJ-SS12170:155962..156032:+	245	85.01	271	96.74	324	114.45	285	28.94	321	39.80	182	28.72
nta-miR399f	(1) Ntab-K326_AWOJ-SS19534:58255..58275:+	nta-MIR399e	(1) Ntab-K326_AWOJ-SS19534:58171..58285:+	153	53.09	70	24.99	192	67.82	21	2.13	17	2.11	18	2.84
nta-miR399d	(1) Ntab-K326_AWOJ-SS244:540208..540228:+	nta-MIR399d	(1) Ntab-K326_AWOJ-SS244:540121..540238:+	153	53.09	70	24.99	192	67.82	21	2.13	17	2.11	18	2.84
nta-miR399a	(1) Ntab-K326_AWOJ-SS9947:24155..24175:+	nta-MIR399a	(1) Ntab-K326_AWOJ-SS9947:24078..24185:+	153	53.09	70	24.99	192	67.82	21	2.13	17	2.11	18	2.84
nta-miR399e	(1) Ntab-K326_AWOJ-SS244:540208..540228:+	nta-MIR399d	(1) Ntab-K326_AWOJ-SS244:540121..540238:+	153	53.09	70	24.99	192	67.82	21	2.13	17	2.11	18	2.84
nta-miR172d	(1) Ntab-K326_AWOJ-SS19498:150669..150689:+	nta-MIR172d	(1) Ntab-K326_AWOJ-SS19498:150574..150699:+	107	37.13	112	39.98	80	28.26	95	9.65	57	7.07	93	14.67
nta-miR166b	(1) Ntab-K326_AWOJ-SS1494:116219..116239:-	nta-MIR166e	(1) Ntab-K326_AWOJ-SS1494:116209..116386:-	54664	18967.00	46596	16634.13	46846	16547.52	290000	29450.82	319588	39621.46	127644	20139.76
nta-miR162b	(1) Ntab-K326_AWOJ-SS9201:82641..82661:-	nta-MIR162b	(1) Ntab-K326_AWOJ-SS9201:82631..82725:-	2642	916.71	2267	809.29	2347	829.04	5322	540.47	5056	626.83	1517	239.35
nta-miR6149b	(1) Ntab-K326_AWOJ-SS10540:662813..662833:+	nta-MIR6149a	(1) Ntab-K326_AWOJ-SS10540:662803..662901:+	4747	1647.09	5408	1930.58	3133	1106.68	73950	7509.96	54138	6711.85	36350	5735.33
nta-miR156b	(1) Ntab-K326_AWOJ-SS18109:353125..353144:-	nta-MIR156d	(1) Ntab-K326_AWOJ-SS18109:353045..353154:-	1083	375.77	808	288.44	780	275.52	2982	302.84	3899	483.39	1091	172.14
nta-miR399g	(1) Ntab-K326_AWOJ-SS3668:50009..50029:-	nta-MIR399f	(1) Ntab-K326_AWOJ-SS3668:49999..50115:-	153	53.09	70	24.99	192	67.82	21	2.13	17	2.11	18	2.84
nta-miR169t	(1) Ntab-K326_AWOJ-SS11805:62942..62962:+	nta-MIR169t	(1) Ntab-K326_AWOJ-SS11805:62932..63046:+	18	6.25	33	11.78	27	9.54	304	30.87	388	48.10	333	52.54
nta-miR169d	(1) Ntab-K326_AWOJ-SS5805:18880..18900:-	nta-MIR169o	(1) Ntab-K326_AWOJ-SS5805:18871..19080:-	3	1.04	5	1.78	11	3.89	126	12.80	143	17.73	88	13.88
nta-miR164b	(1) Ntab-K326_AWOJ-SS13028:59741..59761:-	nta-MIR164a	(1) Ntab-K326_AWOJ-SS13028:59554..59771:-	237	82.23	237	84.61	159	56.16	61	6.19	177	21.94	207	32.66
nta-miR169k	(1) Ntab-K326_AWOJ-SS6432:52660..52680:-	nta-MIR169a	(1) Ntab-K326_AWOJ-SS6432:52384..52690:-	3	1.04	5	1.78	11	3.89	126	12.80	143	17.73	88	13.88
nta-miR169g	(1) Ntab-K326_AWOJ-SS6432:52660..52680:-	nta-MIR169a	(1) Ntab-K326_AWOJ-SS6432:52384..52690:-	3	1.04	5	1.78	11	3.89	126	12.80	143	17.73	88	13.88
nta-miR169c	(1) Ntab-K326_AWOJ-SS6432:52660..52680:- (2) Ntab-K326_AWOJ-SS6432:52868..52888:-	nta-MIR169b	(1) Ntab-K326_AWOJ-SS6432:52600..52898:- (2) Ntab-K326_AWOJ-SS6432:52600..52898:-	3	1.04	5	1.78	11	3.89	126	12.80	143	17.73	88	13.88
nta-miR169o	(1) Ntab-K326_AWOJ-SS6432:52868..52888:- (2) Ntab-K326_AWOJ-SS6432:52660..52680:-	nta-MIR169g	(1) Ntab-K326_AWOJ-SS6432:52602..52898:- (2) Ntab-K326_AWOJ-SS6432:52602..52898:-	3	1.04	5	1.78	11	3.89	126	12.80	143	17.73	88	13.88
nta-miR172e	(1) Ntab-K326_AWOJ-SS4175:379510..379530:+	nta-MIR172i	(1) Ntab-K326_AWOJ-SS4175:379433..379541:+	104	36.09	111	39.63	80	28.26	100	10.16	61	7.56	99	15.62
nta-miR169g	(1) Ntab-K326_AWOJ-SS6432:52660..52680:- (2) Ntab-K326_AWOJ-SS6432:52868..52888:-	nta-MIR169e	(1) Ntab-K326_AWOJ-SS6432:52602..52898:- (2) Ntab-K326_AWOJ-SS6432:52602..52898:-	3	1.04	5	1.78	11	3.89	126	12.80	143	17.73	88	13.88
nta-miR172c	(1) Ntab-K326_AWOJ-SS1357:275813..275833:-	nta-MIR172c	(1) Ntab-K326_AWOJ-SS1357:275804..275920:-	107	37.13	112	39.98	80	28.26	95	9.65	57	7.07	93	14.67
nta-miR6145e	(1) Ntab-K326_AWOJ-SS18222:220696..220716:+	nta-MIR6145e	(1) Ntab-K326_AWOJ-SS18222:220687..220766:+	4264	1479.50	4778	1705.68	4067	1436.60	3699	375.65	4055	502.73	2555	403.13
nta-miR6151g	(1) Ntab-K326_AWOJ-SS13208:119768..119789:- (2) Ntab-K326_AWOJ-SS20413:293985..294006:+ (3) Ntab-K326_AWOJ-SS2565:44136..44157:+ (4) Ntab-K326_AWOJ-SS12170:155972..155993:+	nta-MIR6151h	(1) Ntab-K326_AWOJ-SS13208:119729..119799:- (2) Ntab-K326_AWOJ-SS20413:293975..294045:+ (3) Ntab-K326_AWOJ-SS2565:44126..44196:+ (4) Ntab-K326_AWOJ-SS12170:155962..156032:+	245	85.01	271	96.74	324	114.45	285	28.94	321	39.80	182	28.72
nta-miR166g	(1) Ntab-K326_AWOJ-SS1494:116219..116239:-	nta-MIR166e	(1) Ntab-K326_AWOJ-SS1494:116209..116386:-	54664	18967.00	46596	16634.13	46846	16547.52	290000	29450.82	319588	39621.46	127644	20139.76
nta-miR6153	(1) Ntab-K326_AWOJ-SS326067:4743..4763:+	nta-MIR6153	(1) Ntab-K326_AWOJ-SS326067:4733..4836:+	962	333.79	1135	405.18	1092	385.73	2491	252.97	2850	353.33	887	139.95
nta-miR399d	(1) Ntab-K326_AWOJ-SS19534:58255..58275:+	nta-MIR399e	(1) Ntab-K326_AWOJ-SS19534:58171..58285:+	153	53.09	70	24.99	192	67.82	21	2.13	17	2.11	18	2.84
nta-miR156i	(1) Ntab-K326_AWOJ-SS172:386359..386378:-	nta-MIR156h	(1) Ntab-K326_AWOJ-SS172:386278..386389:-	6825	2368.10	8176	2918.72	5105	1803.25	28927	2937.67	38657	4792.57	13464	2124.36
nta-miR396b	(1) Ntab-K326_AWOJ-SS8695:5735..5755:-	nta-MIR396c	(1) Ntab-K326_AWOJ-SS8695:5638..5765:-	4483	1555.49	4558	1627.14	3791	1339.10	51262	5205.89	50333	6240.12	14008	2210.19
nta-miR169m	(1) Ntab-K326_AWOJ-SS6432:52660..52680:-	nta-MIR169a	(1) Ntab-K326_AWOJ-SS6432:52384..52690:-	3	1.04	5	1.78	11	3.89	126	12.80	143	17.73	88	13.88
nta-miR172e	(1) Ntab-K326_AWOJ-SS19498:150893..150913:+	nta-MIR172h	(1) Ntab-K326_AWOJ-SS19498:150809..150922:+	107	37.13	112	39.98	80	28.26	95	9.65	57	7.07	93	14.67
nta-miR399d	(1) Ntab-K326_AWOJ-SS110030:720..740:+ (2) Ntab-K326_AWOJ-SS12854:41334..41354:+	nta-MIR399g	(1) Ntab-K326_AWOJ-SS110030:661..750:+ (2) Ntab-K326_AWOJ-SS12854:41275..41364:+	153	53.09	70	24.99	192	67.82	21	2.13	17	2.11	18	2.84
nta-miR6151h	(1) Ntab-K326_AWOJ-SS139:493881..493902:+	nta-MIR6151i	(1) Ntab-K326_AWOJ-SS139:493871..493941:+	245	85.01	271	96.74	324	114.45	285	28.94	321	39.80	182	28.72
nta-miR171b	(1) Ntab-K326_AWOJ-SS16094:117686..117706:+	nta-MIR171b	(1) Ntab-K326_AWOJ-SS16094:117612..117716:+	27	9.37	21	7.50	17	6.00	515	52.30	279	34.59	114	17.99
nta-miR166c	(1) Ntab-K326_AWOJ-SS5910:56380..56400:-	nta-MIR166b	(1) Ntab-K326_AWOJ-SS5910:56370..56508:-	54843	19029.10	46753	16690.18	47010	16605.45	290262	29477.43	319919	39662.50	127860	20173.84
nta-miR399e	(1) Ntab-K326_AWOJ-SS9947:24155..24175:+	nta-MIR399a	(1) Ntab-K326_AWOJ-SS9947:24078..24185:+	153	53.09	70	24.99	192	67.82	21	2.13	17	2.11	18	2.84
nta-miR172h	(1) Ntab-K326_AWOJ-SS19498:150669..150689:+	nta-MIR172f	(1) Ntab-K326_AWOJ-SS19498:150659..150848:+	107	37.13	112	39.98	80	28.26	95	9.65	57	7.07	93	14.67
nta-miR156d	(1) Ntab-K326_AWOJ-SS18109:353125..353144:-	nta-MIR156d	(1) Ntab-K326_AWOJ-SS18109:353045..353154:-	1083	375.77	808	288.44	780	275.52	2982	302.84	3899	483.39	1091	172.14
nta-miR169h	(1) Ntab-K326_AWOJ-SS6432:52868..52888:-	nta-MIR169d	(1) Ntab-K326_AWOJ-SS6432:52808..52898:-	3	1.04	5	1.78	11	3.89	126	12.80	143	17.73	88	13.88
nta-miR169p	(1) Ntab-K326_AWOJ-SS6432:52868..52888:- (2) Ntab-K326_AWOJ-SS6432:52660..52680:-	nta-MIR169b	(1) Ntab-K326_AWOJ-SS6432:52600..52898:- (2) Ntab-K326_AWOJ-SS6432:52600..52898:-	3	1.04	5	1.78	11	3.89	126	12.80	143	17.73	88	13.88
nta-miR156e	(1) Ntab-K326_AWOJ-SS18109:353125..353144:-	nta-MIR156d	(1) Ntab-K326_AWOJ-SS18109:353045..353154:-	1083	375.77	808	288.44	780	275.52	2982	302.84	3899	483.39	1091	172.14
nta-miR166g	(1) Ntab-K326_AWOJ-SS9648:34780..34800:-	nta-MIR166h	(1) Ntab-K326_AWOJ-SS9648:34769..34920:-	54937	19061.72	46853	16725.88	47122	16645.01	290590	29510.74	320193	39696.47	127986	20193.72
nta-miR172f	(1) Ntab-K326_AWOJ-SS19498:150669..150689:+	nta-MIR172d	(1) Ntab-K326_AWOJ-SS19498:150574..150699:+	107	37.13	112	39.98	80	28.26	95	9.65	57	7.07	93	14.67
nta-miR169l	(1) Ntab-K326_AWOJ-SS5805:18880..18900:-	nta-MIR169h	(1) Ntab-K326_AWOJ-SS5805:18820..18910:-	3	1.04	5	1.78	11	3.89	126	12.80	143	17.73	88	13.88
nta-miR166b	(1) Ntab-K326_AWOJ-SS9648:34780..34800:-	nta-MIR166h	(1) Ntab-K326_AWOJ-SS9648:34769..34920:-	54937	19061.72	46853	16725.88	47122	16645.01	290590	29510.74	320193	39696.47	127986	20193.72
nta-miR169k	(1) Ntab-K326_AWOJ-SS5805:18880..18900:-	nta-MIR169h	(1) Ntab-K326_AWOJ-SS5805:18820..18910:-	3	1.04	5	1.78	11	3.89	126	12.80	143	17.73	88	13.88
nta-miR6020a-3p	(1) Ntab-K326_AWOJ-SS19248:1218..1239:+	nta-MIR6020a	(1) Ntab-K326_AWOJ-SS19248:1142..1259:+	0	0.00	0	0.00	0	0.00	0	0.00	0	0.00	0	0.00
nta-miR169p	(1) Ntab-K326_AWOJ-SS6432:52660..52680:-	nta-MIR169i	(1) Ntab-K326_AWOJ-SS6432:52385..52690:-	3	1.04	5	1.78	11	3.89	126	12.80	143	17.73	88	13.88
nta-miR6151c	(1) Ntab-K326_AWOJ-SS279373:446..467:-	nta-MIR6151b	(1) Ntab-K326_AWOJ-SS279373:407..477:-	9	3.12	8	2.86	17	6.00	14	1.42	11	1.36	10	1.58
nta-miR6151e	(1) Ntab-K326_AWOJ-SS279373:446..467:-	nta-MIR6151b	(1) Ntab-K326_AWOJ-SS279373:407..477:-	9	3.12	8	2.86	17	6.00	14	1.42	11	1.36	10	1.58
nta-miR172f	(1) Ntab-K326_AWOJ-SS19498:150893..150913:+	nta-MIR172h	(1) Ntab-K326_AWOJ-SS19498:150809..150922:+	107	37.13	112	39.98	80	28.26	95	9.65	57	7.07	93	14.67
nta-miR169e	(1) Ntab-K326_AWOJ-SS6432:52868..52888:- (2) Ntab-K326_AWOJ-SS6432:52660..52680:-	nta-MIR169g	(1) Ntab-K326_AWOJ-SS6432:52602..52898:- (2) Ntab-K326_AWOJ-SS6432:52602..52898:-	3	1.04	5	1.78	11	3.89	126	12.80	143	17.73	88	13.88
nta-miR169j	(1) Ntab-K326_AWOJ-SS6432:52868..52888:- (2) Ntab-K326_AWOJ-SS6432:52660..52680:-	nta-MIR169e	(1) Ntab-K326_AWOJ-SS6432:52602..52898:- (2) Ntab-K326_AWOJ-SS6432:52602..52898:-	3	1.04	5	1.78	11	3.89	126	12.80	143	17.73	88	13.88
nta-miR399b	(1) Ntab-K326_AWOJ-SS110030:720..740:+ (2) Ntab-K326_AWOJ-SS12854:41334..41354:+	nta-MIR399g	(1) Ntab-K326_AWOJ-SS110030:661..750:+ (2) Ntab-K326_AWOJ-SS12854:41275..41364:+	153	53.09	70	24.99	192	67.82	21	2.13	17	2.11	18	2.84
nta-miR169f	(1) Ntab-K326_AWOJ-SS5805:18880..18900:-	nta-MIR169f	(1) Ntab-K326_AWOJ-SS5805:18871..19080:-	3	1.04	5	1.78	11	3.89	126	12.80	143	17.73	88	13.88
nta-miR166e	(1) Ntab-K326_AWOJ-SS5910:56380..56400:-	nta-MIR166b	(1) Ntab-K326_AWOJ-SS5910:56370..56508:-	54843	19029.10	46753	16690.18	47010	16605.45	290262	29477.43	319919	39662.50	127860	20173.84
nta-miR166e	(1) Ntab-K326_AWOJ-SS9648:34780..34800:-	nta-MIR166h	(1) Ntab-K326_AWOJ-SS9648:34769..34920:-	54937	19061.72	46853	16725.88	47122	16645.01	290590	29510.74	320193	39696.47	127986	20193.72
nta-miR172i	(1) Ntab-K326_AWOJ-SS19498:150669..150689:+	nta-MIR172d	(1) Ntab-K326_AWOJ-SS19498:150574..150699:+	107	37.13	112	39.98	80	28.26	95	9.65	57	7.07	93	14.67
nta-miR6145a	(1) Ntab-K326_AWOJ-SS20100:283100..283121:+	nta-MIR6145a	(1) Ntab-K326_AWOJ-SS20100:283090..283171:+	1	0.35	1	0.36	0	0.00	2	0.20	1	0.12	0	0.00
nta-miR169b	(1) Ntab-K326_AWOJ-SS6432:52868..52888:-	nta-MIR169d	(1) Ntab-K326_AWOJ-SS6432:52808..52898:-	3	1.04	5	1.78	11	3.89	126	12.80	143	17.73	88	13.88
nta-miR172g	(1) Ntab-K326_AWOJ-SS19498:150669..150689:+	nta-MIR172d	(1) Ntab-K326_AWOJ-SS19498:150574..150699:+	107	37.13	112	39.98	80	28.26	95	9.65	57	7.07	93	14.67
nta-miR168a	(1) Ntab-K326_AWOJ-SS10474:494541..494561:+	nta-MIR168a	(1) Ntab-K326_AWOJ-SS10474:494531..494698:+	34936	12121.89	34164	12196.08	35063	12385.38	41123	4176.23	52660	6528.61	17868	2819.23
nta-miR6148b	(1) Ntab-K326_AWOJ-SS16731:45641..45661:-	nta-MIR6148b	(1) Ntab-K326_AWOJ-SS16731:45609..45671:-	12	4.16	10	3.57	3	1.06	19	1.93	20	2.48	12	1.89
nta-miR169a	(1) Ntab-K326_AWOJ-SS6432:52660..52680:-	nta-MIR169i	(1) Ntab-K326_AWOJ-SS6432:52385..52690:-	3	1.04	5	1.78	11	3.89	126	12.80	143	17.73	88	13.88
nta-miR169p	(1) Ntab-K326_AWOJ-SS6432:52660..52680:-	nta-MIR169c	(1) Ntab-K326_AWOJ-SS6432:52385..52690:-	3	1.04	5	1.78	11	3.89	126	12.80	143	17.73	88	13.88
nta-miR172d	(1) Ntab-K326_AWOJ-SS19498:150669..150689:+	nta-MIR172f	(1) Ntab-K326_AWOJ-SS19498:150659..150848:+	107	37.13	112	39.98	80	28.26	95	9.65	57	7.07	93	14.67
nta-miR172d	(1) Ntab-K326_AWOJ-SS1357:275813..275833:-	nta-MIR172c	(1) Ntab-K326_AWOJ-SS1357:275804..275920:-	107	37.13	112	39.98	80	28.26	95	9.65	57	7.07	93	14.67
nta-miR6164b	(1) Ntab-K326_AWOJ-SS4853:617064..617084:+	nta-MIR6164a	(1) Ntab-K326_AWOJ-SS4853:616865..617094:+	42	14.57	47	16.78	52	18.37	6	0.61	18	2.23	19	3.00
nta-miR169i	(1) Ntab-K326_AWOJ-SS6432:52868..52888:- (2) Ntab-K326_AWOJ-SS6432:52660..52680:-	nta-MIR169b	(1) Ntab-K326_AWOJ-SS6432:52600..52898:- (2) Ntab-K326_AWOJ-SS6432:52600..52898:-	3	1.04	5	1.78	11	3.89	126	12.80	143	17.73	88	13.88
nta-miR169g	(1) Ntab-K326_AWOJ-SS5805:19098..19118:-	nta-MIR169p	(1) Ntab-K326_AWOJ-SS5805:19038..19128:-	3	1.04	5	1.78	11	3.89	126	12.80	143	17.73	88	13.88
nta-miR6146a	(1) Ntab-K326_AWOJ-SS6363:335261..335282:-	nta-MIR6146a	(1) Ntab-K326_AWOJ-SS6363:335212..335292:-	552	191.53	553	197.41	500	176.62	1988	201.89	1670	207.04	840	132.54
nta-miR169d	(1) Ntab-K326_AWOJ-SS6432:52868..52888:-	nta-MIR169d	(1) Ntab-K326_AWOJ-SS6432:52808..52898:-	3	1.04	5	1.78	11	3.89	126	12.80	143	17.73	88	13.88
nta-miR6151f	(1) Ntab-K326_AWOJ-SS20335:1425..1446:+ (2) Ntab-K326_AWOJ-SS5285:36392..36413:+	nta-MIR6151f	(1) Ntab-K326_AWOJ-SS20335:1415..1485:+ (2) Ntab-K326_AWOJ-SS5285:36382..36452:+	3	1.04	4	1.43	4	1.41	20	2.03	7	0.87	9	1.42
nta-miR6151h	(1) Ntab-K326_AWOJ-SS200290:141..162:- (2) Ntab-K326_AWOJ-SS7925:127103..127124:-	nta-MIR6151g	(1) Ntab-K326_AWOJ-SS200290:102..172:- (2) Ntab-K326_AWOJ-SS7925:127064..127134:-	245	85.01	271	96.74	324	114.45	285	28.94	321	39.80	182	28.72
nta-miR399f	(1) Ntab-K326_AWOJ-SS3668:50009..50029:-	nta-MIR399f	(1) Ntab-K326_AWOJ-SS3668:49999..50115:-	153	53.09	70	24.99	192	67.82	21	2.13	17	2.11	18	2.84
nta-miR399b	(1) Ntab-K326_AWOJ-SS244:450803..450823:+	nta-MIR399b	(1) Ntab-K326_AWOJ-SS244:450725..450833:+	153	53.09	70	24.99	192	67.82	21	2.13	17	2.11	18	2.84
nta-miR169b	(1) Ntab-K326_AWOJ-SS6432:52868..52888:- (2) Ntab-K326_AWOJ-SS6432:52660..52680:-	nta-MIR169g	(1) Ntab-K326_AWOJ-SS6432:52602..52898:- (2) Ntab-K326_AWOJ-SS6432:52602..52898:-	3	1.04	5	1.78	11	3.89	126	12.80	143	17.73	88	13.88
nta-miR172g	(1) Ntab-K326_AWOJ-SS4175:379510..379530:+	nta-MIR172i	(1) Ntab-K326_AWOJ-SS4175:379433..379541:+	104	36.09	111	39.63	80	28.26	100	10.16	61	7.56	99	15.62
nta-miR172h	(1) Ntab-K326_AWOJ-SS1357:275813..275833:-	nta-MIR172c	(1) Ntab-K326_AWOJ-SS1357:275804..275920:-	107	37.13	112	39.98	80	28.26	95	9.65	57	7.07	93	14.67
nta-miR156e	(1) Ntab-K326_AWOJ-SS18834:508159..508178:+	nta-MIR156c	(1) Ntab-K326_AWOJ-SS18834:508148..508254:+	1114	386.53	840	299.87	803	283.65	3017	306.39	3973	492.56	1110	175.14
nta-miR166h	(1) Ntab-K326_AWOJ-SS5910:56380..56400:-	nta-MIR166b	(1) Ntab-K326_AWOJ-SS5910:56370..56508:-	54843	19029.10	46753	16690.18	47010	16605.45	290262	29477.43	319919	39662.50	127860	20173.84
nta-miR169e	(1) Ntab-K326_AWOJ-SS6432:52660..52680:-	nta-MIR169k	(1) Ntab-K326_AWOJ-SS6432:52384..52690:-	3	1.04	5	1.78	11	3.89	126	12.80	143	17.73	88	13.88
nta-miR319b	(1) Ntab-K326_AWOJ-SS1118:504832..504852:+	nta-MIR319a	(1) Ntab-K326_AWOJ-SS1118:504673..504861:+	1058	367.10	1369	488.71	943	333.10	11793	1197.63	5844	724.52	4352	686.66
nta-miR399a	(1) Ntab-K326_AWOJ-SS244:450803..450823:+	nta-MIR399b	(1) Ntab-K326_AWOJ-SS244:450725..450833:+	153	53.09	70	24.99	192	67.82	21	2.13	17	2.11	18	2.84
nta-miR169h	(1) Ntab-K326_AWOJ-SS6432:52660..52680:-	nta-MIR169c	(1) Ntab-K326_AWOJ-SS6432:52385..52690:-	3	1.04	5	1.78	11	3.89	126	12.80	143	17.73	88	13.88
nta-miR390c	(1) Ntab-K326_AWOJ-SS589:193474..193494:+	nta-MIR390b	(1) Ntab-K326_AWOJ-SS589:193464..193571:+	544	188.75	544	194.20	473	167.08	203	20.62	271	33.60	133	20.98
nta-miR166f	(1) Ntab-K326_AWOJ-SS2094:97453..97473:-	nta-MIR166f	(1) Ntab-K326_AWOJ-SS2094:97443..97597:-	54843	19029.10	46753	16690.18	47010	16605.45	290262	29477.43	319919	39662.50	127860	20173.84
nta-miR169f	(1) Ntab-K326_AWOJ-SS6432:52660..52680:-	nta-MIR169a	(1) Ntab-K326_AWOJ-SS6432:52384..52690:-	3	1.04	5	1.78	11	3.89	126	12.80	143	17.73	88	13.88
nta-miR6151g	(1) Ntab-K326_AWOJ-SS139:493881..493902:+	nta-MIR6151i	(1) Ntab-K326_AWOJ-SS139:493871..493941:+	245	85.01	271	96.74	324	114.45	285	28.94	321	39.80	182	28.72
nta-miR169f	(1) Ntab-K326_AWOJ-SS6432:52868..52888:- (2) Ntab-K326_AWOJ-SS6432:52660..52680:-	nta-MIR169b	(1) Ntab-K326_AWOJ-SS6432:52600..52898:- (2) Ntab-K326_AWOJ-SS6432:52600..52898:-	3	1.04	5	1.78	11	3.89	126	12.80	143	17.73	88	13.88
nta-miR169a	(1) Ntab-K326_AWOJ-SS5805:18880..18900:- (2) Ntab-K326_AWOJ-SS5805:19098..19118:-	nta-MIR169m	(1) Ntab-K326_AWOJ-SS5805:18822..19128:- (2) Ntab-K326_AWOJ-SS5805:18822..19128:-	3	1.04	5	1.78	11	3.89	126	12.80	143	17.73	88	13.88
nta-miR6161b	(1) Ntab-K326_AWOJ-SS6030:269285..269308:+	nta-MIR6161a	(1) Ntab-K326_AWOJ-SS6030:269208..269318:+	128	44.41	114	40.70	115	40.62	438	44.48	409	50.71	129	20.35
nta-miR399d	(1) Ntab-K326_AWOJ-SS3668:50009..50029:-	nta-MIR399f	(1) Ntab-K326_AWOJ-SS3668:49999..50115:-	153	53.09	70	24.99	192	67.82	21	2.13	17	2.11	18	2.84
nta-miR169b	(1) Ntab-K326_AWOJ-SS5805:19098..19118:- (2) Ntab-K326_AWOJ-SS5805:18880..18900:-	nta-MIR169m	(1) Ntab-K326_AWOJ-SS5805:18822..19128:- (2) Ntab-K326_AWOJ-SS5805:18822..19128:-	3	1.04	5	1.78	11	3.89	126	12.80	143	17.73	88	13.88
nta-miR169i	(1) Ntab-K326_AWOJ-SS6432:52660..52680:-	nta-MIR169i	(1) Ntab-K326_AWOJ-SS6432:52385..52690:-	3	1.04	5	1.78	11	3.89	126	12.80	143	17.73	88	13.88
nta-miR6151e	(1) Ntab-K326_AWOJ-SS8615:15338..15359:- (2) Ntab-K326_AWOJ-SS267:375395..375416:+	nta-MIR6151a	(1) Ntab-K326_AWOJ-SS8615:15299..15369:- (2) Ntab-K326_AWOJ-SS267:375385..375455:+	9	3.12	8	2.86	17	6.00	14	1.42	11	1.36	10	1.58
nta-miR168b	(1) Ntab-K326_AWOJ-SS10474:494541..494561:+	nta-MIR168a	(1) Ntab-K326_AWOJ-SS10474:494531..494698:+	34936	12121.89	34164	12196.08	35063	12385.38	41123	4176.23	52660	6528.61	17868	2819.23
nta-miR156j	(1) Ntab-K326_AWOJ-SS377652:808..827:-	nta-MIR156i	(1) Ntab-K326_AWOJ-SS377652:722..837:-	7033	2440.27	8456	3018.68	5292	1869.30	30235	3070.50	40272	4992.79	13806	2178.32
nta-miR169p	(1) Ntab-K326_AWOJ-SS5805:18880..18900:-	nta-MIR169h	(1) Ntab-K326_AWOJ-SS5805:18820..18910:-	3	1.04	5	1.78	11	3.89	126	12.80	143	17.73	88	13.88
nta-miR169d	(1) Ntab-K326_AWOJ-SS6432:52868..52888:- (2) Ntab-K326_AWOJ-SS6432:52660..52680:-	nta-MIR169g	(1) Ntab-K326_AWOJ-SS6432:52602..52898:- (2) Ntab-K326_AWOJ-SS6432:52602..52898:-	3	1.04	5	1.78	11	3.89	126	12.80	143	17.73	88	13.88
nta-miR169f	(1) Ntab-K326_AWOJ-SS6432:52868..52888:- (2) Ntab-K326_AWOJ-SS6432:52660..52680:-	nta-MIR169g	(1) Ntab-K326_AWOJ-SS6432:52602..52898:- (2) Ntab-K326_AWOJ-SS6432:52602..52898:-	3	1.04	5	1.78	11	3.89	126	12.80	143	17.73	88	13.88
nta-miR6149b	(1) Ntab-K326_AWOJ-SS388:463816..463836:+	nta-MIR6149b	(1) Ntab-K326_AWOJ-SS388:463806..463893:+	4748	1647.43	5409	1930.94	3135	1107.38	73949	7509.86	54139	6711.97	36349	5735.17
nta-miR399b	(1) Ntab-K326_AWOJ-SS3668:50009..50029:-	nta-MIR399f	(1) Ntab-K326_AWOJ-SS3668:49999..50115:-	153	53.09	70	24.99	192	67.82	21	2.13	17	2.11	18	2.84
nta-miR166b	(1) Ntab-K326_AWOJ-SS58925:14933..14953:-	nta-MIR166c	(1) Ntab-K326_AWOJ-SS58925:14924..15028:-	55910	19399.33	47671	17017.89	47858	16904.99	295960	30056.09	325575	40363.71	130391	20573.18
nta-miR172c	(1) Ntab-K326_AWOJ-SS19498:150893..150913:+ (2) Ntab-K326_AWOJ-SS19498:150669..150689:+	nta-MIR172e	(1) Ntab-K326_AWOJ-SS19498:150574..150922:+ (2) Ntab-K326_AWOJ-SS19498:150574..150922:+	107	37.13	112	39.98	80	28.26	95	9.65	57	7.07	93	14.67
nta-miR169l	(1) Ntab-K326_AWOJ-SS6432:52660..52680:- (2) Ntab-K326_AWOJ-SS6432:52868..52888:-	nta-MIR169g	(1) Ntab-K326_AWOJ-SS6432:52602..52898:- (2) Ntab-K326_AWOJ-SS6432:52602..52898:-	3	1.04	5	1.78	11	3.89	126	12.80	143	17.73	88	13.88
nta-miR169j	(1) Ntab-K326_AWOJ-SS6432:52868..52888:- (2) Ntab-K326_AWOJ-SS6432:52660..52680:-	nta-MIR169g	(1) Ntab-K326_AWOJ-SS6432:52602..52898:- (2) Ntab-K326_AWOJ-SS6432:52602..52898:-	3	1.04	5	1.78	11	3.89	126	12.80	143	17.73	88	13.88
nta-miR169c	(1) Ntab-K326_AWOJ-SS6432:52660..52680:-	nta-MIR169a	(1) Ntab-K326_AWOJ-SS6432:52384..52690:-	3	1.04	5	1.78	11	3.89	126	12.80	143	17.73	88	13.88
nta-miR169o	(1) Ntab-K326_AWOJ-SS6432:52868..52888:-	nta-MIR169l	(1) Ntab-K326_AWOJ-SS6432:52810..52898:-	3	1.04	5	1.78	11	3.89	126	12.80	143	17.73	88	13.88
nta-miR172h	(1) Ntab-K326_AWOJ-SS19498:150669..150689:+	nta-MIR172d	(1) Ntab-K326_AWOJ-SS19498:150574..150699:+	107	37.13	112	39.98	80	28.26	95	9.65	57	7.07	93	14.67
nta-miR166a	(1) Ntab-K326_AWOJ-SS5910:56380..56400:-	nta-MIR166b	(1) Ntab-K326_AWOJ-SS5910:56370..56508:-	54843	19029.10	46753	16690.18	47010	16605.45	290262	29477.43	319919	39662.50	127860	20173.84
nta-miR156g	(1) Ntab-K326_AWOJ-SS172:386359..386378:-	nta-MIR156h	(1) Ntab-K326_AWOJ-SS172:386278..386389:-	6825	2368.10	8176	2918.72	5105	1803.25	28927	2937.67	38657	4792.57	13464	2124.36
nta-miR395a	(1) Ntab-K326_AWOJ-SS18379:6927..6947:-	nta-MIR395c	(1) Ntab-K326_AWOJ-SS18379:6917..7029:-	84	29.15	48	17.14	125	44.15	65	6.60	75	9.30	34	5.36
nta-miR169c	(1) Ntab-K326_AWOJ-SS5805:19098..19118:-	nta-MIR169p	(1) Ntab-K326_AWOJ-SS5805:19038..19128:-	3	1.04	5	1.78	11	3.89	126	12.80	143	17.73	88	13.88
nta-miR169h	(1) Ntab-K326_AWOJ-SS6432:52868..52888:-	nta-MIR169l	(1) Ntab-K326_AWOJ-SS6432:52810..52898:-	3	1.04	5	1.78	11	3.89	126	12.80	143	17.73	88	13.88
nta-miR169j	(1) Ntab-K326_AWOJ-SS5805:18880..18900:-	nta-MIR169o	(1) Ntab-K326_AWOJ-SS5805:18871..19080:-	3	1.04	5	1.78	11	3.89	126	12.80	143	17.73	88	13.88
nta-miR166h	(1) Ntab-K326_AWOJ-SS58925:14933..14953:-	nta-MIR166c	(1) Ntab-K326_AWOJ-SS58925:14924..15028:-	55910	19399.33	47671	17017.89	47858	16904.99	295960	30056.09	325575	40363.71	130391	20573.18
nta-miR6163	(1) Ntab-K326_AWOJ-SS1687:305050..305071:-	nta-MIR6163	(1) Ntab-K326_AWOJ-SS1687:305040..305142:-	9	3.12	18	6.43	14	4.95	1	0.10	4	0.50	2	0.32
nta-miR166f	(1) Ntab-K326_AWOJ-SS19723:57975..57995:-	nta-MIR166a	(1) Ntab-K326_AWOJ-SS19723:57966..58149:-	54842	19028.76	46752	16689.82	47010	16605.45	290262	29477.43	319919	39662.50	127860	20173.84
nta-miR169g	(1) Ntab-K326_AWOJ-SS5805:18880..18900:-	nta-MIR169f	(1) Ntab-K326_AWOJ-SS5805:18871..19080:-	3	1.04	5	1.78	11	3.89	126	12.80	143	17.73	88	13.88
nta-miR169j	(1) Ntab-K326_AWOJ-SS5805:18880..18900:-	nta-MIR169h	(1) Ntab-K326_AWOJ-SS5805:18820..18910:-	3	1.04	5	1.78	11	3.89	126	12.80	143	17.73	88	13.88
nta-miR169a	(1) Ntab-K326_AWOJ-SS6432:52660..52680:-	nta-MIR169c	(1) Ntab-K326_AWOJ-SS6432:52385..52690:-	3	1.04	5	1.78	11	3.89	126	12.80	143	17.73	88	13.88
nta-miR827	(1) Ntab-K326_AWOJ-SS1223:85236..85256:- (2) Ntab-K326_AWOJ-SS18025:297925..297945:+	nta-MIR827	(1) Ntab-K326_AWOJ-SS1223:85226..85324:- (2) Ntab-K326_AWOJ-SS18025:297857..297955:+	524	181.81	346	123.52	305	107.74	78	7.92	49	6.07	57	8.99
nta-miR169j	(1) Ntab-K326_AWOJ-SS5805:19098..19118:-	nta-MIR169p	(1) Ntab-K326_AWOJ-SS5805:19038..19128:-	3	1.04	5	1.78	11	3.89	126	12.80	143	17.73	88	13.88
nta-miR166e	(1) Ntab-K326_AWOJ-SS1494:116219..116239:-	nta-MIR166e	(1) Ntab-K326_AWOJ-SS1494:116209..116386:-	54664	18967.00	46596	16634.13	46846	16547.52	290000	29450.82	319588	39621.46	127644	20139.76
nta-miR169e	(1) Ntab-K326_AWOJ-SS5805:18880..18900:-	nta-MIR169f	(1) Ntab-K326_AWOJ-SS5805:18871..19080:-	3	1.04	5	1.78	11	3.89	126	12.80	143	17.73	88	13.88
nta-miR6151c	(1) Ntab-K326_AWOJ-SS18055:88595..88616:-	nta-MIR6151d	(1) Ntab-K326_AWOJ-SS18055:88556..88626:-	9	3.12	8	2.86	17	6.00	14	1.42	11	1.36	10	1.58
nta-miR169g	(1) Ntab-K326_AWOJ-SS6432:52660..52680:- (2) Ntab-K326_AWOJ-SS6432:52868..52888:-	nta-MIR169b	(1) Ntab-K326_AWOJ-SS6432:52600..52898:- (2) Ntab-K326_AWOJ-SS6432:52600..52898:-	3	1.04	5	1.78	11	3.89	126	12.80	143	17.73	88	13.88
nta-miR166d	(1) Ntab-K326_AWOJ-SS58925:14933..14953:-	nta-MIR166c	(1) Ntab-K326_AWOJ-SS58925:14924..15028:-	55910	19399.33	47671	17017.89	47858	16904.99	295960	30056.09	325575	40363.71	130391	20573.18
nta-miR6151d	(1) Ntab-K326_AWOJ-SS19075:477027..477048:-	nta-MIR6151c	(1) Ntab-K326_AWOJ-SS19075:476988..477058:-	9	3.12	8	2.86	17	6.00	14	1.42	11	1.36	10	1.58
nta-miR169j	(1) Ntab-K326_AWOJ-SS6432:52660..52680:-	nta-MIR169a	(1) Ntab-K326_AWOJ-SS6432:52384..52690:-	3	1.04	5	1.78	11	3.89	126	12.80	143	17.73	88	13.88
nta-miR396b	(1) Ntab-K326_AWOJ-SS18863:86351..86371:+	nta-MIR396b	(1) Ntab-K326_AWOJ-SS18863:86341..86480:+	4484	1555.83	4557	1626.79	3791	1339.10	51260	5205.69	50328	6239.50	14007	2210.03
nta-miR169g	(1) Ntab-K326_AWOJ-SS6432:52868..52888:-	nta-MIR169l	(1) Ntab-K326_AWOJ-SS6432:52810..52898:-	3	1.04	5	1.78	11	3.89	126	12.80	143	17.73	88	13.88
nta-miR6151i	(1) Ntab-K326_AWOJ-SS20413:293985..294006:+ (2) Ntab-K326_AWOJ-SS2565:44136..44157:+ (3) Ntab-K326_AWOJ-SS12170:155972..155993:+ (4) Ntab-K326_AWOJ-SS13208:119768..119789:-	nta-MIR6151h	(1) Ntab-K326_AWOJ-SS20413:293975..294045:+ (2) Ntab-K326_AWOJ-SS2565:44126..44196:+ (3) Ntab-K326_AWOJ-SS12170:155962..156032:+ (4) Ntab-K326_AWOJ-SS13208:119729..119799:-	245	85.01	271	96.74	324	114.45	285	28.94	321	39.80	182	28.72
nta-miR156c	(1) Ntab-K326_AWOJ-SS18109:353125..353144:-	nta-MIR156d	(1) Ntab-K326_AWOJ-SS18109:353045..353154:-	1083	375.77	808	288.44	780	275.52	2982	302.84	3899	483.39	1091	172.14
nta-miR169l	(1) Ntab-K326_AWOJ-SS5805:19098..19118:- (2) Ntab-K326_AWOJ-SS5805:18880..18900:-	nta-MIR169m	(1) Ntab-K326_AWOJ-SS5805:18822..19128:- (2) Ntab-K326_AWOJ-SS5805:18822..19128:-	3	1.04	5	1.78	11	3.89	126	12.80	143	17.73	88	13.88
nta-miR169b	(1) Ntab-K326_AWOJ-SS6432:52868..52888:-	nta-MIR169l	(1) Ntab-K326_AWOJ-SS6432:52810..52898:-	3	1.04	5	1.78	11	3.89	126	12.80	143	17.73	88	13.88
nta-miR171c	(1) Ntab-K326_AWOJ-SS6810:130476..130496:+	nta-MIR171a	(1) Ntab-K326_AWOJ-SS6810:130412..130506:+	175	60.72	171	61.04	122	43.09	743	75.46	799	99.06	478	75.42
nta-miR172f	(1) Ntab-K326_AWOJ-SS10370:9573..9593:-	nta-MIR172g	(1) Ntab-K326_AWOJ-SS10370:9564..9687:-	107	37.13	112	39.98	80	28.26	95	9.65	57	7.07	93	14.67
nta-miR166h	(1) Ntab-K326_AWOJ-SS9648:34780..34800:-	nta-MIR166h	(1) Ntab-K326_AWOJ-SS9648:34769..34920:-	54937	19061.72	46853	16725.88	47122	16645.01	290590	29510.74	320193	39696.47	127986	20193.72
nta-miR169i	(1) Ntab-K326_AWOJ-SS6432:52660..52680:-	nta-MIR169a	(1) Ntab-K326_AWOJ-SS6432:52384..52690:-	3	1.04	5	1.78	11	3.89	126	12.80	143	17.73	88	13.88
nta-miR156i	(1) Ntab-K326_AWOJ-SS12396:197635..197654:-	nta-MIR156j	(1) Ntab-K326_AWOJ-SS12396:197550..197664:-	7029	2438.88	8459	3019.75	5296	1870.72	30246	3071.62	40278	4993.53	13807	2178.48
nta-miR169o	(1) Ntab-K326_AWOJ-SS6432:52868..52888:- (2) Ntab-K326_AWOJ-SS6432:52660..52680:-	nta-MIR169b	(1) Ntab-K326_AWOJ-SS6432:52600..52898:- (2) Ntab-K326_AWOJ-SS6432:52600..52898:-	3	1.04	5	1.78	11	3.89	126	12.80	143	17.73	88	13.88
nta-miR167a	(1) Ntab-K326_AWOJ-SS10803:340146..340167:-	nta-MIR167c	(1) Ntab-K326_AWOJ-SS10803:339951..340177:-	615	213.39	575	205.27	668	235.96	8172	829.90	7186	890.90	2926	461.67
nta-miR169m	(1) Ntab-K326_AWOJ-SS6432:52868..52888:- (2) Ntab-K326_AWOJ-SS6432:52660..52680:-	nta-MIR169b	(1) Ntab-K326_AWOJ-SS6432:52600..52898:- (2) Ntab-K326_AWOJ-SS6432:52600..52898:-	3	1.04	5	1.78	11	3.89	126	12.80	143	17.73	88	13.88
nta-miR166a	(1) Ntab-K326_AWOJ-SS19723:57975..57995:-	nta-MIR166a	(1) Ntab-K326_AWOJ-SS19723:57966..58149:-	54842	19028.76	46752	16689.82	47010	16605.45	290262	29477.43	319919	39662.50	127860	20173.84
nta-miR160b	(1) Ntab-K326_AWOJ-SS4322:162247..162267:-	nta-MIR160a	(1) Ntab-K326_AWOJ-SS4322:162175..162277:-	19	6.59	9	3.21	26	9.18	120	12.19	73	9.05	36	5.68
nta-miR169f	(1) Ntab-K326_AWOJ-SS5805:18880..18900:-	nta-MIR169o	(1) Ntab-K326_AWOJ-SS5805:18871..19080:-	3	1.04	5	1.78	11	3.89	126	12.80	143	17.73	88	13.88
nta-miR156e	(1) Ntab-K326_AWOJ-SS41165:83072..83091:-	nta-MIR156b	(1) Ntab-K326_AWOJ-SS41165:82991..83101:-	644	223.45	447	159.57	432	152.60	2781	282.42	3698	458.47	1063	167.72
nta-miR166g	(1) Ntab-K326_AWOJ-SS2094:97453..97473:-	nta-MIR166f	(1) Ntab-K326_AWOJ-SS2094:97443..97597:-	54843	19029.10	46753	16690.18	47010	16605.45	290262	29477.43	319919	39662.50	127860	20173.84
nta-miR395b	(1) Ntab-K326_AWOJ-SS18379:6927..6947:-	nta-MIR395c	(1) Ntab-K326_AWOJ-SS18379:6917..7029:-	84	29.15	48	17.14	125	44.15	65	6.60	75	9.30	34	5.36
nta-miR169j	(1) Ntab-K326_AWOJ-SS6432:52868..52888:-	nta-MIR169l	(1) Ntab-K326_AWOJ-SS6432:52810..52898:-	3	1.04	5	1.78	11	3.89	126	12.80	143	17.73	88	13.88
nta-miR166g	(1) Ntab-K326_AWOJ-SS13518:57387..57407:-	nta-MIR166d	(1) Ntab-K326_AWOJ-SS13518:57377..57568:-	54842	19028.76	46752	16689.82	47010	16605.45	290262	29477.43	319919	39662.50	127860	20173.84
nta-miR6162	(1) Ntab-K326_AWOJ-SS9988:421265..421285:+	nta-MIR6162	(1) Ntab-K326_AWOJ-SS9988:421255..421330:+	1	0.35	2	0.71	0	0.00	1	0.10	2	0.25	7	1.10
nta-miR399g	(1) Ntab-K326_AWOJ-SS244:450803..450823:+	nta-MIR399b	(1) Ntab-K326_AWOJ-SS244:450725..450833:+	153	53.09	70	24.99	192	67.82	21	2.13	17	2.11	18	2.84
nta-miR156j	(1) Ntab-K326_AWOJ-SS18348:305004..305023:-	nta-MIR156g	(1) Ntab-K326_AWOJ-SS18348:304885..305033:-	6825	2368.10	8176	2918.72	5105	1803.25	28927	2937.67	38657	4792.57	13464	2124.36
nta-miR166c	(1) Ntab-K326_AWOJ-SS2094:97453..97473:-	nta-MIR166f	(1) Ntab-K326_AWOJ-SS2094:97443..97597:-	54843	19029.10	46753	16690.18	47010	16605.45	290262	29477.43	319919	39662.50	127860	20173.84
nta-miR399e	(1) Ntab-K326_AWOJ-SS244:450803..450823:+	nta-MIR399b	(1) Ntab-K326_AWOJ-SS244:450725..450833:+	153	53.09	70	24.99	192	67.82	21	2.13	17	2.11	18	2.84
nta-miR169l	(1) Ntab-K326_AWOJ-SS5805:19098..19118:-	nta-MIR169p	(1) Ntab-K326_AWOJ-SS5805:19038..19128:-	3	1.04	5	1.78	11	3.89	126	12.80	143	17.73	88	13.88
nta-miR482a	(1) Ntab-K326_AWOJ-SS1951:6198..6219:+	nta-MIR482c	(1) Ntab-K326_AWOJ-SS1951:6142..6229:+	248	86.05	191	68.18	197	69.59	169	17.16	362	44.88	238	37.55
nta-miR169p	(1) Ntab-K326_AWOJ-SS6432:52868..52888:- (2) Ntab-K326_AWOJ-SS6432:52660..52680:-	nta-MIR169g	(1) Ntab-K326_AWOJ-SS6432:52602..52898:- (2) Ntab-K326_AWOJ-SS6432:52602..52898:-	3	1.04	5	1.78	11	3.89	126	12.80	143	17.73	88	13.88
nta-miR166c	(1) Ntab-K326_AWOJ-SS1494:116219..116239:-	nta-MIR166e	(1) Ntab-K326_AWOJ-SS1494:116209..116386:-	54664	18967.00	46596	16634.13	46846	16547.52	290000	29450.82	319588	39621.46	127644	20139.76
nta-miR6151i	(1) Ntab-K326_AWOJ-SS139:493881..493902:+	nta-MIR6151i	(1) Ntab-K326_AWOJ-SS139:493871..493941:+	245	85.01	271	96.74	324	114.45	285	28.94	321	39.80	182	28.72
nta-miR399b	(1) Ntab-K326_AWOJ-SS19534:58255..58275:+	nta-MIR399e	(1) Ntab-K326_AWOJ-SS19534:58171..58285:+	153	53.09	70	24.99	192	67.82	21	2.13	17	2.11	18	2.84
nta-miR169k	(1) Ntab-K326_AWOJ-SS6432:52660..52680:-	nta-MIR169c	(1) Ntab-K326_AWOJ-SS6432:52385..52690:-	3	1.04	5	1.78	11	3.89	126	12.80	143	17.73	88	13.88
nta-miR6020a-5p	(1) Ntab-K326_AWOJ-SS19248:1162..1182:+	nta-MIR6020a	(1) Ntab-K326_AWOJ-SS19248:1142..1259:+	0	0.00	0	0.00	0	0.00	0	0.00	0	0.00	0	0.00
nta-miR390b	(1) Ntab-K326_AWOJ-SS589:193474..193494:+	nta-MIR390c	(1) Ntab-K326_AWOJ-SS589:193463..193570:+	544	188.75	544	194.20	473	167.08	203	20.62	271	33.60	133	20.98
nta-miR399f	(1) Ntab-K326_AWOJ-SS244:540208..540228:+	nta-MIR399d	(1) Ntab-K326_AWOJ-SS244:540121..540238:+	153	53.09	70	24.99	192	67.82	21	2.13	17	2.11	18	2.84
nta-miR395c	(1) Ntab-K326_AWOJ-SS3306:104187..104207:-	nta-MIR395b	(1) Ntab-K326_AWOJ-SS3306:104177..104288:-	94	32.62	49	17.49	135	47.69	67	6.80	74	9.17	35	5.52
nta-miR169a	(1) Ntab-K326_AWOJ-SS6432:52868..52888:-	nta-MIR169l	(1) Ntab-K326_AWOJ-SS6432:52810..52898:-	3	1.04	5	1.78	11	3.89	126	12.80	143	17.73	88	13.88
nta-miR168b	(1) Ntab-K326_AWOJ-SS7399:227537..227557:-	nta-MIR168b	(1) Ntab-K326_AWOJ-SS7399:227411..227567:-	34936	12121.89	34164	12196.08	35063	12385.38	41123	4176.23	52660	6528.61	17868	2819.23
nta-miR166a	(1) Ntab-K326_AWOJ-SS2094:97453..97473:-	nta-MIR166f	(1) Ntab-K326_AWOJ-SS2094:97443..97597:-	54843	19029.10	46753	16690.18	47010	16605.45	290262	29477.43	319919	39662.50	127860	20173.84
nta-miR390c	(1) Ntab-K326_AWOJ-SS589:193474..193494:+	nta-MIR390c	(1) Ntab-K326_AWOJ-SS589:193463..193570:+	544	188.75	544	194.20	473	167.08	203	20.62	271	33.60	133	20.98
nta-miR169i	(1) Ntab-K326_AWOJ-SS5805:19098..19118:-	nta-MIR169p	(1) Ntab-K326_AWOJ-SS5805:19038..19128:-	3	1.04	5	1.78	11	3.89	126	12.80	143	17.73	88	13.88
nta-miR166a	(1) Ntab-K326_AWOJ-SS58925:14933..14953:-	nta-MIR166c	(1) Ntab-K326_AWOJ-SS58925:14924..15028:-	55910	19399.33	47671	17017.89	47858	16904.99	295960	30056.09	325575	40363.71	130391	20573.18
nta-miR169e	(1) Ntab-K326_AWOJ-SS6432:52868..52888:-	nta-MIR169l	(1) Ntab-K326_AWOJ-SS6432:52810..52898:-	3	1.04	5	1.78	11	3.89	126	12.80	143	17.73	88	13.88
nta-miR169j	(1) Ntab-K326_AWOJ-SS5805:18880..18900:-	nta-MIR169f	(1) Ntab-K326_AWOJ-SS5805:18871..19080:-	3	1.04	5	1.78	11	3.89	126	12.80	143	17.73	88	13.88
nta-miR6157	(1) Ntab-K326_AWOJ-SS11782:13790..13811:+ (2) Ntab-K326_AWOJ-SS231156:16592..16613:+	nta-MIR6157	(1) Ntab-K326_AWOJ-SS11782:13780..13843:+ (2) Ntab-K326_AWOJ-SS231156:16582..16645:+	25	8.67	19	6.78	26	9.18	60	6.09	60	7.44	28	4.42
nta-miR172h	(1) Ntab-K326_AWOJ-SS19498:150893..150913:+ (2) Ntab-K326_AWOJ-SS19498:150669..150689:+	nta-MIR172e	(1) Ntab-K326_AWOJ-SS19498:150574..150922:+ (2) Ntab-K326_AWOJ-SS19498:150574..150922:+	107	37.13	112	39.98	80	28.26	95	9.65	57	7.07	93	14.67
nta-miR164a	(1) Ntab-K326_AWOJ-SS13028:59741..59761:-	nta-MIR164b	(1) Ntab-K326_AWOJ-SS13028:59554..59771:-	237	82.23	237	84.61	159	56.16	61	6.19	177	21.94	207	32.66
nta-miR167b	(1) Ntab-K326_AWOJ-SS19692:42823..42844:+	nta-MIR167a	(1) Ntab-K326_AWOJ-SS19692:42813..43085:+	615	213.39	575	205.27	668	235.96	8172	829.90	7186	890.90	2926	461.67
nta-miR169h	(1) Ntab-K326_AWOJ-SS6432:52868..52888:- (2) Ntab-K326_AWOJ-SS6432:52660..52680:-	nta-MIR169b	(1) Ntab-K326_AWOJ-SS6432:52600..52898:- (2) Ntab-K326_AWOJ-SS6432:52600..52898:-	3	1.04	5	1.78	11	3.89	126	12.80	143	17.73	88	13.88
nta-miR169h	(1) Ntab-K326_AWOJ-SS6432:52660..52680:-	nta-MIR169k	(1) Ntab-K326_AWOJ-SS6432:52384..52690:-	3	1.04	5	1.78	11	3.89	126	12.80	143	17.73	88	13.88
nta-miR6025b	(1) Ntab-K326_AWOJ-SS736:2121658..2121679:+	nta-MIR6025b	(1) Ntab-K326_AWOJ-SS736:2121529..2121691:+	24	8.33	29	10.35	25	8.83	42	4.27	27	3.35	21	3.31
nta-miR169o	(1) Ntab-K326_AWOJ-SS6432:52660..52680:-	nta-MIR169i	(1) Ntab-K326_AWOJ-SS6432:52385..52690:-	3	1.04	5	1.78	11	3.89	126	12.80	143	17.73	88	13.88
nta-miR5303b	(1) Ntab-K326_AWOJ-SS681:64664..64684:+	nta-MIR5303c	(1) Ntab-K326_AWOJ-SS681:64653..64754:+	119	41.29	149	53.19	119	42.03	20	2.03	46	5.70	40	6.31
nta-miR6151i	(1) Ntab-K326_AWOJ-SS200290:141..162:- (2) Ntab-K326_AWOJ-SS7925:127103..127124:-	nta-MIR6151g	(1) Ntab-K326_AWOJ-SS200290:102..172:- (2) Ntab-K326_AWOJ-SS7925:127064..127134:-	245	85.01	271	96.74	324	114.45	285	28.94	321	39.80	182	28.72
nta-miR399g	(1) Ntab-K326_AWOJ-SS5162:24889..24909:+	nta-MIR399c	(1) Ntab-K326_AWOJ-SS5162:24805..24919:+	153	53.09	70	24.99	192	67.82	21	2.13	17	2.11	18	2.84
nta-miR172f	(1) Ntab-K326_AWOJ-SS19498:150669..150689:+ (2) Ntab-K326_AWOJ-SS19498:150893..150913:+	nta-MIR172e	(1) Ntab-K326_AWOJ-SS19498:150574..150922:+ (2) Ntab-K326_AWOJ-SS19498:150574..150922:+	107	37.13	112	39.98	80	28.26	95	9.65	57	7.07	93	14.67
nta-miR399g	(1) Ntab-K326_AWOJ-SS244:540208..540228:+	nta-MIR399d	(1) Ntab-K326_AWOJ-SS244:540121..540238:+	153	53.09	70	24.99	192	67.82	21	2.13	17	2.11	18	2.84
nta-miR166e	(1) Ntab-K326_AWOJ-SS2094:97453..97473:-	nta-MIR166f	(1) Ntab-K326_AWOJ-SS2094:97443..97597:-	54843	19029.10	46753	16690.18	47010	16605.45	290262	29477.43	319919	39662.50	127860	20173.84
nta-miR6025a	(1) Ntab-K326_AWOJ-SS736:2121459..2121480:+	nta-MIR6025a	(1) Ntab-K326_AWOJ-SS736:2121439..2121589:+	241	83.62	264	94.24	233	82.30	295	29.96	301	37.32	202	31.87
nta-miR169i	(1) Ntab-K326_AWOJ-SS5805:18880..18900:-	nta-MIR169h	(1) Ntab-K326_AWOJ-SS5805:18820..18910:-	3	1.04	5	1.78	11	3.89	126	12.80	143	17.73	88	13.88
nta-miR169q	(1) Ntab-K326_AWOJ-SS5805:18281..18301:-	nta-MIR169r	(1) Ntab-K326_AWOJ-SS5805:18006..18311:-	11	3.82	17	6.07	21	7.42	63	6.40	63	7.81	22	3.47
nta-miR166b	(1) Ntab-K326_AWOJ-SS2094:97453..97473:-	nta-MIR166f	(1) Ntab-K326_AWOJ-SS2094:97443..97597:-	54843	19029.10	46753	16690.18	47010	16605.45	290262	29477.43	319919	39662.50	127860	20173.84
nta-miR169q	(1) Ntab-K326_AWOJ-SS5805:18281..18301:-	nta-MIR169s	(1) Ntab-K326_AWOJ-SS5805:18271..18479:-	11	3.82	17	6.07	21	7.42	63	6.40	63	7.81	22	3.47
nta-miR169g	(1) Ntab-K326_AWOJ-SS6432:52660..52680:- (2) Ntab-K326_AWOJ-SS6432:52868..52888:-	nta-MIR169g	(1) Ntab-K326_AWOJ-SS6432:52602..52898:- (2) Ntab-K326_AWOJ-SS6432:52602..52898:-	3	1.04	5	1.78	11	3.89	126	12.80	143	17.73	88	13.88
nta-miR169l	(1) Ntab-K326_AWOJ-SS6432:52660..52680:- (2) Ntab-K326_AWOJ-SS6432:52868..52888:-	nta-MIR169b	(1) Ntab-K326_AWOJ-SS6432:52600..52898:- (2) Ntab-K326_AWOJ-SS6432:52600..52898:-	3	1.04	5	1.78	11	3.89	126	12.80	143	17.73	88	13.88
nta-miR169g	(1) Ntab-K326_AWOJ-SS5805:18880..18900:-	nta-MIR169o	(1) Ntab-K326_AWOJ-SS5805:18871..19080:-	3	1.04	5	1.78	11	3.89	126	12.80	143	17.73	88	13.88
nta-miR169f	(1) Ntab-K326_AWOJ-SS5805:18880..18900:-	nta-MIR169h	(1) Ntab-K326_AWOJ-SS5805:18820..18910:-	3	1.04	5	1.78	11	3.89	126	12.80	143	17.73	88	13.88
nta-miR169p	(1) Ntab-K326_AWOJ-SS6432:52660..52680:-	nta-MIR169a	(1) Ntab-K326_AWOJ-SS6432:52384..52690:-	3	1.04	5	1.78	11	3.89	126	12.80	143	17.73	88	13.88
nta-miR169j	(1) Ntab-K326_AWOJ-SS5805:19098..19118:- (2) Ntab-K326_AWOJ-SS5805:18880..18900:-	nta-MIR169m	(1) Ntab-K326_AWOJ-SS5805:18822..19128:- (2) Ntab-K326_AWOJ-SS5805:18822..19128:-	3	1.04	5	1.78	11	3.89	126	12.80	143	17.73	88	13.88
nta-miR6161a	(1) Ntab-K326_AWOJ-SS6030:269285..269308:+	nta-MIR6161a	(1) Ntab-K326_AWOJ-SS6030:269208..269318:+	128	44.41	114	40.70	115	40.62	438	44.48	409	50.71	129	20.35
nta-miR166g	(1) Ntab-K326_AWOJ-SS58925:14933..14953:-	nta-MIR166c	(1) Ntab-K326_AWOJ-SS58925:14924..15028:-	55910	19399.33	47671	17017.89	47858	16904.99	295960	30056.09	325575	40363.71	130391	20573.18
nta-miR166d	(1) Ntab-K326_AWOJ-SS19723:57975..57995:-	nta-MIR166a	(1) Ntab-K326_AWOJ-SS19723:57966..58149:-	54842	19028.76	46752	16689.82	47010	16605.45	290262	29477.43	319919	39662.50	127860	20173.84
nta-miR169e	(1) Ntab-K326_AWOJ-SS6432:52868..52888:- (2) Ntab-K326_AWOJ-SS6432:52660..52680:-	nta-MIR169e	(1) Ntab-K326_AWOJ-SS6432:52602..52898:- (2) Ntab-K326_AWOJ-SS6432:52602..52898:-	3	1.04	5	1.78	11	3.89	126	12.80	143	17.73	88	13.88
nta-miR169b	(1) Ntab-K326_AWOJ-SS5805:18880..18900:-	nta-MIR169o	(1) Ntab-K326_AWOJ-SS5805:18871..19080:-	3	1.04	5	1.78	11	3.89	126	12.80	143	17.73	88	13.88
nta-miR6019a	(1) Ntab-K326_AWOJ-SS19248:1387..1408:+	nta-MIR6019a	(1) Ntab-K326_AWOJ-SS19248:1367..1478:+	1276	442.74	1526	544.76	1443	509.71	601	61.03	568	70.42	469	74.00
nta-miR156j	(1) Ntab-K326_AWOJ-SS172:386359..386378:-	nta-MIR156h	(1) Ntab-K326_AWOJ-SS172:386278..386389:-	6825	2368.10	8176	2918.72	5105	1803.25	28927	2937.67	38657	4792.57	13464	2124.36
nta-miR167c	(1) Ntab-K326_AWOJ-SS10803:340146..340167:-	nta-MIR167c	(1) Ntab-K326_AWOJ-SS10803:339951..340177:-	615	213.39	575	205.27	668	235.96	8172	829.90	7186	890.90	2926	461.67
nta-miR169c	(1) Ntab-K326_AWOJ-SS6432:52868..52888:-	nta-MIR169d	(1) Ntab-K326_AWOJ-SS6432:52808..52898:-	3	1.04	5	1.78	11	3.89	126	12.80	143	17.73	88	13.88
nta-miR6025d	(1) Ntab-K326_AWOJ-SS7969:154705..154726:+	nta-MIR6025d	(1) Ntab-K326_AWOJ-SS7969:154695..154817:+	53	18.39	39	13.92	57	20.13	5	0.51	14	1.74	9	1.42
nta-miR169m	(1) Ntab-K326_AWOJ-SS6432:52660..52680:-	nta-MIR169k	(1) Ntab-K326_AWOJ-SS6432:52384..52690:-	3	1.04	5	1.78	11	3.89	126	12.80	143	17.73	88	13.88
nta-miR160b	(1) Ntab-K326_AWOJ-SS18130:245028..245048:-	nta-MIR160c	(1) Ntab-K326_AWOJ-SS18130:244949..245058:-	18	6.25	9	3.21	25	8.83	115	11.68	71	8.80	34	5.36
nta-miR169a	(1) Ntab-K326_AWOJ-SS5805:19098..19118:-	nta-MIR169p	(1) Ntab-K326_AWOJ-SS5805:19038..19128:-	3	1.04	5	1.78	11	3.89	126	12.80	143	17.73	88	13.88
nta-miR6154b	(1) Ntab-K326_AWOJ-SS7752:348703..348723:-	nta-MIR6154a	(1) Ntab-K326_AWOJ-SS7752:348693..348773:-	47	16.31	63	22.49	61	21.55	6	0.61	21	2.60	14	2.21
nta-miR172h	(1) Ntab-K326_AWOJ-SS4175:379510..379530:+	nta-MIR172i	(1) Ntab-K326_AWOJ-SS4175:379433..379541:+	104	36.09	111	39.63	80	28.26	100	10.16	61	7.56	99	15.62
nta-miR399b	(1) Ntab-K326_AWOJ-SS244:540208..540228:+	nta-MIR399d	(1) Ntab-K326_AWOJ-SS244:540121..540238:+	153	53.09	70	24.99	192	67.82	21	2.13	17	2.11	18	2.84
nta-miR169m	(1) Ntab-K326_AWOJ-SS6432:52660..52680:-	nta-MIR169c	(1) Ntab-K326_AWOJ-SS6432:52385..52690:-	3	1.04	5	1.78	11	3.89	126	12.80	143	17.73	88	13.88
nta-miR1446	(1) Ntab-K326_AWOJ-SS19071:26079..26100:+	nta-MIR1446	(1) Ntab-K326_AWOJ-SS19071:26069..26175:+	816	283.13	840	299.87	1685	595.20	8	0.81	20	2.48	4	0.63
nta-miR395b	(1) Ntab-K326_AWOJ-SS3306:104187..104207:-	nta-MIR395b	(1) Ntab-K326_AWOJ-SS3306:104177..104288:-	94	32.62	49	17.49	135	47.69	67	6.80	74	9.17	35	5.52
nta-miR166d	(1) Ntab-K326_AWOJ-SS13518:57387..57407:-	nta-MIR166d	(1) Ntab-K326_AWOJ-SS13518:57377..57568:-	54842	19028.76	46752	16689.82	47010	16605.45	290262	29477.43	319919	39662.50	127860	20173.84
nta-miR6151d	(1) Ntab-K326_AWOJ-SS18055:88595..88616:-	nta-MIR6151d	(1) Ntab-K326_AWOJ-SS18055:88556..88626:-	9	3.12	8	2.86	17	6.00	14	1.42	11	1.36	10	1.58
nta-miR169f	(1) Ntab-K326_AWOJ-SS6432:52660..52680:-	nta-MIR169k	(1) Ntab-K326_AWOJ-SS6432:52384..52690:-	3	1.04	5	1.78	11	3.89	126	12.80	143	17.73	88	13.88
nta-miR169h	(1) Ntab-K326_AWOJ-SS6432:52660..52680:-	nta-MIR169a	(1) Ntab-K326_AWOJ-SS6432:52384..52690:-	3	1.04	5	1.78	11	3.89	126	12.80	143	17.73	88	13.88
nta-miR169l	(1) Ntab-K326_AWOJ-SS5805:18880..18900:-	nta-MIR169o	(1) Ntab-K326_AWOJ-SS5805:18871..19080:-	3	1.04	5	1.78	11	3.89	126	12.80	143	17.73	88	13.88
nta-miR168a	(1) Ntab-K326_AWOJ-SS7399:227537..227557:-	nta-MIR168b	(1) Ntab-K326_AWOJ-SS7399:227411..227567:-	34936	12121.89	34164	12196.08	35063	12385.38	41123	4176.23	52660	6528.61	17868	2819.23
nta-miR172c	(1) Ntab-K326_AWOJ-SS10370:9573..9593:-	nta-MIR172g	(1) Ntab-K326_AWOJ-SS10370:9564..9687:-	107	37.13	112	39.98	80	28.26	95	9.65	57	7.07	93	14.67
nta-miR6148a	(1) Ntab-K326_AWOJ-SS491:646341..646361:-	nta-MIR6148a	(1) Ntab-K326_AWOJ-SS491:646308..646371:-	15	5.20	17	6.07	16	5.65	13	1.32	21	2.60	15	2.37
nta-miR6024	(1) Ntab-K326_AWOJ-SS424:110886..110907:+	nta-MIR6024	(1) Ntab-K326_AWOJ-SS424:110806..110927:+	0	0.00	0	0.00	0	0.00	0	0.00	0	0.00	0	0.00
nta-miR169c	(1) Ntab-K326_AWOJ-SS6432:52660..52680:- (2) Ntab-K326_AWOJ-SS6432:52868..52888:-	nta-MIR169g	(1) Ntab-K326_AWOJ-SS6432:52602..52898:- (2) Ntab-K326_AWOJ-SS6432:52602..52898:-	3	1.04	5	1.78	11	3.89	126	12.80	143	17.73	88	13.88
nta-miR395c	(1) Ntab-K326_AWOJ-SS18379:6927..6947:-	nta-MIR395c	(1) Ntab-K326_AWOJ-SS18379:6917..7029:-	84	29.15	48	17.14	125	44.15	65	6.60	75	9.30	34	5.36
nta-miR399c	(1) Ntab-K326_AWOJ-SS12854:41334..41354:+ (2) Ntab-K326_AWOJ-SS110030:720..740:+	nta-MIR399g	(1) Ntab-K326_AWOJ-SS12854:41275..41364:+ (2) Ntab-K326_AWOJ-SS110030:661..750:+	153	53.09	70	24.99	192	67.82	21	2.13	17	2.11	18	2.84
nta-miR169i	(1) Ntab-K326_AWOJ-SS5805:18880..18900:-	nta-MIR169o	(1) Ntab-K326_AWOJ-SS5805:18871..19080:-	3	1.04	5	1.78	11	3.89	126	12.80	143	17.73	88	13.88
nta-miR169d	(1) Ntab-K326_AWOJ-SS6432:52868..52888:- (2) Ntab-K326_AWOJ-SS6432:52660..52680:-	nta-MIR169e	(1) Ntab-K326_AWOJ-SS6432:52602..52898:- (2) Ntab-K326_AWOJ-SS6432:52602..52898:-	3	1.04	5	1.78	11	3.89	126	12.80	143	17.73	88	13.88
nta-miR168b	(1) Ntab-K326_AWOJ-SS11511:104176..104196:+	nta-MIR168c	(1) Ntab-K326_AWOJ-SS11511:104166..104300:+	37886	13145.46	37920	13536.92	38077	13450.02	52210	5302.16	66811	8283.01	22068	3481.90
nta-miR6154a	(1) Ntab-K326_AWOJ-SS7752:348703..348723:-	nta-MIR6154a	(1) Ntab-K326_AWOJ-SS7752:348693..348773:-	47	16.31	63	22.49	61	21.55	6	0.61	21	2.60	14	2.21
nta-miR399d	(1) Ntab-K326_AWOJ-SS9947:24155..24175:+	nta-MIR399a	(1) Ntab-K326_AWOJ-SS9947:24078..24185:+	153	53.09	70	24.99	192	67.82	21	2.13	17	2.11	18	2.84
nta-miR156b	(1) Ntab-K326_AWOJ-SS18834:508159..508178:+	nta-MIR156c	(1) Ntab-K326_AWOJ-SS18834:508148..508254:+	1114	386.53	840	299.87	803	283.65	3017	306.39	3973	492.56	1110	175.14
nta-miR168d	(1) Ntab-K326_AWOJ-SS64841:55..75:+	nta-MIR168e	(1) Ntab-K326_AWOJ-SS64841:45..377:+	882	306.03	670	239.18	674	238.08	2397	243.43	2571	318.74	1083	170.88
nta-miR167b	(1) Ntab-K326_AWOJ-SS10803:340146..340167:-	nta-MIR167c	(1) Ntab-K326_AWOJ-SS10803:339951..340177:-	615	213.39	575	205.27	668	235.96	8172	829.90	7186	890.90	2926	461.67
nta-miR166h	(1) Ntab-K326_AWOJ-SS2094:97453..97473:-	nta-MIR166f	(1) Ntab-K326_AWOJ-SS2094:97443..97597:-	54843	19029.10	46753	16690.18	47010	16605.45	290262	29477.43	319919	39662.50	127860	20173.84
nta-miR169a	(1) Ntab-K326_AWOJ-SS6432:52868..52888:- (2) Ntab-K326_AWOJ-SS6432:52660..52680:-	nta-MIR169e	(1) Ntab-K326_AWOJ-SS6432:52602..52898:- (2) Ntab-K326_AWOJ-SS6432:52602..52898:-	3	1.04	5	1.78	11	3.89	126	12.80	143	17.73	88	13.88
nta-miR169g	(1) Ntab-K326_AWOJ-SS5805:19098..19118:- (2) Ntab-K326_AWOJ-SS5805:18880..18900:-	nta-MIR169m	(1) Ntab-K326_AWOJ-SS5805:18822..19128:- (2) Ntab-K326_AWOJ-SS5805:18822..19128:-	3	1.04	5	1.78	11	3.89	126	12.80	143	17.73	88	13.88
nta-miR169o	(1) Ntab-K326_AWOJ-SS5805:19098..19118:- (2) Ntab-K326_AWOJ-SS5805:18880..18900:-	nta-MIR169m	(1) Ntab-K326_AWOJ-SS5805:18822..19128:- (2) Ntab-K326_AWOJ-SS5805:18822..19128:-	3	1.04	5	1.78	11	3.89	126	12.80	143	17.73	88	13.88
nta-miR172d	(1) Ntab-K326_AWOJ-SS4175:379510..379530:+	nta-MIR172i	(1) Ntab-K326_AWOJ-SS4175:379433..379541:+	104	36.09	111	39.63	80	28.26	100	10.16	61	7.56	99	15.62
nta-miR397	(1) Ntab-K326_AWOJ-SS615:462470..462489:+	nta-MIR397	(1) Ntab-K326_AWOJ-SS615:462460..462581:+	45	15.61	3	1.07	28	9.89	46	4.67	38	4.71	89	14.04
nta-miR166d	(1) Ntab-K326_AWOJ-SS5910:56380..56400:-	nta-MIR166b	(1) Ntab-K326_AWOJ-SS5910:56370..56508:-	54843	19029.10	46753	16690.18	47010	16605.45	290262	29477.43	319919	39662.50	127860	20173.84
nta-miR166f	(1) Ntab-K326_AWOJ-SS9648:34780..34800:-	nta-MIR166h	(1) Ntab-K326_AWOJ-SS9648:34769..34920:-	54937	19061.72	46853	16725.88	47122	16645.01	290590	29510.74	320193	39696.47	127986	20193.72
nta-miR169j	(1) Ntab-K326_AWOJ-SS6432:52660..52680:-	nta-MIR169i	(1) Ntab-K326_AWOJ-SS6432:52385..52690:-	3	1.04	5	1.78	11	3.89	126	12.80	143	17.73	88	13.88
nta-miR172c	(1) Ntab-K326_AWOJ-SS19498:150893..150913:+	nta-MIR172h	(1) Ntab-K326_AWOJ-SS19498:150809..150922:+	107	37.13	112	39.98	80	28.26	95	9.65	57	7.07	93	14.67
nta-miR169d	(1) Ntab-K326_AWOJ-SS5805:19098..19118:- (2) Ntab-K326_AWOJ-SS5805:18880..18900:-	nta-MIR169m	(1) Ntab-K326_AWOJ-SS5805:18822..19128:- (2) Ntab-K326_AWOJ-SS5805:18822..19128:-	3	1.04	5	1.78	11	3.89	126	12.80	143	17.73	88	13.88
nta-miR169o	(1) Ntab-K326_AWOJ-SS5805:18880..18900:-	nta-MIR169o	(1) Ntab-K326_AWOJ-SS5805:18871..19080:-	3	1.04	5	1.78	11	3.89	126	12.80	143	17.73	88	13.88
nta-miR6151b	(1) Ntab-K326_AWOJ-SS19075:477027..477048:-	nta-MIR6151c	(1) Ntab-K326_AWOJ-SS19075:476988..477058:-	9	3.12	8	2.86	17	6.00	14	1.42	11	1.36	10	1.58
nta-miR169e	(1) Ntab-K326_AWOJ-SS5805:18880..18900:- (2) Ntab-K326_AWOJ-SS5805:19098..19118:-	nta-MIR169m	(1) Ntab-K326_AWOJ-SS5805:18822..19128:- (2) Ntab-K326_AWOJ-SS5805:18822..19128:-	3	1.04	5	1.78	11	3.89	126	12.80	143	17.73	88	13.88
nta-miR169o	(1) Ntab-K326_AWOJ-SS5805:19098..19118:-	nta-MIR169p	(1) Ntab-K326_AWOJ-SS5805:19038..19128:-	3	1.04	5	1.78	11	3.89	126	12.80	143	17.73	88	13.88
nta-miR482b-5p	(1) Ntab-K326_AWOJ-SS19778:577356..577376:+	nta-MIR482b	(1) Ntab-K326_AWOJ-SS19778:577336..577449:+	21	7.29	10	3.57	13	4.59	0	0.00	0	0.00	2	0.32
nta-miR156d	(1) Ntab-K326_AWOJ-SS41165:83072..83091:-	nta-MIR156b	(1) Ntab-K326_AWOJ-SS41165:82991..83101:-	644	223.45	447	159.57	432	152.60	2781	282.42	3698	458.47	1063	167.72
nta-miR172d	(1) Ntab-K326_AWOJ-SS19498:150893..150913:+	nta-MIR172h	(1) Ntab-K326_AWOJ-SS19498:150809..150922:+	107	37.13	112	39.98	80	28.26	95	9.65	57	7.07	93	14.67
nta-miR479a	(1) Ntab-K326_AWOJ-SS19226:61913..61934:+	nta-MIR479a	(1) Ntab-K326_AWOJ-SS19226:61903..62001:+	10	3.47	9	3.21	5	1.77	59	5.99	37	4.59	34	5.36
nta-miR156g	(1) Ntab-K326_AWOJ-SS18348:305004..305023:-	nta-MIR156g	(1) Ntab-K326_AWOJ-SS18348:304885..305033:-	6825	2368.10	8176	2918.72	5105	1803.25	28927	2937.67	38657	4792.57	13464	2124.36
nta-miR395a	(1) Ntab-K326_AWOJ-SS3306:104187..104207:-	nta-MIR395b	(1) Ntab-K326_AWOJ-SS3306:104177..104288:-	94	32.62	49	17.49	135	47.69	67	6.80	74	9.17	35	5.52
nta-miR399a	(1) Ntab-K326_AWOJ-SS3668:50009..50029:-	nta-MIR399f	(1) Ntab-K326_AWOJ-SS3668:49999..50115:-	153	53.09	70	24.99	192	67.82	21	2.13	17	2.11	18	2.84
nta-miR399c	(1) Ntab-K326_AWOJ-SS19534:58255..58275:+	nta-MIR399e	(1) Ntab-K326_AWOJ-SS19534:58171..58285:+	153	53.09	70	24.99	192	67.82	21	2.13	17	2.11	18	2.84
nta-miR169i	(1) Ntab-K326_AWOJ-SS6432:52868..52888:- (2) Ntab-K326_AWOJ-SS6432:52660..52680:-	nta-MIR169g	(1) Ntab-K326_AWOJ-SS6432:52602..52898:- (2) Ntab-K326_AWOJ-SS6432:52602..52898:-	3	1.04	5	1.78	11	3.89	126	12.80	143	17.73	88	13.88
nta-miR169d	(1) Ntab-K326_AWOJ-SS5805:18880..18900:-	nta-MIR169f	(1) Ntab-K326_AWOJ-SS5805:18871..19080:-	3	1.04	5	1.78	11	3.89	126	12.80	143	17.73	88	13.88
nta-miR399f	(1) Ntab-K326_AWOJ-SS5162:24889..24909:+	nta-MIR399c	(1) Ntab-K326_AWOJ-SS5162:24805..24919:+	153	53.09	70	24.99	192	67.82	21	2.13	17	2.11	18	2.84
nta-miR169o	(1) Ntab-K326_AWOJ-SS6432:52868..52888:-	nta-MIR169d	(1) Ntab-K326_AWOJ-SS6432:52808..52898:-	3	1.04	5	1.78	11	3.89	126	12.80	143	17.73	88	13.88
nta-miR482a	(1) Ntab-K326_AWOJ-SS8184:732288..732309:+	nta-MIR482a	(1) Ntab-K326_AWOJ-SS8184:732226..732329:+	248	86.05	191	68.18	197	69.59	169	17.16	362	44.88	238	37.55
nta-miR167a	(1) Ntab-K326_AWOJ-SS19692:42823..42844:+	nta-MIR167a	(1) Ntab-K326_AWOJ-SS19692:42813..43085:+	615	213.39	575	205.27	668	235.96	8172	829.90	7186	890.90	2926	461.67
nta-miR5303a	(1) Ntab-K326_AWOJ-SS14431:29449..29469:+ (2) Ntab-K326_AWOJ-SS8133:34911..34931:- (3) Ntab-K326_AWOJ-SS11582:108138..108158:-	nta-MIR5303a	(1) Ntab-K326_AWOJ-SS14431:29439..29542:+ (2) Ntab-K326_AWOJ-SS8133:34838..34941:- (3) Ntab-K326_AWOJ-SS11582:108065..108168:-	119	41.29	149	53.19	119	42.03	20	2.03	46	5.70	40	6.31
nta-miR160a	(1) Ntab-K326_AWOJ-SS4322:162247..162267:-	nta-MIR160a	(1) Ntab-K326_AWOJ-SS4322:162175..162277:-	19	6.59	9	3.21	26	9.18	120	12.19	73	9.05	36	5.68
nta-miR169m	(1) Ntab-K326_AWOJ-SS6432:52868..52888:-	nta-MIR169d	(1) Ntab-K326_AWOJ-SS6432:52808..52898:-	3	1.04	5	1.78	11	3.89	126	12.80	143	17.73	88	13.88
nta-miR169a	(1) Ntab-K326_AWOJ-SS5805:18880..18900:-	nta-MIR169f	(1) Ntab-K326_AWOJ-SS5805:18871..19080:-	3	1.04	5	1.78	11	3.89	126	12.80	143	17.73	88	13.88
nta-miR5303a	(1) Ntab-K326_AWOJ-SS681:64664..64684:+	nta-MIR5303c	(1) Ntab-K326_AWOJ-SS681:64653..64754:+	119	41.29	149	53.19	119	42.03	20	2.03	46	5.70	40	6.31
nta-miR166f	(1) Ntab-K326_AWOJ-SS58925:14933..14953:-	nta-MIR166c	(1) Ntab-K326_AWOJ-SS58925:14924..15028:-	55910	19399.33	47671	17017.89	47858	16904.99	295960	30056.09	325575	40363.71	130391	20573.18
nta-miR172i	(1) Ntab-K326_AWOJ-SS10370:9573..9593:-	nta-MIR172g	(1) Ntab-K326_AWOJ-SS10370:9564..9687:-	107	37.13	112	39.98	80	28.26	95	9.65	57	7.07	93	14.67
nta-miR166a	(1) Ntab-K326_AWOJ-SS8866:313663..313683:-	nta-MIR166g	(1) Ntab-K326_AWOJ-SS8866:313654..313767:-	55272	19177.96	47154	16833.33	47362	16729.78	297223	30184.35	327857	40646.62	132821	20956.59
nta-miR169o	(1) Ntab-K326_AWOJ-SS6432:52660..52680:-	nta-MIR169k	(1) Ntab-K326_AWOJ-SS6432:52384..52690:-	3	1.04	5	1.78	11	3.89	126	12.80	143	17.73	88	13.88
nta-miR168c	(1) Ntab-K326_AWOJ-SS10474:494541..494561:+	nta-MIR168a	(1) Ntab-K326_AWOJ-SS10474:494531..494698:+	34936	12121.89	34164	12196.08	35063	12385.38	41123	4176.23	52660	6528.61	17868	2819.23
nta-miR169c	(1) Ntab-K326_AWOJ-SS6432:52660..52680:-	nta-MIR169k	(1) Ntab-K326_AWOJ-SS6432:52384..52690:-	3	1.04	5	1.78	11	3.89	126	12.80	143	17.73	88	13.88
nta-miR6151d	(1) Ntab-K326_AWOJ-SS279373:446..467:-	nta-MIR6151b	(1) Ntab-K326_AWOJ-SS279373:407..477:-	9	3.12	8	2.86	17	6.00	14	1.42	11	1.36	10	1.58
nta-miR169g	(1) Ntab-K326_AWOJ-SS5805:18880..18900:-	nta-MIR169h	(1) Ntab-K326_AWOJ-SS5805:18820..18910:-	3	1.04	5	1.78	11	3.89	126	12.80	143	17.73	88	13.88
nta-miR166b	(1) Ntab-K326_AWOJ-SS19723:57975..57995:-	nta-MIR166a	(1) Ntab-K326_AWOJ-SS19723:57966..58149:-	54842	19028.76	46752	16689.82	47010	16605.45	290262	29477.43	319919	39662.50	127860	20173.84
nta-miR169k	(1) Ntab-K326_AWOJ-SS6432:52660..52680:- (2) Ntab-K326_AWOJ-SS6432:52868..52888:-	nta-MIR169b	(1) Ntab-K326_AWOJ-SS6432:52600..52898:- (2) Ntab-K326_AWOJ-SS6432:52600..52898:-	3	1.04	5	1.78	11	3.89	126	12.80	143	17.73	88	13.88
nta-miR169f	(1) Ntab-K326_AWOJ-SS5805:18880..18900:- (2) Ntab-K326_AWOJ-SS5805:19098..19118:-	nta-MIR169m	(1) Ntab-K326_AWOJ-SS5805:18822..19128:- (2) Ntab-K326_AWOJ-SS5805:18822..19128:-	3	1.04	5	1.78	11	3.89	126	12.80	143	17.73	88	13.88
nta-miR172f	(1) Ntab-K326_AWOJ-SS19498:150669..150689:+	nta-MIR172f	(1) Ntab-K326_AWOJ-SS19498:150659..150848:+	107	37.13	112	39.98	80	28.26	95	9.65	57	7.07	93	14.67
nta-miR6151a	(1) Ntab-K326_AWOJ-SS279373:446..467:-	nta-MIR6151b	(1) Ntab-K326_AWOJ-SS279373:407..477:-	9	3.12	8	2.86	17	6.00	14	1.42	11	1.36	10	1.58
nta-miR162a	(1) Ntab-K326_AWOJ-SS389:310635..310655:+	nta-MIR162a	(1) Ntab-K326_AWOJ-SS389:310559..310665:+	2642	916.71	2267	809.29	2347	829.04	5322	540.47	5056	626.83	1517	239.35
nta-miR169o	(1) Ntab-K326_AWOJ-SS5805:18880..18900:-	nta-MIR169f	(1) Ntab-K326_AWOJ-SS5805:18871..19080:-	3	1.04	5	1.78	11	3.89	126	12.80	143	17.73	88	13.88
nta-miR169j	(1) Ntab-K326_AWOJ-SS6432:52660..52680:-	nta-MIR169c	(1) Ntab-K326_AWOJ-SS6432:52385..52690:-	3	1.04	5	1.78	11	3.89	126	12.80	143	17.73	88	13.88
nta-miR5303c	(1) Ntab-K326_AWOJ-SS681:64724..64744:+	nta-MIR5303c	(1) Ntab-K326_AWOJ-SS681:64653..64754:+	4	1.39	1	0.36	1	0.35	2	0.20	1	0.12	1	0.16
nta-miR172h	(1) Ntab-K326_AWOJ-SS19498:150893..150913:+	nta-MIR172h	(1) Ntab-K326_AWOJ-SS19498:150809..150922:+	107	37.13	112	39.98	80	28.26	95	9.65	57	7.07	93	14.67
nta-miR408	(1) Ntab-K326_AWOJ-SS1201:947681..947701:- (2) Ntab-K326_AWOJ-SS18611:205410..205430:+	nta-MIR408	(1) Ntab-K326_AWOJ-SS1201:947671..947761:- (2) Ntab-K326_AWOJ-SS18611:205350..205440:+	2094	726.56	688	245.61	1745	616.39	708	71.90	1156	143.32	1259	198.65
nta-miR169c	(1) Ntab-K326_AWOJ-SS5805:18880..18900:-	nta-MIR169f	(1) Ntab-K326_AWOJ-SS5805:18871..19080:-	3	1.04	5	1.78	11	3.89	126	12.80	143	17.73	88	13.88
nta-miR172a	(1) Ntab-K326_AWOJ-SS1000:20466..20486:-	nta-MIR172a	(1) Ntab-K326_AWOJ-SS1000:20456..20597:-	5	1.73	3	1.07	4	1.41	12	1.22	11	1.36	20	3.16
nta-miR399e	(1) Ntab-K326_AWOJ-SS110030:720..740:+ (2) Ntab-K326_AWOJ-SS12854:41334..41354:+	nta-MIR399g	(1) Ntab-K326_AWOJ-SS110030:661..750:+ (2) Ntab-K326_AWOJ-SS12854:41275..41364:+	153	53.09	70	24.99	192	67.82	21	2.13	17	2.11	18	2.84
nta-miR166a	(1) Ntab-K326_AWOJ-SS1494:116219..116239:-	nta-MIR166e	(1) Ntab-K326_AWOJ-SS1494:116209..116386:-	54664	18967.00	46596	16634.13	46846	16547.52	290000	29450.82	319588	39621.46	127644	20139.76
nta-miR160c	(1) Ntab-K326_AWOJ-SS812:606961..606981:-	nta-MIR160b	(1) Ntab-K326_AWOJ-SS812:606889..606991:-	19	6.59	9	3.21	26	9.18	120	12.19	73	9.05	36	5.68
nta-miR168d	(1) Ntab-K326_AWOJ-SS6295:26363..26383:-	nta-MIR168d	(1) Ntab-K326_AWOJ-SS6295:26036..26393:-	882	306.03	670	239.18	674	238.08	2397	243.43	2571	318.74	1083	170.88
nta-miR169p	(1) Ntab-K326_AWOJ-SS5805:18880..18900:- (2) Ntab-K326_AWOJ-SS5805:19098..19118:-	nta-MIR169m	(1) Ntab-K326_AWOJ-SS5805:18822..19128:- (2) Ntab-K326_AWOJ-SS5805:18822..19128:-	3	1.04	5	1.78	11	3.89	126	12.80	143	17.73	88	13.88
nta-miR6020b	(1) Ntab-K326_AWOJ-SS9754:770051..770071:+	nta-MIR6020b	(1) Ntab-K326_AWOJ-SS9754:770031..770147:+	1154	400.41	1291	460.87	1304	460.61	2452	249.01	3402	421.77	2619	413.23
nta-miR6025c	(1) Ntab-K326_AWOJ-SS5139:911583..911603:-	nta-MIR6025c	(1) Ntab-K326_AWOJ-SS5139:911573..911731:-	240	83.27	248	88.53	162	57.22	933	94.75	1125	139.47	398	62.80
nta-miR396c	(1) Ntab-K326_AWOJ-SS18863:86351..86371:+	nta-MIR396b	(1) Ntab-K326_AWOJ-SS18863:86341..86480:+	4484	1555.83	4557	1626.79	3791	1339.10	51260	5205.69	50328	6239.50	14007	2210.03
nta-miR156g	(1) Ntab-K326_AWOJ-SS377652:808..827:-	nta-MIR156i	(1) Ntab-K326_AWOJ-SS377652:722..837:-	7033	2440.27	8456	3018.68	5292	1869.30	30235	3070.50	40272	4992.79	13806	2178.32
nta-miR172e	(1) Ntab-K326_AWOJ-SS1357:275813..275833:-	nta-MIR172c	(1) Ntab-K326_AWOJ-SS1357:275804..275920:-	107	37.13	112	39.98	80	28.26	95	9.65	57	7.07	93	14.67
nta-miR172c	(1) Ntab-K326_AWOJ-SS19498:150669..150689:+	nta-MIR172f	(1) Ntab-K326_AWOJ-SS19498:150659..150848:+	107	37.13	112	39.98	80	28.26	95	9.65	57	7.07	93	14.67
nta-miR169c	(1) Ntab-K326_AWOJ-SS6432:52660..52680:- (2) Ntab-K326_AWOJ-SS6432:52868..52888:-	nta-MIR169e	(1) Ntab-K326_AWOJ-SS6432:52602..52898:- (2) Ntab-K326_AWOJ-SS6432:52602..52898:-	3	1.04	5	1.78	11	3.89	126	12.80	143	17.73	88	13.88
nta-miR169d	(1) Ntab-K326_AWOJ-SS5805:18880..18900:-	nta-MIR169h	(1) Ntab-K326_AWOJ-SS5805:18820..18910:-	3	1.04	5	1.78	11	3.89	126	12.80	143	17.73	88	13.88
nta-miR1919	(1) Ntab-K326_AWOJ-SS1888:33658..33678:+	nta-MIR1919	(1) Ntab-K326_AWOJ-SS1888:33541..33688:+	8627	2993.35	7707	2751.29	7401	2614.27	1145	116.28	2481	307.59	2767	436.58
nta-miR6151a	(1) Ntab-K326_AWOJ-SS267:375395..375416:+ (2) Ntab-K326_AWOJ-SS8615:15338..15359:-	nta-MIR6151a	(1) Ntab-K326_AWOJ-SS267:375385..375455:+ (2) Ntab-K326_AWOJ-SS8615:15299..15369:-	9	3.12	8	2.86	17	6.00	14	1.42	11	1.36	10	1.58
nta-miR399c	(1) Ntab-K326_AWOJ-SS3668:50009..50029:-	nta-MIR399f	(1) Ntab-K326_AWOJ-SS3668:49999..50115:-	153	53.09	70	24.99	192	67.82	21	2.13	17	2.11	18	2.84
nta-miR164a	(1) Ntab-K326_AWOJ-SS13028:59741..59761:-	nta-MIR164a	(1) Ntab-K326_AWOJ-SS13028:59554..59771:-	237	82.23	237	84.61	159	56.16	61	6.19	177	21.94	207	32.66
nta-miR169b	(1) Ntab-K326_AWOJ-SS6432:52660..52680:-	nta-MIR169a	(1) Ntab-K326_AWOJ-SS6432:52384..52690:-	3	1.04	5	1.78	11	3.89	126	12.80	143	17.73	88	13.88
nta-miR169o	(1) Ntab-K326_AWOJ-SS6432:52660..52680:-	nta-MIR169a	(1) Ntab-K326_AWOJ-SS6432:52384..52690:-	3	1.04	5	1.78	11	3.89	126	12.80	143	17.73	88	13.88
nta-miR172g	(1) Ntab-K326_AWOJ-SS10370:9573..9593:-	nta-MIR172g	(1) Ntab-K326_AWOJ-SS10370:9564..9687:-	107	37.13	112	39.98	80	28.26	95	9.65	57	7.07	93	14.67
nta-miR6161c	(1) Ntab-K326_AWOJ-SS18220:447578..447601:+	nta-MIR6161c	(1) Ntab-K326_AWOJ-SS18220:447568..447635:+	93	32.27	64	22.85	71	25.08	207	21.02	208	25.79	304	47.97
nta-miR169e	(1) Ntab-K326_AWOJ-SS6432:52868..52888:-	nta-MIR169d	(1) Ntab-K326_AWOJ-SS6432:52808..52898:-	3	1.04	5	1.78	11	3.89	126	12.80	143	17.73	88	13.88
nta-miR169f	(1) Ntab-K326_AWOJ-SS6432:52660..52680:-	nta-MIR169i	(1) Ntab-K326_AWOJ-SS6432:52385..52690:-	3	1.04	5	1.78	11	3.89	126	12.80	143	17.73	88	13.88
nta-miR6151e	(1) Ntab-K326_AWOJ-SS18055:88595..88616:-	nta-MIR6151d	(1) Ntab-K326_AWOJ-SS18055:88556..88626:-	9	3.12	8	2.86	17	6.00	14	1.42	11	1.36	10	1.58
nta-miR172c	(1) Ntab-K326_AWOJ-SS4175:379510..379530:+	nta-MIR172i	(1) Ntab-K326_AWOJ-SS4175:379433..379541:+	104	36.09	111	39.63	80	28.26	100	10.16	61	7.56	99	15.62
nta-miR166b	(1) Ntab-K326_AWOJ-SS13518:57387..57407:-	nta-MIR166d	(1) Ntab-K326_AWOJ-SS13518:57377..57568:-	54842	19028.76	46752	16689.82	47010	16605.45	290262	29477.43	319919	39662.50	127860	20173.84
nta-miR166c	(1) Ntab-K326_AWOJ-SS19723:57975..57995:-	nta-MIR166a	(1) Ntab-K326_AWOJ-SS19723:57966..58149:-	54842	19028.76	46752	16689.82	47010	16605.45	290262	29477.43	319919	39662.50	127860	20173.84
nta-miR169a	(1) Ntab-K326_AWOJ-SS6432:52868..52888:-	nta-MIR169d	(1) Ntab-K326_AWOJ-SS6432:52808..52898:-	3	1.04	5	1.78	11	3.89	126	12.80	143	17.73	88	13.88
nta-miR169p	(1) Ntab-K326_AWOJ-SS5805:18880..18900:-	nta-MIR169f	(1) Ntab-K326_AWOJ-SS5805:18871..19080:-	3	1.04	5	1.78	11	3.89	126	12.80	143	17.73	88	13.88
nta-miR169b	(1) Ntab-K326_AWOJ-SS6432:52660..52680:-	nta-MIR169k	(1) Ntab-K326_AWOJ-SS6432:52384..52690:-	3	1.04	5	1.78	11	3.89	126	12.80	143	17.73	88	13.88
nta-miR169j	(1) Ntab-K326_AWOJ-SS6432:52868..52888:- (2) Ntab-K326_AWOJ-SS6432:52660..52680:-	nta-MIR169b	(1) Ntab-K326_AWOJ-SS6432:52600..52898:- (2) Ntab-K326_AWOJ-SS6432:52600..52898:-	3	1.04	5	1.78	11	3.89	126	12.80	143	17.73	88	13.88
nta-miR169l	(1) Ntab-K326_AWOJ-SS6432:52660..52680:-	nta-MIR169i	(1) Ntab-K326_AWOJ-SS6432:52385..52690:-	3	1.04	5	1.78	11	3.89	126	12.80	143	17.73	88	13.88
nta-miR156i	(1) Ntab-K326_AWOJ-SS18348:305004..305023:-	nta-MIR156g	(1) Ntab-K326_AWOJ-SS18348:304885..305033:-	6825	2368.10	8176	2918.72	5105	1803.25	28927	2937.67	38657	4792.57	13464	2124.36
nta-miR156h	(1) Ntab-K326_AWOJ-SS12396:197635..197654:-	nta-MIR156j	(1) Ntab-K326_AWOJ-SS12396:197550..197664:-	7029	2438.88	8459	3019.75	5296	1870.72	30246	3071.62	40278	4993.53	13807	2178.48
nta-miR5303b	(1) Ntab-K326_AWOJ-SS11582:108138..108158:- (2) Ntab-K326_AWOJ-SS8133:34911..34931:- (3) Ntab-K326_AWOJ-SS14431:29449..29469:+	nta-MIR5303a	(1) Ntab-K326_AWOJ-SS11582:108065..108168:- (2) Ntab-K326_AWOJ-SS8133:34838..34941:- (3) Ntab-K326_AWOJ-SS14431:29439..29542:+	119	41.29	149	53.19	119	42.03	20	2.03	46	5.70	40	6.31
nta-miR6151d	(1) Ntab-K326_AWOJ-SS8615:15338..15359:- (2) Ntab-K326_AWOJ-SS267:375395..375416:+	nta-MIR6151a	(1) Ntab-K326_AWOJ-SS8615:15299..15369:- (2) Ntab-K326_AWOJ-SS267:375385..375455:+	9	3.12	8	2.86	17	6.00	14	1.42	11	1.36	10	1.58
nta-miR399g	(1) Ntab-K326_AWOJ-SS9947:24155..24175:+	nta-MIR399a	(1) Ntab-K326_AWOJ-SS9947:24078..24185:+	153	53.09	70	24.99	192	67.82	21	2.13	17	2.11	18	2.84
nta-miR6151c	(1) Ntab-K326_AWOJ-SS19075:477027..477048:-	nta-MIR6151c	(1) Ntab-K326_AWOJ-SS19075:476988..477058:-	9	3.12	8	2.86	17	6.00	14	1.42	11	1.36	10	1.58
nta-miR169k	(1) Ntab-K326_AWOJ-SS5805:19098..19118:-	nta-MIR169p	(1) Ntab-K326_AWOJ-SS5805:19038..19128:-	3	1.04	5	1.78	11	3.89	126	12.80	143	17.73	88	13.88
nta-miR482c	(1) Ntab-K326_AWOJ-SS1951:6198..6219:+	nta-MIR482c	(1) Ntab-K326_AWOJ-SS1951:6142..6229:+	248	86.05	191	68.18	197	69.59	169	17.16	362	44.88	238	37.55
nta-miR169h	(1) Ntab-K326_AWOJ-SS6432:52660..52680:-	nta-MIR169i	(1) Ntab-K326_AWOJ-SS6432:52385..52690:-	3	1.04	5	1.78	11	3.89	126	12.80	143	17.73	88	13.88
nta-miR396c	(1) Ntab-K326_AWOJ-SS8695:5735..5755:-	nta-MIR396c	(1) Ntab-K326_AWOJ-SS8695:5638..5765:-	4483	1555.49	4558	1627.14	3791	1339.10	51262	5205.89	50333	6240.12	14008	2210.19
nta-miR169b	(1) Ntab-K326_AWOJ-SS6432:52868..52888:- (2) Ntab-K326_AWOJ-SS6432:52660..52680:-	nta-MIR169e	(1) Ntab-K326_AWOJ-SS6432:52602..52898:- (2) Ntab-K326_AWOJ-SS6432:52602..52898:-	3	1.04	5	1.78	11	3.89	126	12.80	143	17.73	88	13.88
nta-miR169g	(1) Ntab-K326_AWOJ-SS6432:52660..52680:-	nta-MIR169i	(1) Ntab-K326_AWOJ-SS6432:52385..52690:-	3	1.04	5	1.78	11	3.89	126	12.80	143	17.73	88	13.88
nta-miR169l	(1) Ntab-K326_AWOJ-SS6432:52868..52888:-	nta-MIR169d	(1) Ntab-K326_AWOJ-SS6432:52808..52898:-	3	1.04	5	1.78	11	3.89	126	12.80	143	17.73	88	13.88
nta-miR156j	(1) Ntab-K326_AWOJ-SS12396:197635..197654:-	nta-MIR156j	(1) Ntab-K326_AWOJ-SS12396:197550..197664:-	7029	2438.88	8459	3019.75	5296	1870.72	30246	3071.62	40278	4993.53	13807	2178.48
nta-miR169k	(1) Ntab-K326_AWOJ-SS6432:52660..52680:- (2) Ntab-K326_AWOJ-SS6432:52868..52888:-	nta-MIR169g	(1) Ntab-K326_AWOJ-SS6432:52602..52898:- (2) Ntab-K326_AWOJ-SS6432:52602..52898:-	3	1.04	5	1.78	11	3.89	126	12.80	143	17.73	88	13.88
nta-miR399a	(1) Ntab-K326_AWOJ-SS19534:58255..58275:+	nta-MIR399e	(1) Ntab-K326_AWOJ-SS19534:58171..58285:+	153	53.09	70	24.99	192	67.82	21	2.13	17	2.11	18	2.84
nta-miR169h	(1) Ntab-K326_AWOJ-SS5805:18880..18900:-	nta-MIR169h	(1) Ntab-K326_AWOJ-SS5805:18820..18910:-	3	1.04	5	1.78	11	3.89	126	12.80	143	17.73	88	13.88
nta-miR172i	(1) Ntab-K326_AWOJ-SS19498:150893..150913:+	nta-MIR172h	(1) Ntab-K326_AWOJ-SS19498:150809..150922:+	107	37.13	112	39.98	80	28.26	95	9.65	57	7.07	93	14.67
nta-miR166e	(1) Ntab-K326_AWOJ-SS58925:14933..14953:-	nta-MIR166c	(1) Ntab-K326_AWOJ-SS58925:14924..15028:-	55910	19399.33	47671	17017.89	47858	16904.99	295960	30056.09	325575	40363.71	130391	20573.18
nta-miR482b-3p	(1) Ntab-K326_AWOJ-SS19778:577408..577429:+	nta-MIR482b	(1) Ntab-K326_AWOJ-SS19778:577336..577449:+	191	66.27	143	51.05	150	52.98	25	2.54	30	3.72	16	2.52
nta-miR482d	(1) Ntab-K326_AWOJ-SS252041:12249..12270:-	nta-MIR482d	(1) Ntab-K326_AWOJ-SS252041:12239..12338:-	51	17.70	21	7.50	31	10.95	68	6.91	82	10.17	65	10.26
nta-miR399e	(1) Ntab-K326_AWOJ-SS3668:50009..50029:-	nta-MIR399f	(1) Ntab-K326_AWOJ-SS3668:49999..50115:-	153	53.09	70	24.99	192	67.82	21	2.13	17	2.11	18	2.84
nta-miR169k	(1) Ntab-K326_AWOJ-SS6432:52868..52888:-	nta-MIR169l	(1) Ntab-K326_AWOJ-SS6432:52810..52898:-	3	1.04	5	1.78	11	3.89	126	12.80	143	17.73	88	13.88
nta-miR166f	(1) Ntab-K326_AWOJ-SS5910:56380..56400:-	nta-MIR166b	(1) Ntab-K326_AWOJ-SS5910:56370..56508:-	54843	19029.10	46753	16690.18	47010	16605.45	290262	29477.43	319919	39662.50	127860	20173.84
nta-miR399c	(1) Ntab-K326_AWOJ-SS244:540208..540228:+	nta-MIR399d	(1) Ntab-K326_AWOJ-SS244:540121..540238:+	153	53.09	70	24.99	192	67.82	21	2.13	17	2.11	18	2.84
nta-miR169m	(1) Ntab-K326_AWOJ-SS6432:52868..52888:- (2) Ntab-K326_AWOJ-SS6432:52660..52680:-	nta-MIR169e	(1) Ntab-K326_AWOJ-SS6432:52602..52898:- (2) Ntab-K326_AWOJ-SS6432:52602..52898:-	3	1.04	5	1.78	11	3.89	126	12.80	143	17.73	88	13.88
nta-miR390b	(1) Ntab-K326_AWOJ-SS589:193474..193494:+	nta-MIR390b	(1) Ntab-K326_AWOJ-SS589:193464..193571:+	544	188.75	544	194.20	473	167.08	203	20.62	271	33.60	133	20.98
nta-miR166c	(1) Ntab-K326_AWOJ-SS9648:34780..34800:-	nta-MIR166h	(1) Ntab-K326_AWOJ-SS9648:34769..34920:-	54937	19061.72	46853	16725.88	47122	16645.01	290590	29510.74	320193	39696.47	127986	20193.72
nta-miR166c	(1) Ntab-K326_AWOJ-SS8866:313663..313683:-	nta-MIR166g	(1) Ntab-K326_AWOJ-SS8866:313654..313767:-	55272	19177.96	47154	16833.33	47362	16729.78	297223	30184.35	327857	40646.62	132821	20956.59
nta-miR166a	(1) Ntab-K326_AWOJ-SS9648:34780..34800:-	nta-MIR166h	(1) Ntab-K326_AWOJ-SS9648:34769..34920:-	54937	19061.72	46853	16725.88	47122	16645.01	290590	29510.74	320193	39696.47	127986	20193.72
nta-miR169c	(1) Ntab-K326_AWOJ-SS6432:52660..52680:-	nta-MIR169c	(1) Ntab-K326_AWOJ-SS6432:52385..52690:-	3	1.04	5	1.78	11	3.89	126	12.80	143	17.73	88	13.88
nta-miR169d	(1) Ntab-K326_AWOJ-SS5805:19098..19118:-	nta-MIR169p	(1) Ntab-K326_AWOJ-SS5805:19038..19128:-	3	1.04	5	1.78	11	3.89	126	12.80	143	17.73	88	13.88
nta-miR172i	(1) Ntab-K326_AWOJ-SS19498:150893..150913:+ (2) Ntab-K326_AWOJ-SS19498:150669..150689:+	nta-MIR172e	(1) Ntab-K326_AWOJ-SS19498:150574..150922:+ (2) Ntab-K326_AWOJ-SS19498:150574..150922:+	107	37.13	112	39.98	80	28.26	95	9.65	57	7.07	93	14.67
nta-miR172d	(1) Ntab-K326_AWOJ-SS19498:150893..150913:+ (2) Ntab-K326_AWOJ-SS19498:150669..150689:+	nta-MIR172e	(1) Ntab-K326_AWOJ-SS19498:150574..150922:+ (2) Ntab-K326_AWOJ-SS19498:150574..150922:+	107	37.13	112	39.98	80	28.26	95	9.65	57	7.07	93	14.67
nta-miR399d	(1) Ntab-K326_AWOJ-SS244:450803..450823:+	nta-MIR399b	(1) Ntab-K326_AWOJ-SS244:450725..450833:+	153	53.09	70	24.99	192	67.82	21	2.13	17	2.11	18	2.84
nta-miR172e	(1) Ntab-K326_AWOJ-SS19498:150893..150913:+ (2) Ntab-K326_AWOJ-SS19498:150669..150689:+	nta-MIR172e	(1) Ntab-K326_AWOJ-SS19498:150574..150922:+ (2) Ntab-K326_AWOJ-SS19498:150574..150922:+	107	37.13	112	39.98	80	28.26	95	9.65	57	7.07	93	14.67
nta-miR169m	(1) Ntab-K326_AWOJ-SS5805:19098..19118:- (2) Ntab-K326_AWOJ-SS5805:18880..18900:-	nta-MIR169m	(1) Ntab-K326_AWOJ-SS5805:18822..19128:- (2) Ntab-K326_AWOJ-SS5805:18822..19128:-	3	1.04	5	1.78	11	3.89	126	12.80	143	17.73	88	13.88
nta-miR399f	(1) Ntab-K326_AWOJ-SS244:450803..450823:+	nta-MIR399b	(1) Ntab-K326_AWOJ-SS244:450725..450833:+	153	53.09	70	24.99	192	67.82	21	2.13	17	2.11	18	2.84
nta-miR399b	(1) Ntab-K326_AWOJ-SS9947:24155..24175:+	nta-MIR399a	(1) Ntab-K326_AWOJ-SS9947:24078..24185:+	153	53.09	70	24.99	192	67.82	21	2.13	17	2.11	18	2.84
nta-miR160a	(1) Ntab-K326_AWOJ-SS812:606961..606981:-	nta-MIR160b	(1) Ntab-K326_AWOJ-SS812:606889..606991:-	19	6.59	9	3.21	26	9.18	120	12.19	73	9.05	36	5.68
nta-miR6160	(1) Ntab-K326_AWOJ-SS2152:203548..203571:-	nta-MIR6160	(1) Ntab-K326_AWOJ-SS2152:203506..203581:-	94	32.62	143	51.05	106	37.44	190	19.30	152	18.84	48	7.57
nta-miR399g	(1) Ntab-K326_AWOJ-SS12854:41334..41354:+ (2) Ntab-K326_AWOJ-SS110030:720..740:+	nta-MIR399g	(1) Ntab-K326_AWOJ-SS12854:41275..41364:+ (2) Ntab-K326_AWOJ-SS110030:661..750:+	153	53.09	70	24.99	192	67.82	21	2.13	17	2.11	18	2.84
nta-miR160c	(1) Ntab-K326_AWOJ-SS18130:245028..245048:-	nta-MIR160c	(1) Ntab-K326_AWOJ-SS18130:244949..245058:-	18	6.25	9	3.21	25	8.83	115	11.68	71	8.80	34	5.36
nta-miR169i	(1) Ntab-K326_AWOJ-SS5805:19098..19118:- (2) Ntab-K326_AWOJ-SS5805:18880..18900:-	nta-MIR169m	(1) Ntab-K326_AWOJ-SS5805:18822..19128:- (2) Ntab-K326_AWOJ-SS5805:18822..19128:-	3	1.04	5	1.78	11	3.89	126	12.80	143	17.73	88	13.88
nta-miR169d	(1) Ntab-K326_AWOJ-SS6432:52660..52680:-	nta-MIR169k	(1) Ntab-K326_AWOJ-SS6432:52384..52690:-	3	1.04	5	1.78	11	3.89	126	12.80	143	17.73	88	13.88
nta-miR169l	(1) Ntab-K326_AWOJ-SS6432:52868..52888:-	nta-MIR169l	(1) Ntab-K326_AWOJ-SS6432:52810..52898:-	3	1.04	5	1.78	11	3.89	126	12.80	143	17.73	88	13.88
nta-miR172e	(1) Ntab-K326_AWOJ-SS19498:150669..150689:+	nta-MIR172d	(1) Ntab-K326_AWOJ-SS19498:150574..150699:+	107	37.13	112	39.98	80	28.26	95	9.65	57	7.07	93	14.67
nta-miR6145d	(1) Ntab-K326_AWOJ-SS11774:153712..153732:-	nta-MIR6145d	(1) Ntab-K326_AWOJ-SS11774:153662..153742:-	749	259.88	682	243.46	628	221.83	699	70.99	553	68.56	479	75.58
nta-miR169m	(1) Ntab-K326_AWOJ-SS6432:52660..52680:-	nta-MIR169i	(1) Ntab-K326_AWOJ-SS6432:52385..52690:-	3	1.04	5	1.78	11	3.89	126	12.80	143	17.73	88	13.88
nta-miR169i	(1) Ntab-K326_AWOJ-SS5805:18880..18900:-	nta-MIR169f	(1) Ntab-K326_AWOJ-SS5805:18871..19080:-	3	1.04	5	1.78	11	3.89	126	12.80	143	17.73	88	13.88
nta-miR169o	(1) Ntab-K326_AWOJ-SS5805:18880..18900:-	nta-MIR169h	(1) Ntab-K326_AWOJ-SS5805:18820..18910:-	3	1.04	5	1.78	11	3.89	126	12.80	143	17.73	88	13.88
nta-miR166e	(1) Ntab-K326_AWOJ-SS13518:57387..57407:-	nta-MIR166d	(1) Ntab-K326_AWOJ-SS13518:57377..57568:-	54842	19028.76	46752	16689.82	47010	16605.45	290262	29477.43	319919	39662.50	127860	20173.84
nta-miR169b	(1) Ntab-K326_AWOJ-SS6432:52660..52680:-	nta-MIR169c	(1) Ntab-K326_AWOJ-SS6432:52385..52690:-	3	1.04	5	1.78	11	3.89	126	12.80	143	17.73	88	13.88
nta-miR6151a	(1) Ntab-K326_AWOJ-SS18055:88595..88616:-	nta-MIR6151d	(1) Ntab-K326_AWOJ-SS18055:88556..88626:-	9	3.12	8	2.86	17	6.00	14	1.42	11	1.36	10	1.58
nta-miR169p	(1) Ntab-K326_AWOJ-SS6432:52868..52888:-	nta-MIR169l	(1) Ntab-K326_AWOJ-SS6432:52810..52898:-	3	1.04	5	1.78	11	3.89	126	12.80	143	17.73	88	13.88
nta-miR169e	(1) Ntab-K326_AWOJ-SS6432:52660..52680:-	nta-MIR169c	(1) Ntab-K326_AWOJ-SS6432:52385..52690:-	3	1.04	5	1.78	11	3.89	126	12.80	143	17.73	88	13.88
nta-miR399e	(1) Ntab-K326_AWOJ-SS19534:58255..58275:+	nta-MIR399e	(1) Ntab-K326_AWOJ-SS19534:58171..58285:+	153	53.09	70	24.99	192	67.82	21	2.13	17	2.11	18	2.84
nta-miR168e	(1) Ntab-K326_AWOJ-SS6295:26363..26383:-	nta-MIR168d	(1) Ntab-K326_AWOJ-SS6295:26036..26393:-	882	306.03	670	239.18	674	238.08	2397	243.43	2571	318.74	1083	170.88
nta-miR6151b	(1) Ntab-K326_AWOJ-SS279373:446..467:-	nta-MIR6151b	(1) Ntab-K326_AWOJ-SS279373:407..477:-	9	3.12	8	2.86	17	6.00	14	1.42	11	1.36	10	1.58
nta-miR169r	(1) Ntab-K326_AWOJ-SS5805:18281..18301:-	nta-MIR169s	(1) Ntab-K326_AWOJ-SS5805:18271..18479:-	11	3.82	17	6.07	21	7.42	63	6.40	63	7.81	22	3.47
nta-miR169h	(1) Ntab-K326_AWOJ-SS5805:18880..18900:-	nta-MIR169o	(1) Ntab-K326_AWOJ-SS5805:18871..19080:-	3	1.04	5	1.78	11	3.89	126	12.80	143	17.73	88	13.88
nta-miR168c	(1) Ntab-K326_AWOJ-SS11511:104176..104196:+	nta-MIR168c	(1) Ntab-K326_AWOJ-SS11511:104166..104300:+	37886	13145.46	37920	13536.92	38077	13450.02	52210	5302.16	66811	8283.01	22068	3481.90
nta-miR156h	(1) Ntab-K326_AWOJ-SS377652:808..827:-	nta-MIR156i	(1) Ntab-K326_AWOJ-SS377652:722..837:-	7033	2440.27	8456	3018.68	5292	1869.30	30235	3070.50	40272	4992.79	13806	2178.32
nta-miR6151b	(1) Ntab-K326_AWOJ-SS18055:88595..88616:-	nta-MIR6151d	(1) Ntab-K326_AWOJ-SS18055:88556..88626:-	9	3.12	8	2.86	17	6.00	14	1.42	11	1.36	10	1.58
nta-miR6149a	(1) Ntab-K326_AWOJ-SS388:463816..463836:+	nta-MIR6149b	(1) Ntab-K326_AWOJ-SS388:463806..463893:+	4748	1647.43	5409	1930.94	3135	1107.38	73949	7509.86	54139	6711.97	36349	5735.17
nta-miR172g	(1) Ntab-K326_AWOJ-SS19498:150669..150689:+ (2) Ntab-K326_AWOJ-SS19498:150893..150913:+	nta-MIR172e	(1) Ntab-K326_AWOJ-SS19498:150574..150922:+ (2) Ntab-K326_AWOJ-SS19498:150574..150922:+	107	37.13	112	39.98	80	28.26	95	9.65	57	7.07	93	14.67
nta-miR6019b	(1) Ntab-K326_AWOJ-SS9754:770272..770293:+	nta-MIR6019b	(1) Ntab-K326_AWOJ-SS9754:770250..770367:+	1276	442.74	1526	544.76	1443	509.71	601	61.03	568	70.42	469	74.00
nta-miR169i	(1) Ntab-K326_AWOJ-SS6432:52868..52888:-	nta-MIR169l	(1) Ntab-K326_AWOJ-SS6432:52810..52898:-	3	1.04	5	1.78	11	3.89	126	12.80	143	17.73	88	13.88
nta-miR166h	(1) Ntab-K326_AWOJ-SS8866:313663..313683:-	nta-MIR166g	(1) Ntab-K326_AWOJ-SS8866:313654..313767:-	55272	19177.96	47154	16833.33	47362	16729.78	297223	30184.35	327857	40646.62	132821	20956.59
nta-miR6164b	(1) Ntab-K326_AWOJ-SS9623:127715..127735:- (2) Ntab-K326_AWOJ-SS9623:127904..127924:+	nta-MIR6164b	(1) Ntab-K326_AWOJ-SS9623:127704..127937:- (2) Ntab-K326_AWOJ-SS9623:127704..127937:-	121	41.98	137	48.91	128	45.21	88	8.94	112	13.89	103	16.25
nta-miR169m	(1) Ntab-K326_AWOJ-SS5805:18880..18900:-	nta-MIR169f	(1) Ntab-K326_AWOJ-SS5805:18871..19080:-	3	1.04	5	1.78	11	3.89	126	12.80	143	17.73	88	13.88
nta-miR166d	(1) Ntab-K326_AWOJ-SS8866:313663..313683:-	nta-MIR166g	(1) Ntab-K326_AWOJ-SS8866:313654..313767:-	55272	19177.96	47154	16833.33	47362	16729.78	297223	30184.35	327857	40646.62	132821	20956.59
nta-miR6145f	(1) Ntab-K326_AWOJ-SS631:301116..301136:-	nta-MIR6145f	(1) Ntab-K326_AWOJ-SS631:301066..301146:-	805	279.31	809	288.80	796	281.17	85	8.63	85	10.54	63	9.94
nta-miR399a	(1) Ntab-K326_AWOJ-SS5162:24889..24909:+	nta-MIR399c	(1) Ntab-K326_AWOJ-SS5162:24805..24919:+	153	53.09	70	24.99	192	67.82	21	2.13	17	2.11	18	2.84
nta-miR169h	(1) Ntab-K326_AWOJ-SS6432:52868..52888:- (2) Ntab-K326_AWOJ-SS6432:52660..52680:-	nta-MIR169g	(1) Ntab-K326_AWOJ-SS6432:52602..52898:- (2) Ntab-K326_AWOJ-SS6432:52602..52898:-	3	1.04	5	1.78	11	3.89	126	12.80	143	17.73	88	13.88
nta-miR169a	(1) Ntab-K326_AWOJ-SS5805:18880..18900:-	nta-MIR169h	(1) Ntab-K326_AWOJ-SS5805:18820..18910:-	3	1.04	5	1.78	11	3.89	126	12.80	143	17.73	88	13.88
nta-miR159	(1) Ntab-K326_AWOJ-SS18523:73024..73044:+	nta-MIR159	(1) Ntab-K326_AWOJ-SS18523:72871..73054:+	33072	11475.13	36726	13110.68	27150	9590.25	233690	23732.29	308887	38294.79	73739	11634.59
nta-miR166f	(1) Ntab-K326_AWOJ-SS1494:116219..116239:-	nta-MIR166e	(1) Ntab-K326_AWOJ-SS1494:116209..116386:-	54664	18967.00	46596	16634.13	46846	16547.52	290000	29450.82	319588	39621.46	127644	20139.76
nta-miR171c	(1) Ntab-K326_AWOJ-SS166703:106..126:+	nta-MIR171c	(1) Ntab-K326_AWOJ-SS166703:27..136:+	133	46.15	124	44.27	83	29.32	606	61.54	737	91.37	475	74.95
nta-miR6144	(1) Ntab-K326_AWOJ-SS376872:11911..11931:+	nta-MIR6144	(1) Ntab-K326_AWOJ-SS376872:11901..12036:+	168	58.29	139	49.62	125	44.15	33	3.35	59	7.31	38	6.00
nta-miR399c	(1) Ntab-K326_AWOJ-SS5162:24889..24909:+	nta-MIR399c	(1) Ntab-K326_AWOJ-SS5162:24805..24919:+	153	53.09	70	24.99	192	67.82	21	2.13	17	2.11	18	2.84
nta-miR169b	(1) Ntab-K326_AWOJ-SS5805:18880..18900:-	nta-MIR169h	(1) Ntab-K326_AWOJ-SS5805:18820..18910:-	3	1.04	5	1.78	11	3.89	126	12.80	143	17.73	88	13.88
nta-miR169c	(1) Ntab-K326_AWOJ-SS6432:52868..52888:-	nta-MIR169l	(1) Ntab-K326_AWOJ-SS6432:52810..52898:-	3	1.04	5	1.78	11	3.89	126	12.80	143	17.73	88	13.88
nta-miR169c	(1) Ntab-K326_AWOJ-SS6432:52660..52680:-	nta-MIR169i	(1) Ntab-K326_AWOJ-SS6432:52385..52690:-	3	1.04	5	1.78	11	3.89	126	12.80	143	17.73	88	13.88
nta-miR169m	(1) Ntab-K326_AWOJ-SS5805:18880..18900:-	nta-MIR169h	(1) Ntab-K326_AWOJ-SS5805:18820..18910:-	3	1.04	5	1.78	11	3.89	126	12.80	143	17.73	88	13.88
nta-miR6164a	(1) Ntab-K326_AWOJ-SS4853:617064..617084:+	nta-MIR6164a	(1) Ntab-K326_AWOJ-SS4853:616865..617094:+	42	14.57	47	16.78	52	18.37	6	0.61	18	2.23	19	3.00
nta-miR169e	(1) Ntab-K326_AWOJ-SS5805:18880..18900:-	nta-MIR169o	(1) Ntab-K326_AWOJ-SS5805:18871..19080:-	3	1.04	5	1.78	11	3.89	126	12.80	143	17.73	88	13.88
nta-miR169k	(1) Ntab-K326_AWOJ-SS6432:52660..52680:- (2) Ntab-K326_AWOJ-SS6432:52868..52888:-	nta-MIR169e	(1) Ntab-K326_AWOJ-SS6432:52602..52898:- (2) Ntab-K326_AWOJ-SS6432:52602..52898:-	3	1.04	5	1.78	11	3.89	126	12.80	143	17.73	88	13.88
nta-miR169j	(1) Ntab-K326_AWOJ-SS6432:52868..52888:-	nta-MIR169d	(1) Ntab-K326_AWOJ-SS6432:52808..52898:-	3	1.04	5	1.78	11	3.89	126	12.80	143	17.73	88	13.88
nta-miR169j	(1) Ntab-K326_AWOJ-SS6432:52660..52680:-	nta-MIR169k	(1) Ntab-K326_AWOJ-SS6432:52384..52690:-	3	1.04	5	1.78	11	3.89	126	12.80	143	17.73	88	13.88
nta-miR169d	(1) Ntab-K326_AWOJ-SS6432:52660..52680:-	nta-MIR169c	(1) Ntab-K326_AWOJ-SS6432:52385..52690:-	3	1.04	5	1.78	11	3.89	126	12.80	143	17.73	88	13.88
nta-miR169p	(1) Ntab-K326_AWOJ-SS5805:18880..18900:-	nta-MIR169o	(1) Ntab-K326_AWOJ-SS5805:18871..19080:-	3	1.04	5	1.78	11	3.89	126	12.80	143	17.73	88	13.88
nta-miR156a	(1) Ntab-K326_AWOJ-SS18834:508159..508178:+	nta-MIR156c	(1) Ntab-K326_AWOJ-SS18834:508148..508254:+	1114	386.53	840	299.87	803	283.65	3017	306.39	3973	492.56	1110	175.14
nta-miR169g	(1) Ntab-K326_AWOJ-SS6432:52660..52680:-	nta-MIR169k	(1) Ntab-K326_AWOJ-SS6432:52384..52690:-	3	1.04	5	1.78	11	3.89	126	12.80	143	17.73	88	13.88
nta-miR156h	(1) Ntab-K326_AWOJ-SS172:386359..386378:-	nta-MIR156h	(1) Ntab-K326_AWOJ-SS172:386278..386389:-	6825	2368.10	8176	2918.72	5105	1803.25	28927	2937.67	38657	4792.57	13464	2124.36
nta-miR399f	(1) Ntab-K326_AWOJ-SS9947:24155..24175:+	nta-MIR399a	(1) Ntab-K326_AWOJ-SS9947:24078..24185:+	153	53.09	70	24.99	192	67.82	21	2.13	17	2.11	18	2.84
nta-miR172e	(1) Ntab-K326_AWOJ-SS19498:150669..150689:+	nta-MIR172f	(1) Ntab-K326_AWOJ-SS19498:150659..150848:+	107	37.13	112	39.98	80	28.26	95	9.65	57	7.07	93	14.67
nta-miR169e	(1) Ntab-K326_AWOJ-SS6432:52660..52680:-	nta-MIR169i	(1) Ntab-K326_AWOJ-SS6432:52385..52690:-	3	1.04	5	1.78	11	3.89	126	12.80	143	17.73	88	13.88
nta-miR166f	(1) Ntab-K326_AWOJ-SS8866:313663..313683:-	nta-MIR166g	(1) Ntab-K326_AWOJ-SS8866:313654..313767:-	55272	19177.96	47154	16833.33	47362	16729.78	297223	30184.35	327857	40646.62	132821	20956.59
nta-miR169m	(1) Ntab-K326_AWOJ-SS5805:19098..19118:-	nta-MIR169p	(1) Ntab-K326_AWOJ-SS5805:19038..19128:-	3	1.04	5	1.78	11	3.89	126	12.80	143	17.73	88	13.88
nta-miR156c	(1) Ntab-K326_AWOJ-SS18834:508159..508178:+	nta-MIR156c	(1) Ntab-K326_AWOJ-SS18834:508148..508254:+	1114	386.53	840	299.87	803	283.65	3017	306.39	3973	492.56	1110	175.14
nta-miR166d	(1) Ntab-K326_AWOJ-SS1494:116219..116239:-	nta-MIR166e	(1) Ntab-K326_AWOJ-SS1494:116209..116386:-	54664	18967.00	46596	16634.13	46846	16547.52	290000	29450.82	319588	39621.46	127644	20139.76
nta-miR166d	(1) Ntab-K326_AWOJ-SS9648:34780..34800:-	nta-MIR166h	(1) Ntab-K326_AWOJ-SS9648:34769..34920:-	54937	19061.72	46853	16725.88	47122	16645.01	290590	29510.74	320193	39696.47	127986	20193.72
nta-miR169e	(1) Ntab-K326_AWOJ-SS6432:52660..52680:-	nta-MIR169a	(1) Ntab-K326_AWOJ-SS6432:52384..52690:-	3	1.04	5	1.78	11	3.89	126	12.80	143	17.73	88	13.88
nta-miR169k	(1) Ntab-K326_AWOJ-SS5805:18880..18900:-	nta-MIR169f	(1) Ntab-K326_AWOJ-SS5805:18871..19080:-	3	1.04	5	1.78	11	3.89	126	12.80	143	17.73	88	13.88
nta-miR169i	(1) Ntab-K326_AWOJ-SS6432:52868..52888:- (2) Ntab-K326_AWOJ-SS6432:52660..52680:-	nta-MIR169e	(1) Ntab-K326_AWOJ-SS6432:52602..52898:- (2) Ntab-K326_AWOJ-SS6432:52602..52898:-	3	1.04	5	1.78	11	3.89	126	12.80	143	17.73	88	13.88
nta-miR6151a	(1) Ntab-K326_AWOJ-SS19075:477027..477048:-	nta-MIR6151c	(1) Ntab-K326_AWOJ-SS19075:476988..477058:-	9	3.12	8	2.86	17	6.00	14	1.42	11	1.36	10	1.58
nta-miR166h	(1) Ntab-K326_AWOJ-SS13518:57387..57407:-	nta-MIR166d	(1) Ntab-K326_AWOJ-SS13518:57377..57568:-	54842	19028.76	46752	16689.82	47010	16605.45	290262	29477.43	319919	39662.50	127860	20173.84
nta-miR172b	(1) Ntab-K326_AWOJ-SS10003:304395..304415:-	nta-MIR172b	(1) Ntab-K326_AWOJ-SS10003:304385..304513:-	0	0.00	0	0.00	0	0.00	0	0.00	0	0.00	0	0.00
nta-miR168a	(1) Ntab-K326_AWOJ-SS11511:104176..104196:+	nta-MIR168c	(1) Ntab-K326_AWOJ-SS11511:104166..104300:+	37886	13145.46	37920	13536.92	38077	13450.02	52210	5302.16	66811	8283.01	22068	3481.90
nta-miR169l	(1) Ntab-K326_AWOJ-SS6432:52660..52680:-	nta-MIR169k	(1) Ntab-K326_AWOJ-SS6432:52384..52690:-	3	1.04	5	1.78	11	3.89	126	12.80	143	17.73	88	13.88
nta-miR319a	(1) Ntab-K326_AWOJ-SS1118:504832..504852:+	nta-MIR319a	(1) Ntab-K326_AWOJ-SS1118:504673..504861:+	1058	367.10	1369	488.71	943	333.10	11793	1197.63	5844	724.52	4352	686.66
nta-miR169r	(1) Ntab-K326_AWOJ-SS5805:18281..18301:-	nta-MIR169r	(1) Ntab-K326_AWOJ-SS5805:18006..18311:-	11	3.82	17	6.07	21	7.42	63	6.40	63	7.81	22	3.47
nta-miR6025d	(1) Ntab-K326_AWOJ-SS736:2121463..2121484:+	nta-MIR6025a	(1) Ntab-K326_AWOJ-SS736:2121439..2121589:+	53	18.39	39	13.92	57	20.13	5	0.51	14	1.74	9	1.42
nta-miR169o	(1) Ntab-K326_AWOJ-SS6432:52660..52680:-	nta-MIR169c	(1) Ntab-K326_AWOJ-SS6432:52385..52690:-	3	1.04	5	1.78	11	3.89	126	12.80	143	17.73	88	13.88
nta-miR169b	(1) Ntab-K326_AWOJ-SS6432:52660..52680:-	nta-MIR169i	(1) Ntab-K326_AWOJ-SS6432:52385..52690:-	3	1.04	5	1.78	11	3.89	126	12.80	143	17.73	88	13.88
nta-miR6159	(1) Ntab-K326_AWOJ-SS307994:20831..20852:+	nta-MIR6159	(1) Ntab-K326_AWOJ-SS307994:20760..20862:+	598	207.49	777	277.38	452	159.66	2600	264.04	3393	420.65	1106	174.51
nta-miR172i	(1) Ntab-K326_AWOJ-SS1357:275813..275833:-	nta-MIR172c	(1) Ntab-K326_AWOJ-SS1357:275804..275920:-	107	37.13	112	39.98	80	28.26	95	9.65	57	7.07	93	14.67
nta-miR166e	(1) Ntab-K326_AWOJ-SS19723:57975..57995:-	nta-MIR166a	(1) Ntab-K326_AWOJ-SS19723:57966..58149:-	54842	19028.76	46752	16689.82	47010	16605.45	290262	29477.43	319919	39662.50	127860	20173.84
nta-miR169i	(1) Ntab-K326_AWOJ-SS6432:52868..52888:-	nta-MIR169d	(1) Ntab-K326_AWOJ-SS6432:52808..52898:-	3	1.04	5	1.78	11	3.89	126	12.80	143	17.73	88	13.88
nta-miR166g	(1) Ntab-K326_AWOJ-SS5910:56380..56400:-	nta-MIR166b	(1) Ntab-K326_AWOJ-SS5910:56370..56508:-	54843	19029.10	46753	16690.18	47010	16605.45	290262	29477.43	319919	39662.50	127860	20173.84
nta-miR156b	(1) Ntab-K326_AWOJ-SS41165:83072..83091:-	nta-MIR156b	(1) Ntab-K326_AWOJ-SS41165:82991..83101:-	644	223.45	447	159.57	432	152.60	2781	282.42	3698	458.47	1063	167.72
nta-miR156a	(1) Ntab-K326_AWOJ-SS18109:353125..353144:-	nta-MIR156d	(1) Ntab-K326_AWOJ-SS18109:353045..353154:-	1083	375.77	808	288.44	780	275.52	2982	302.84	3899	483.39	1091	172.14
nta-miR160d	(1) Ntab-K326_AWOJ-SS376056:2312..2332:+	nta-MIR160d	(1) Ntab-K326_AWOJ-SS376056:2302..2411:+	0	0.00	1	0.36	0	0.00	0	0.00	1	0.12	0	0.00
nta-miR169f	(1) Ntab-K326_AWOJ-SS6432:52660..52680:-	nta-MIR169c	(1) Ntab-K326_AWOJ-SS6432:52385..52690:-	3	1.04	5	1.78	11	3.89	126	12.80	143	17.73	88	13.88
nta-miR169o	(1) Ntab-K326_AWOJ-SS6432:52868..52888:- (2) Ntab-K326_AWOJ-SS6432:52660..52680:-	nta-MIR169e	(1) Ntab-K326_AWOJ-SS6432:52602..52898:- (2) Ntab-K326_AWOJ-SS6432:52602..52898:-	3	1.04	5	1.78	11	3.89	126	12.80	143	17.73	88	13.88
nta-miR167c	(1) Ntab-K326_AWOJ-SS19692:42823..42844:+	nta-MIR167a	(1) Ntab-K326_AWOJ-SS19692:42813..43085:+	615	213.39	575	205.27	668	235.96	8172	829.90	7186	890.90	2926	461.67
nta-miR6025a	(1) Ntab-K326_AWOJ-SS7969:154701..154722:+	nta-MIR6025d	(1) Ntab-K326_AWOJ-SS7969:154695..154817:+	241	83.62	264	94.24	233	82.30	295	29.96	301	37.32	202	31.87
nta-miR172i	(1) Ntab-K326_AWOJ-SS4175:379510..379530:+	nta-MIR172i	(1) Ntab-K326_AWOJ-SS4175:379433..379541:+	104	36.09	111	39.63	80	28.26	100	10.16	61	7.56	99	15.62
nta-miR169k	(1) Ntab-K326_AWOJ-SS6432:52868..52888:-	nta-MIR169d	(1) Ntab-K326_AWOJ-SS6432:52808..52898:-	3	1.04	5	1.78	11	3.89	126	12.80	143	17.73	88	13.88
nta-miR169f	(1) Ntab-K326_AWOJ-SS6432:52868..52888:-	nta-MIR169l	(1) Ntab-K326_AWOJ-SS6432:52810..52898:-	3	1.04	5	1.78	11	3.89	126	12.80	143	17.73	88	13.88
nta-miR168c	(1) Ntab-K326_AWOJ-SS7399:227537..227557:-	nta-MIR168b	(1) Ntab-K326_AWOJ-SS7399:227411..227567:-	34936	12121.89	34164	12196.08	35063	12385.38	41123	4176.23	52660	6528.61	17868	2819.23
nta-miR399a	(1) Ntab-K326_AWOJ-SS244:540208..540228:+	nta-MIR399d	(1) Ntab-K326_AWOJ-SS244:540121..540238:+	153	53.09	70	24.99	192	67.82	21	2.13	17	2.11	18	2.84
nta-miR171a	(1) Ntab-K326_AWOJ-SS6810:130422..130442:+	nta-MIR171a	(1) Ntab-K326_AWOJ-SS6810:130412..130506:+	4	1.39	4	1.43	3	1.06	34	3.45	22	2.73	14	2.21
nta-miR477a	(1) Ntab-K326_AWOJ-SS1192:790643..790663:-	nta-MIR477a	(1) Ntab-K326_AWOJ-SS1192:790573..790673:-	7	2.43	5	1.78	5	1.77	31	3.15	23	2.85	10	1.58
nta-miR399e	(1) Ntab-K326_AWOJ-SS5162:24889..24909:+	nta-MIR399c	(1) Ntab-K326_AWOJ-SS5162:24805..24919:+	153	53.09	70	24.99	192	67.82	21	2.13	17	2.11	18	2.84
nta-miR169b	(1) Ntab-K326_AWOJ-SS6432:52868..52888:- (2) Ntab-K326_AWOJ-SS6432:52660..52680:-	nta-MIR169b	(1) Ntab-K326_AWOJ-SS6432:52600..52898:- (2) Ntab-K326_AWOJ-SS6432:52600..52898:-	3	1.04	5	1.78	11	3.89	126	12.80	143	17.73	88	13.88
nta-miR172d	(1) Ntab-K326_AWOJ-SS10370:9573..9593:-	nta-MIR172g	(1) Ntab-K326_AWOJ-SS10370:9564..9687:-	107	37.13	112	39.98	80	28.26	95	9.65	57	7.07	93	14.67
nta-miR168e	(1) Ntab-K326_AWOJ-SS64841:55..75:+	nta-MIR168e	(1) Ntab-K326_AWOJ-SS64841:45..377:+	882	306.03	670	239.18	674	238.08	2397	243.43	2571	318.74	1083	170.88
nta-miR6164a	(1) Ntab-K326_AWOJ-SS9623:127715..127735:- (2) Ntab-K326_AWOJ-SS9623:127904..127924:+	nta-MIR6164b	(1) Ntab-K326_AWOJ-SS9623:127704..127937:- (2) Ntab-K326_AWOJ-SS9623:127704..127937:-	121	41.98	137	48.91	128	45.21	88	8.94	112	13.89	103	16.25
nta-miR169l	(1) Ntab-K326_AWOJ-SS5805:18880..18900:-	nta-MIR169f	(1) Ntab-K326_AWOJ-SS5805:18871..19080:-	3	1.04	5	1.78	11	3.89	126	12.80	143	17.73	88	13.88
nta-miR6021	(1) Ntab-K326_AWOJ-SS942:61673..61693:+	nta-MIR6021	(1) Ntab-K326_AWOJ-SS942:61653..61816:+	2242	777.92	1642	586.17	1630	575.77	5094	517.32	6459	800.77	3672	579.37
nta-miR169h	(1) Ntab-K326_AWOJ-SS5805:19098..19118:-	nta-MIR169p	(1) Ntab-K326_AWOJ-SS5805:19038..19128:-	3	1.04	5	1.78	11	3.89	126	12.80	143	17.73	88	13.88
nta-miR169m	(1) Ntab-K326_AWOJ-SS6432:52868..52888:-	nta-MIR169l	(1) Ntab-K326_AWOJ-SS6432:52810..52898:-	3	1.04	5	1.78	11	3.89	126	12.80	143	17.73	88	13.88
nta-miR166h	(1) Ntab-K326_AWOJ-SS19723:57975..57995:-	nta-MIR166a	(1) Ntab-K326_AWOJ-SS19723:57966..58149:-	54842	19028.76	46752	16689.82	47010	16605.45	290262	29477.43	319919	39662.50	127860	20173.84
nta-miR169c	(1) Ntab-K326_AWOJ-SS5805:18880..18900:-	nta-MIR169h	(1) Ntab-K326_AWOJ-SS5805:18820..18910:-	3	1.04	5	1.78	11	3.89	126	12.80	143	17.73	88	13.88
nta-miR167e	(1) Ntab-K326_AWOJ-SS18995:207600..207620:+	nta-MIR167e	(1) Ntab-K326_AWOJ-SS18995:207591..207683:+	860	298.40	723	258.10	760	268.46	2504	254.29	2395	296.92	763	120.39
nta-miR169s	(1) Ntab-K326_AWOJ-SS5805:18281..18301:-	nta-MIR169r	(1) Ntab-K326_AWOJ-SS5805:18006..18311:-	11	3.82	17	6.07	21	7.42	63	6.40	63	7.81	22	3.47
nta-miR172g	(1) Ntab-K326_AWOJ-SS19498:150669..150689:+	nta-MIR172f	(1) Ntab-K326_AWOJ-SS19498:150659..150848:+	107	37.13	112	39.98	80	28.26	95	9.65	57	7.07	93	14.67
nta-miR6151c	(1) Ntab-K326_AWOJ-SS8615:15338..15359:- (2) Ntab-K326_AWOJ-SS267:375395..375416:+	nta-MIR6151a	(1) Ntab-K326_AWOJ-SS8615:15299..15369:- (2) Ntab-K326_AWOJ-SS267:375385..375455:+	9	3.12	8	2.86	17	6.00	14	1.42	11	1.36	10	1.58
nta-miR169a	(1) Ntab-K326_AWOJ-SS5805:18880..18900:-	nta-MIR169o	(1) Ntab-K326_AWOJ-SS5805:18871..19080:-	3	1.04	5	1.78	11	3.89	126	12.80	143	17.73	88	13.88
nta-miR390a	(1) Ntab-K326_AWOJ-SS14423:539058..539078:+	nta-MIR390a	(1) Ntab-K326_AWOJ-SS14423:539048..539155:+	2899	1005.88	2332	832.49	2590	914.87	1094	111.10	1356	168.11	777	122.60
nta-miR166b	(1) Ntab-K326_AWOJ-SS5910:56380..56400:-	nta-MIR166b	(1) Ntab-K326_AWOJ-SS5910:56370..56508:-	54843	19029.10	46753	16690.18	47010	16605.45	290262	29477.43	319919	39662.50	127860	20173.84
nta-miR156d	(1) Ntab-K326_AWOJ-SS18834:508159..508178:+	nta-MIR156c	(1) Ntab-K326_AWOJ-SS18834:508148..508254:+	1114	386.53	840	299.87	803	283.65	3017	306.39	3973	492.56	1110	175.14
nta-miR172i	(1) Ntab-K326_AWOJ-SS19498:150669..150689:+	nta-MIR172f	(1) Ntab-K326_AWOJ-SS19498:150659..150848:+	107	37.13	112	39.98	80	28.26	95	9.65	57	7.07	93	14.67
nta-miR6019b	(1) Ntab-K326_AWOJ-SS19248:1387..1408:+	nta-MIR6019a	(1) Ntab-K326_AWOJ-SS19248:1367..1478:+	1276	442.74	1526	544.76	1443	509.71	601	61.03	568	70.42	469	74.00
nta-miR6149a	(1) Ntab-K326_AWOJ-SS10540:662813..662833:+	nta-MIR6149a	(1) Ntab-K326_AWOJ-SS10540:662803..662901:+	4747	1647.09	5408	1930.58	3133	1106.68	73950	7509.96	54138	6711.85	36350	5735.33
nta-miR169h	(1) Ntab-K326_AWOJ-SS5805:18880..18900:-	nta-MIR169f	(1) Ntab-K326_AWOJ-SS5805:18871..19080:-	3	1.04	5	1.78	11	3.89	126	12.80	143	17.73	88	13.88
nta-miR399c	(1) Ntab-K326_AWOJ-SS244:450803..450823:+	nta-MIR399b	(1) Ntab-K326_AWOJ-SS244:450725..450833:+	153	53.09	70	24.99	192	67.82	21	2.13	17	2.11	18	2.84
nta-miR162b	(1) Ntab-K326_AWOJ-SS389:310635..310655:+	nta-MIR162a	(1) Ntab-K326_AWOJ-SS389:310559..310665:+	2642	916.71	2267	809.29	2347	829.04	5322	540.47	5056	626.83	1517	239.35
nta-miR169p	(1) Ntab-K326_AWOJ-SS6432:52868..52888:- (2) Ntab-K326_AWOJ-SS6432:52660..52680:-	nta-MIR169e	(1) Ntab-K326_AWOJ-SS6432:52602..52898:- (2) Ntab-K326_AWOJ-SS6432:52602..52898:-	3	1.04	5	1.78	11	3.89	126	12.80	143	17.73	88	13.88
nta-miR479b	(1) Ntab-K326_AWOJ-SS5525:252073..252094:-	nta-MIR479b	(1) Ntab-K326_AWOJ-SS5525:252006..252104:-	9	3.12	4	1.43	5	1.77	80	8.12	35	4.34	31	4.89
nta-miR6147	(1) Ntab-K326_AWOJ-SS7969:168321..168341:+	nta-MIR6147	(1) Ntab-K326_AWOJ-SS7969:168311..168414:+	0	0.00	0	0.00	0	0.00	0	0.00	0	0.00	0	0.00
nta-miR160a	(1) Ntab-K326_AWOJ-SS18130:245028..245048:-	nta-MIR160c	(1) Ntab-K326_AWOJ-SS18130:244949..245058:-	18	6.25	9	3.21	25	8.83	115	11.68	71	8.80	34	5.36
nta-miR169a	(1) Ntab-K326_AWOJ-SS6432:52868..52888:- (2) Ntab-K326_AWOJ-SS6432:52660..52680:-	nta-MIR169g	(1) Ntab-K326_AWOJ-SS6432:52602..52898:- (2) Ntab-K326_AWOJ-SS6432:52602..52898:-	3	1.04	5	1.78	11	3.89	126	12.80	143	17.73	88	13.88
nta-miR5303c	(1) Ntab-K326_AWOJ-SS11582:108078..108098:- (2) Ntab-K326_AWOJ-SS8133:34851..34871:- (3) Ntab-K326_AWOJ-SS14431:29509..29529:+	nta-MIR5303a	(1) Ntab-K326_AWOJ-SS11582:108065..108168:- (2) Ntab-K326_AWOJ-SS8133:34838..34941:- (3) Ntab-K326_AWOJ-SS14431:29439..29542:+	4	1.39	1	0.36	1	0.35	2	0.20	1	0.12	1	0.16
nta-miR162a	(1) Ntab-K326_AWOJ-SS9201:82641..82661:-	nta-MIR162b	(1) Ntab-K326_AWOJ-SS9201:82631..82725:-	2642	916.71	2267	809.29	2347	829.04	5322	540.47	5056	626.83	1517	239.35
nta-miR399d	(1) Ntab-K326_AWOJ-SS5162:24889..24909:+	nta-MIR399c	(1) Ntab-K326_AWOJ-SS5162:24805..24919:+	153	53.09	70	24.99	192	67.82	21	2.13	17	2.11	18	2.84
nta-miR169c	(1) Ntab-K326_AWOJ-SS5805:19098..19118:- (2) Ntab-K326_AWOJ-SS5805:18880..18900:-	nta-MIR169m	(1) Ntab-K326_AWOJ-SS5805:18822..19128:- (2) Ntab-K326_AWOJ-SS5805:18822..19128:-	3	1.04	5	1.78	11	3.89	126	12.80	143	17.73	88	13.88
nta-miR169k	(1) Ntab-K326_AWOJ-SS6432:52660..52680:-	nta-MIR169i	(1) Ntab-K326_AWOJ-SS6432:52385..52690:-	3	1.04	5	1.78	11	3.89	126	12.80	143	17.73	88	13.88
nta-miR169e	(1) Ntab-K326_AWOJ-SS6432:52868..52888:- (2) Ntab-K326_AWOJ-SS6432:52660..52680:-	nta-MIR169b	(1) Ntab-K326_AWOJ-SS6432:52600..52898:- (2) Ntab-K326_AWOJ-SS6432:52600..52898:-	3	1.04	5	1.78	11	3.89	126	12.80	143	17.73	88	13.88
nta-miR169p	(1) Ntab-K326_AWOJ-SS5805:19098..19118:-	nta-MIR169p	(1) Ntab-K326_AWOJ-SS5805:19038..19128:-	3	1.04	5	1.78	11	3.89	126	12.80	143	17.73	88	13.88
nta-miR164c	(1) Ntab-K326_AWOJ-SS8772:188015..188035:-	nta-MIR164c	(1) Ntab-K326_AWOJ-SS8772:187948..188045:-	0	0.00	0	0.00	0	0.00	0	0.00	3	0.37	5	0.79
