# Supplementary material for: Integrated analysis of tobacco miRNA and mRNA expression profiles under PVY infection provids insight into tobacco-PVY interactions
Source: Sci Rep. 2017 Jul 7;7:4895. doi: 10.1038/s41598-017-05155-w (PMC5501784; doi:10.1038/s41598-017-05155-w)
Supplement: Supplementary file 3 — Table_S2 [file 41598_2017_5155_MOESM3_ESM.xlsx]

## Sheet: treat_control
miRNA	Case	Control	FoldChange	log2FoldChange	pval	padj	up/down	significant
nta-miR1446	2.9477	442.96	0.0066547	-7.2314	1.5023e-11	5.6711e-10	DOWN	YES
nta-miR156g	7019.8	2841.4	2.4705	1.3048	0.0054485	0.011923	UP	YES
nta-miR156h	7019.8	2841.4	2.4705	1.3048	0.0054485	0.011923	UP	YES
nta-miR156i	7019.8	2841.4	2.4705	1.3048	0.0054485	0.011923	UP	YES
nta-miR156j	7019.8	2841.4	2.4705	1.3048	0.0054485	0.011923	UP	YES
nta-miR159	50960	13549	3.7611	1.9111	0.0021089	0.0052205	UP	YES
nta-miR160a	19.409	4.3985	4.4126	2.1416	0.018254	0.03489	UP	YES
nta-miR160b	19.409	4.3985	4.4126	2.1416	0.018254	0.03489	UP	YES
nta-miR160c	19.409	4.3985	4.4126	2.1416	0.018254	0.03489	UP	YES
nta-miR166a	5801.2	1123.2	5.165	2.3688	3.8102e-06	1.798e-05	UP	YES
nta-miR166b	5801.2	1123.2	5.165	2.3688	3.8102e-06	1.798e-05	UP	YES
nta-miR166c	5801.2	1123.2	5.165	2.3688	3.8102e-06	1.798e-05	UP	YES
nta-miR166d	5801.2	1123.2	5.165	2.3688	3.8102e-06	1.798e-05	UP	YES
nta-miR166e	5801.2	1123.2	5.165	2.3688	3.8102e-06	1.798e-05	UP	YES
nta-miR166f	5801.2	1123.2	5.165	2.3688	3.8102e-06	1.798e-05	UP	YES
nta-miR166g	5801.2	1123.2	5.165	2.3688	3.8102e-06	1.798e-05	UP	YES
nta-miR166h	5801.2	1123.2	5.165	2.3688	3.8102e-06	1.798e-05	UP	YES
nta-miR167a	1572.1	253.36	6.2051	2.6334	8.0857e-06	3.4884e-05	UP	YES
nta-miR167b	1572.1	253.36	6.2051	2.6334	8.0857e-06	3.4884e-05	UP	YES
nta-miR167c	1572.1	253.36	6.2051	2.6334	8.0857e-06	3.4884e-05	UP	YES
nta-miR169a	31.087	1.5923	19.523	4.2871	1.0485e-06	6.8836e-06	UP	YES
nta-miR169b	31.087	1.5923	19.523	4.2871	1.0485e-06	6.8836e-06	UP	YES
nta-miR169c	31.087	1.5923	19.523	4.2871	1.0485e-06	6.8836e-06	UP	YES
nta-miR169d	31.087	1.5923	19.523	4.2871	1.0485e-06	6.8836e-06	UP	YES
nta-miR169e	31.087	1.5923	19.523	4.2871	1.0485e-06	6.8836e-06	UP	YES
nta-miR169f	31.087	1.5923	19.523	4.2871	1.0485e-06	6.8836e-06	UP	YES
nta-miR169g	31.087	1.5923	19.523	4.2871	1.0485e-06	6.8836e-06	UP	YES
nta-miR169h	31.087	1.5923	19.523	4.2871	1.0485e-06	6.8836e-06	UP	YES
nta-miR169i	31.087	1.5923	19.523	4.2871	1.0485e-06	6.8836e-06	UP	YES
nta-miR169j	31.087	1.5923	19.523	4.2871	1.0485e-06	6.8836e-06	UP	YES
nta-miR169k	31.087	1.5923	19.523	4.2871	1.0485e-06	6.8836e-06	UP	YES
nta-miR169l	31.087	1.5923	19.523	4.2871	1.0485e-06	6.8836e-06	UP	YES
nta-miR169m	31.087	1.5923	19.523	4.2871	1.0485e-06	6.8836e-06	UP	YES
nta-miR169o	31.087	1.5923	19.523	4.2871	1.0485e-06	6.8836e-06	UP	YES
nta-miR169p	31.087	1.5923	19.523	4.2871	1.0485e-06	6.8836e-06	UP	YES
nta-miR169t	96.682	6.8846	14.043	3.8118	1.3203e-09	3.9872e-08	UP	YES
nta-miR171a	5.8212	0.24177	24.078	4.5896	0.016126	0.032468	UP	YES
nta-miR171b	79.323	3.8733	20.479	4.3561	0.00098494	0.0025642	UP	YES
nta-miR171c	169.57	51.956	3.2637	1.7065	0.0020768	0.0052205	UP	YES
nta-miR172a	5.3009	0	inf	inf	0.0090678	0.019285	UP	YES
nta-miR1919	617.69	3296.6	0.18738	-2.416	2.6917e-07	5.0807e-06	DOWN	YES
nta-miR319a	1908.5	460.83	4.1414	2.0501	0.019206	0.035805	UP	YES
nta-miR319b	1908.5	460.83	4.1414	2.0501	0.019206	0.035805	UP	YES
nta-miR390a	285.69	1075	0.26575	-1.9119	6.5599e-05	0.00023584	DOWN	YES
nta-miR390b	53.8	218.03	0.24676	-2.0188	0.00014096	0.00048376	DOWN	YES
nta-miR390c	53.8	218.03	0.24676	-2.0188	0.00014096	0.00048376	DOWN	YES
nta-miR394	344.17	31.014	11.097	3.4721	1.0612e-05	4.4512e-05	UP	YES
nta-miR396a	28394	1339.2	21.202	4.4061	2.4875e-16	3.7561e-14	UP	YES
nta-miR396b	9690.1	1787	5.4225	2.439	0.00092411	0.0024481	UP	YES
nta-miR396c	9690.1	1787	5.4225	2.439	0.00092411	0.0024481	UP	YES
nta-miR399a	5.3086	56.955	0.093207	-3.4234	0.00016532	0.00048948	DOWN	YES
nta-miR399b	5.3086	56.955	0.093207	-3.4234	0.00016532	0.00048948	DOWN	YES
nta-miR399c	5.3086	56.955	0.093207	-3.4234	0.00016532	0.00048948	DOWN	YES
nta-miR399d	5.3086	56.955	0.093207	-3.4234	0.00016532	0.00048948	DOWN	YES
nta-miR399e	5.3086	56.955	0.093207	-3.4234	0.00016532	0.00048948	DOWN	YES
nta-miR399f	5.3086	56.955	0.093207	-3.4234	0.00016532	0.00048948	DOWN	YES
nta-miR399g	5.3086	56.955	0.093207	-3.4234	0.00016532	0.00048948	DOWN	YES
nta-miR479a	11.842	1.2088	9.7965	3.2923	0.0040221	0.0097959	UP	YES
nta-miR479b	13.291	0.7253	18.324	4.1957	0.00058277	0.0016603	UP	YES
nta-miR482b-3p	6.3185	66.69	0.094744	-3.3998	2.2764e-06	1.4322e-05	DOWN	YES
nta-miR6019a	150.9	583.94	0.25841	-1.9523	5.212e-05	0.00019195	DOWN	YES
nta-miR6019b	150.9	583.94	0.25841	-1.9523	5.212e-05	0.00019195	DOWN	YES
nta-miR6025c	208.61	82.962	2.5145	1.3303	0.0093899	0.019693	UP	YES
nta-miR6144	11.909	60.689	0.19623	-2.3494	0.00049753	0.0014448	DOWN	YES
nta-miR6145b	22.934	365.04	0.062826	-3.9925	2.9364e-13	2.217e-11	DOWN	YES
nta-miR6145f	21.101	326.93	0.064543	-3.9536	1.1785e-12	5.9318e-11	DOWN	YES
nta-miR6149a	14711	1864	7.8922	2.9804	1.6011e-08	3.4539e-07	UP	YES
nta-miR6149b	14711	1864	7.8922	2.9804	1.6011e-08	3.4539e-07	UP	YES
nta-miR6152a	46.977	11.168	4.2064	2.0726	0.00076728	0.0021065	UP	YES
nta-miR6152b	46.977	11.168	4.2064	2.0726	0.00076728	0.0021065	UP	YES
nta-miR6154a	3.6603	21.741	0.16836	-2.5703	0.010215	0.020844	DOWN	YES
nta-miR6154b	3.6603	21.741	0.16836	-2.5703	0.010215	0.020844	DOWN	YES
nta-miR6157	11.924	2.4177	4.9321	2.3022	0.017531	0.03483	UP	YES
nta-miR6158a	4.3883	26.239	0.16724	-2.58	0.0051301	0.011918	DOWN	YES
nta-miR6158b	4.3883	26.239	0.16724	-2.58	0.0051301	0.011918	DOWN	YES
nta-miR6158c	4.3883	26.239	0.16724	-2.58	0.0051301	0.011918	DOWN	YES
nta-miR6159	599.79	249.39	2.405	1.266	0.0079488	0.017147	UP	YES
nta-miR6161a	80.681	10.054	8.0246	3.0044	1.9178e-05	7.4253e-05	UP	YES
nta-miR6161b	80.681	10.054	8.0246	3.0044	1.9178e-05	7.4253e-05	UP	YES
nta-miR6161c	69.699	7.263	9.5964	3.2625	0.0020147	0.0051562	UP	YES
nta-miR827	17.864	171.04	0.10444	-3.2593	1.366e-05	5.5748e-05	DOWN	YES
