# Supplementary material for: Integrated analysis of tobacco miRNA and mRNA expression profiles under PVY infection provids insight into tobacco-PVY interactions
Source: Sci Rep. 2017 Jul 7;7:4895. doi: 10.1038/s41598-017-05155-w (PMC5501784; doi:10.1038/s41598-017-05155-w)
Supplement: Supplementary file 4 — Table_S3 [file 41598_2017_5155_MOESM4_ESM.xlsx]

## Sheet: DEG_target_info
miRNA_name	miRNA_seq	Target_ID	Symbol	Species	Description
nta-miR156g	TGACAGAAGATAGAGAGCAC	mRNA_35707_cds	SPL13B	3702 "Arabidopsis thaliana"	(AT5G50570.2):Squamosa promoter-binding protein-like (SBP domain) transcription factor family protein|(Solyc05g015840.2.1):Squamosa promoter-binding protein;
nta-miR156g	TGACAGAAGATAGAGAGCAC	mRNA_126111_cds	SPL2	3702 "Arabidopsis thaliana"	(AT5G43270.1):squamosa promoter binding protein-like 2|(Solyc05g015510.2.1):Squamosa promoter-binding-like protein 11;
nta-miR156g	TGACAGAAGATAGAGAGCAC	mRNA_47796_cds	SPL9	3702 "Arabidopsis thaliana"	(AT2G42200.1):squamosa promoter binding protein-like 9|(Solyc10g078700.1.1):Squamosa promoter-binding protein;
nta-miR156g	TGACAGAAGATAGAGAGCAC	mRNA_38392_cds	SPL6	3702 "Arabidopsis thaliana"	(AT1G69170.1):Squamosa promoter-binding protein-like (SBP domain) transcription factor family protein|(Solyc05g012040.2.1):Squamosa promoter binding protein 3;
nta-miR156g	TGACAGAAGATAGAGAGCAC	mRNA_105636_cds	SPL3	3702 "Arabidopsis thaliana"	(AT2G33810.1):squamosa promoter binding protein-like 3|(Solyc10g009080.2.1):Squamosa promoter binding-like protein;
nta-miR156g	TGACAGAAGATAGAGAGCAC	mRNA_23993_cds	KPNB1	3702 "Arabidopsis thaliana"	(AT5G53480.1):ARM repeat superfamily protein|(Solyc03g082940.2.1):Importin subunit beta;
nta-miR156g	TGACAGAAGATAGAGAGCAC	mRNA_138652_cds	SPL15	3702 "Arabidopsis thaliana"	(AT3G57920.1):squamosa promoter binding protein-like 15|(Solyc10g078700.1.1):Squamosa promoter-binding protein;
nta-miR156g	TGACAGAAGATAGAGAGCAC	mRNA_91156_cds	SPL6	3702 "Arabidopsis thaliana"	(AT1G69170.1):Squamosa promoter-binding protein-like (SBP domain) transcription factor family protein|(Solyc12g038520.1.1):Squamosa promoter binding protein 3;
nta-miR156g	TGACAGAAGATAGAGAGCAC	mRNA_26568_cds	ATB	3702 "Arabidopsis thaliana"	(AT1G17720.2):Protein phosphatase 2A, regulatory subunit PR55|(Solyc06g062530.2.1):Serine_threonine protein phosphatase 2A 55 kDa regulatory subunit B beta isoform;
nta-miR156h	TGACAGAAGATAGAGAGCAC	mRNA_133784_cds	SPL6	3702 "Arabidopsis thaliana"	(AT1G69170.1):Squamosa promoter-binding protein-like (SBP domain) transcription factor family protein|(Solyc12g038520.1.1):Squamosa promoter binding protein 3;
nta-miR156h	TGACAGAAGATAGAGAGCAC	mRNA_35711_cds	SPL13B	3702 "Arabidopsis thaliana"	(AT5G50570.2):Squamosa promoter-binding protein-like (SBP domain) transcription factor family protein|(Solyc05g015840.2.1):Squamosa promoter-binding protein;
nta-miR156h	TGACAGAAGATAGAGAGCAC	mRNA_126110_cds	SPL2	3702 "Arabidopsis thaliana"	(AT5G43270.1):squamosa promoter binding protein-like 2|(Solyc05g015510.2.1):Squamosa promoter-binding-like protein 11;
nta-miR156h	TGACAGAAGATAGAGAGCAC	mRNA_105637_cds	SPL3	3702 "Arabidopsis thaliana"	(AT2G33810.1):squamosa promoter binding protein-like 3|(Solyc10g009080.2.1):Squamosa promoter binding-like protein;
nta-miR156h	TGACAGAAGATAGAGAGCAC	mRNA_47796_cds	SPL9	3702 "Arabidopsis thaliana"	(AT2G42200.1):squamosa promoter binding protein-like 9|(Solyc10g078700.1.1):Squamosa promoter-binding protein;
nta-miR156h	TGACAGAAGATAGAGAGCAC	mRNA_38391_cds	SPL6	3702 "Arabidopsis thaliana"	(AT1G69170.1):Squamosa promoter-binding protein-like (SBP domain) transcription factor family protein|(Solyc05g012040.2.1):Squamosa promoter binding protein 3;
nta-miR156h	TGACAGAAGATAGAGAGCAC	mRNA_26568_cds	ATB	3702 "Arabidopsis thaliana"	(AT1G17720.2):Protein phosphatase 2A, regulatory subunit PR55|(Solyc06g062530.2.1):Serine_threonine protein phosphatase 2A 55 kDa regulatory subunit B beta isoform;
nta-miR156h	TGACAGAAGATAGAGAGCAC	mRNA_138652_cds	SPL15	3702 "Arabidopsis thaliana"	(AT3G57920.1):squamosa promoter binding protein-like 15|(Solyc10g078700.1.1):Squamosa promoter-binding protein;
nta-miR156h	TGACAGAAGATAGAGAGCAC	mRNA_102043_cds	KPNB1	3702 "Arabidopsis thaliana"	(AT5G53480.1):ARM repeat superfamily protein|(Solyc03g082940.2.1):Importin subunit beta;
nta-miR156i	TGACAGAAGATAGAGAGCAC	mRNA_105637_cds	SPL3	3702 "Arabidopsis thaliana"	(AT2G33810.1):squamosa promoter binding protein-like 3|(Solyc10g009080.2.1):Squamosa promoter binding-like protein;
nta-miR156i	TGACAGAAGATAGAGAGCAC	mRNA_130401_cds	SPL6	3702 "Arabidopsis thaliana"	(AT1G69170.1):Squamosa promoter-binding protein-like (SBP domain) transcription factor family protein|(Solyc12g038520.1.1):Squamosa promoter binding protein 3;
nta-miR156i	TGACAGAAGATAGAGAGCAC	mRNA_42336_cds	SPL13B	3702 "Arabidopsis thaliana"	(AT5G50570.2):Squamosa promoter-binding protein-like (SBP domain) transcription factor family protein|(Solyc05g015840.2.1):Squamosa promoter-binding protein;
nta-miR156i	TGACAGAAGATAGAGAGCAC	mRNA_38393_cds	SPL6	3702 "Arabidopsis thaliana"	(AT1G69170.1):Squamosa promoter-binding protein-like (SBP domain) transcription factor family protein|(Solyc05g012040.2.1):Squamosa promoter binding protein 3;
nta-miR156i	TGACAGAAGATAGAGAGCAC	mRNA_102042_cds	KPNB1	3702 "Arabidopsis thaliana"	(AT5G53480.1):ARM repeat superfamily protein|(Solyc03g082940.2.1):Importin subunit beta;
nta-miR156i	TGACAGAAGATAGAGAGCAC	mRNA_126109_cds	SPL2	3702 "Arabidopsis thaliana"	(AT5G43270.1):squamosa promoter binding protein-like 2|(Solyc05g015510.2.1):Squamosa promoter-binding-like protein 11;
nta-miR156i	TGACAGAAGATAGAGAGCAC	mRNA_138692_cds	SPL9	3702 "Arabidopsis thaliana"	(AT2G42200.1):squamosa promoter binding protein-like 9|(Solyc10g078700.1.1):Squamosa promoter-binding protein;
nta-miR156i	TGACAGAAGATAGAGAGCAC	mRNA_26568_cds	ATB	3702 "Arabidopsis thaliana"	(AT1G17720.2):Protein phosphatase 2A, regulatory subunit PR55|(Solyc06g062530.2.1):Serine_threonine protein phosphatase 2A 55 kDa regulatory subunit B beta isoform;
nta-miR156i	TGACAGAAGATAGAGAGCAC	mRNA_138652_cds	SPL15	3702 "Arabidopsis thaliana"	(AT3G57920.1):squamosa promoter binding protein-like 15|(Solyc10g078700.1.1):Squamosa promoter-binding protein;
nta-miR156j	TGACAGAAGATAGAGAGCAC	mRNA_86525_cds	SPL6	3702 "Arabidopsis thaliana"	(AT1G69170.1):Squamosa promoter-binding protein-like (SBP domain) transcription factor family protein|(Solyc05g012040.2.1):Squamosa promoter binding protein 3;
nta-miR156j	TGACAGAAGATAGAGAGCAC	mRNA_35708_cds	SPL13B	3702 "Arabidopsis thaliana"	(AT5G50570.2):Squamosa promoter-binding protein-like (SBP domain) transcription factor family protein|(Solyc05g015840.2.1):Squamosa promoter-binding protein;
nta-miR156j	TGACAGAAGATAGAGAGCAC	mRNA_68299_cds	SPL6	3702 "Arabidopsis thaliana"	(AT1G69170.1):Squamosa promoter-binding protein-like (SBP domain) transcription factor family protein|(Solyc12g038520.1.1):Squamosa promoter binding protein 3;
nta-miR156j	TGACAGAAGATAGAGAGCAC	mRNA_126113_cds	SPL2	3702 "Arabidopsis thaliana"	(AT5G43270.1):squamosa promoter binding protein-like 2|(Solyc05g015510.2.1):Squamosa promoter-binding-like protein 11;
nta-miR156j	TGACAGAAGATAGAGAGCAC	mRNA_102043_cds	KPNB1	3702 "Arabidopsis thaliana"	(AT5G53480.1):ARM repeat superfamily protein|(Solyc03g082940.2.1):Importin subunit beta;
nta-miR156j	TGACAGAAGATAGAGAGCAC	mRNA_105637_cds	SPL3	3702 "Arabidopsis thaliana"	(AT2G33810.1):squamosa promoter binding protein-like 3|(Solyc10g009080.2.1):Squamosa promoter binding-like protein;
nta-miR156j	TGACAGAAGATAGAGAGCAC	mRNA_47796_cds	SPL9	3702 "Arabidopsis thaliana"	(AT2G42200.1):squamosa promoter binding protein-like 9|(Solyc10g078700.1.1):Squamosa promoter-binding protein;
nta-miR156j	TGACAGAAGATAGAGAGCAC	mRNA_138652_cds	SPL15	3702 "Arabidopsis thaliana"	(AT3G57920.1):squamosa promoter binding protein-like 15|(Solyc10g078700.1.1):Squamosa promoter-binding protein;
nta-miR156j	TGACAGAAGATAGAGAGCAC	mRNA_26568_cds	ATB	3702 "Arabidopsis thaliana"	(AT1G17720.2):Protein phosphatase 2A, regulatory subunit PR55|(Solyc06g062530.2.1):Serine_threonine protein phosphatase 2A 55 kDa regulatory subunit B beta isoform;
nta-miR164a	TGGAGAAGCAGGGCACGTGCA	mRNA_96726_cds	NAC100	3702 "Arabidopsis thaliana"	(AT5G61430.1):NAC domain containing protein 100|(Solyc03g115850.2.1):NAC domain protein;
nta-miR164a	TGGAGAAGCAGGGCACGTGCA	mRNA_117381_cds	NAC100	3702 "Arabidopsis thaliana"	(AT5G61430.1):NAC domain containing protein 100|(Solyc02g088180.2.1):NAC domain protein protein;
nta-miR164a	TGGAGAAGCAGGGCACGTGCA	mRNA_67161_cds	UXS6	3702 "Arabidopsis thaliana"	(AT2G28760.3):UDP-XYL synthase 6|(Solyc04g011400.2.1):UDP-glucose 4-epimerase-binding domain;
nta-miR164a	TGGAGAAGCAGGGCACGTGCA	mRNA_8635_cds	NAC1	3702 "Arabidopsis thaliana"	(AT1G56010.1):NAC domain containing protein 1|(Solyc07g066330.2.1):NAC domain protein;
nta-miR164a	TGGAGAAGCAGGGCACGTGCA	mRNA_106372_cds	NAC100	3702 "Arabidopsis thaliana"	(AT5G61430.1):NAC domain containing protein 100|(Solyc06g069710.2.1):NAC domain protein;
nta-miR164a	TGGAGAAGCAGGGCACGTGCA	mRNA_97992_cds	CUC2	3702 "Arabidopsis thaliana"	(AT5G53950.1):NAC (No Apical Meristem) domain transcriptional regulator superfamily protein|(Solyc07g062840.2.1):NAC domain protein;
nta-miR164b	TGGAGAAGCAGGGCACGTGCA	mRNA_96726_cds	NAC100	3702 "Arabidopsis thaliana"	(AT5G61430.1):NAC domain containing protein 100|(Solyc03g115850.2.1):NAC domain protein;
nta-miR164b	TGGAGAAGCAGGGCACGTGCA	mRNA_117381_cds	NAC100	3702 "Arabidopsis thaliana"	(AT5G61430.1):NAC domain containing protein 100|(Solyc02g088180.2.1):NAC domain protein protein;
nta-miR164b	TGGAGAAGCAGGGCACGTGCA	mRNA_19270_cds	NAC1	3702 "Arabidopsis thaliana"	(AT1G56010.1):NAC domain containing protein 1|(Solyc07g066330.2.1):NAC domain protein;
nta-miR164b	TGGAGAAGCAGGGCACGTGCA	mRNA_125742_cds	UXS6	3702 "Arabidopsis thaliana"	(AT2G28760.3):UDP-XYL synthase 6|(Solyc04g011400.2.1):UDP-glucose 4-epimerase-binding domain;
nta-miR164b	TGGAGAAGCAGGGCACGTGCA	mRNA_106372_cds	NAC100	3702 "Arabidopsis thaliana"	(AT5G61430.1):NAC domain containing protein 100|(Solyc06g069710.2.1):NAC domain protein;
nta-miR164b	TGGAGAAGCAGGGCACGTGCA	mRNA_97992_cds	CUC2	3702 "Arabidopsis thaliana"	(AT5G53950.1):NAC (No Apical Meristem) domain transcriptional regulator superfamily protein|(Solyc07g062840.2.1):NAC domain protein;
nta-miR166a	TCGGACCAGGCTTCATTCCCC	mRNA_27116_cds	PHV	3702 "Arabidopsis thaliana"	(AT1G30490.1):Homeobox-leucine zipper family protein / lipid-binding START domain-containing protein|(Solyc02g024070.2.1):Class III homeodomain-leucine zipper;
nta-miR166a	TCGGACCAGGCTTCATTCCCC	mRNA_51964_cds	REV	3702 "Arabidopsis thaliana"	(AT5G60690.1):Homeobox-leucine zipper family protein / lipid-binding START domain-containing protein|(Solyc11g069470.1.1):Class III homeodomain-leucine zipper;
nta-miR166a	TCGGACCAGGCTTCATTCCCC	mRNA_133840_cds	PHB	3702 "Arabidopsis thaliana"	(AT2G34710.1):Homeobox-leucine zipper family protein / lipid-binding START domain-containing protein|(Solyc02g024070.2.1):Class III homeodomain-leucine zipper;
nta-miR166b	TCGGACCAGGCTTCATTCCCC	mRNA_133839_cds	PHB	3702 "Arabidopsis thaliana"	(AT2G34710.1):Homeobox-leucine zipper family protein / lipid-binding START domain-containing protein|(Solyc02g024070.2.1):Class III homeodomain-leucine zipper;
nta-miR166b	TCGGACCAGGCTTCATTCCCC	mRNA_141116_cds	REV	3702 "Arabidopsis thaliana"	(AT5G60690.1):Homeobox-leucine zipper family protein / lipid-binding START domain-containing protein|(Solyc11g069470.1.1):Class III homeodomain-leucine zipper;
nta-miR166b	TCGGACCAGGCTTCATTCCCC	mRNA_27116_cds	PHV	3702 "Arabidopsis thaliana"	(AT1G30490.1):Homeobox-leucine zipper family protein / lipid-binding START domain-containing protein|(Solyc02g024070.2.1):Class III homeodomain-leucine zipper;
nta-miR166c	TCGGACCAGGCTTCATTCCCC	mRNA_141118_cds	REV	3702 "Arabidopsis thaliana"	(AT5G60690.1):Homeobox-leucine zipper family protein / lipid-binding START domain-containing protein|(Solyc11g069470.1.1):Class III homeodomain-leucine zipper;
nta-miR166c	TCGGACCAGGCTTCATTCCCC	mRNA_133839_cds	PHB	3702 "Arabidopsis thaliana"	(AT2G34710.1):Homeobox-leucine zipper family protein / lipid-binding START domain-containing protein|(Solyc02g024070.2.1):Class III homeodomain-leucine zipper;
nta-miR166c	TCGGACCAGGCTTCATTCCCC	mRNA_27116_cds	PHV	3702 "Arabidopsis thaliana"	(AT1G30490.1):Homeobox-leucine zipper family protein / lipid-binding START domain-containing protein|(Solyc02g024070.2.1):Class III homeodomain-leucine zipper;
nta-miR166d	TCGGACCAGGCTTCATTCCCC	mRNA_51964_cds	REV	3702 "Arabidopsis thaliana"	(AT5G60690.1):Homeobox-leucine zipper family protein / lipid-binding START domain-containing protein|(Solyc11g069470.1.1):Class III homeodomain-leucine zipper;
nta-miR166d	TCGGACCAGGCTTCATTCCCC	mRNA_27116_cds	PHV	3702 "Arabidopsis thaliana"	(AT1G30490.1):Homeobox-leucine zipper family protein / lipid-binding START domain-containing protein|(Solyc02g024070.2.1):Class III homeodomain-leucine zipper;
nta-miR166d	TCGGACCAGGCTTCATTCCCC	mRNA_133840_cds	PHB	3702 "Arabidopsis thaliana"	(AT2G34710.1):Homeobox-leucine zipper family protein / lipid-binding START domain-containing protein|(Solyc02g024070.2.1):Class III homeodomain-leucine zipper;
nta-miR166e	TCGGACCAGGCTTCATTCCCC	mRNA_27115_cds	PHV	3702 "Arabidopsis thaliana"	(AT1G30490.1):Homeobox-leucine zipper family protein / lipid-binding START domain-containing protein|(Solyc02g024070.2.1):Class III homeodomain-leucine zipper;
nta-miR166e	TCGGACCAGGCTTCATTCCCC	mRNA_141116_cds	REV	3702 "Arabidopsis thaliana"	(AT5G60690.1):Homeobox-leucine zipper family protein / lipid-binding START domain-containing protein|(Solyc11g069470.1.1):Class III homeodomain-leucine zipper;
nta-miR166e	TCGGACCAGGCTTCATTCCCC	mRNA_133839_cds	PHB	3702 "Arabidopsis thaliana"	(AT2G34710.1):Homeobox-leucine zipper family protein / lipid-binding START domain-containing protein|(Solyc02g024070.2.1):Class III homeodomain-leucine zipper;
nta-miR166f	TCGGACCAGGCTTCATTCCCC	mRNA_133839_cds	PHB	3702 "Arabidopsis thaliana"	(AT2G34710.1):Homeobox-leucine zipper family protein / lipid-binding START domain-containing protein|(Solyc02g024070.2.1):Class III homeodomain-leucine zipper;
nta-miR166f	TCGGACCAGGCTTCATTCCCC	mRNA_141118_cds	REV	3702 "Arabidopsis thaliana"	(AT5G60690.1):Homeobox-leucine zipper family protein / lipid-binding START domain-containing protein|(Solyc11g069470.1.1):Class III homeodomain-leucine zipper;
nta-miR166f	TCGGACCAGGCTTCATTCCCC	mRNA_27115_cds	PHV	3702 "Arabidopsis thaliana"	(AT1G30490.1):Homeobox-leucine zipper family protein / lipid-binding START domain-containing protein|(Solyc02g024070.2.1):Class III homeodomain-leucine zipper;
nta-miR166g	TCGGACCAGGCTTCATTCCCC	mRNA_133839_cds	PHB	3702 "Arabidopsis thaliana"	(AT2G34710.1):Homeobox-leucine zipper family protein / lipid-binding START domain-containing protein|(Solyc02g024070.2.1):Class III homeodomain-leucine zipper;
nta-miR166g	TCGGACCAGGCTTCATTCCCC	mRNA_27115_cds	PHV	3702 "Arabidopsis thaliana"	(AT1G30490.1):Homeobox-leucine zipper family protein / lipid-binding START domain-containing protein|(Solyc02g024070.2.1):Class III homeodomain-leucine zipper;
nta-miR166g	TCGGACCAGGCTTCATTCCCC	mRNA_141119_cds	REV	3702 "Arabidopsis thaliana"	(AT5G60690.1):Homeobox-leucine zipper family protein / lipid-binding START domain-containing protein|(Solyc11g069470.1.1):Class III homeodomain-leucine zipper;
nta-miR166h	TCGGACCAGGCTTCATTCCCC	mRNA_27116_cds	PHV	3702 "Arabidopsis thaliana"	(AT1G30490.1):Homeobox-leucine zipper family protein / lipid-binding START domain-containing protein|(Solyc02g024070.2.1):Class III homeodomain-leucine zipper;
nta-miR166h	TCGGACCAGGCTTCATTCCCC	mRNA_141116_cds	REV	3702 "Arabidopsis thaliana"	(AT5G60690.1):Homeobox-leucine zipper family protein / lipid-binding START domain-containing protein|(Solyc11g069470.1.1):Class III homeodomain-leucine zipper;
nta-miR166h	TCGGACCAGGCTTCATTCCCC	mRNA_133839_cds	PHB	3702 "Arabidopsis thaliana"	(AT2G34710.1):Homeobox-leucine zipper family protein / lipid-binding START domain-containing protein|(Solyc02g024070.2.1):Class III homeodomain-leucine zipper;
nta-miR169a	CAGCCAAGGATGACTTGCCGA	mRNA_116666_cds	AT4G01290	3702 "Arabidopsis thaliana"	(AT4G01290.1):unknown protein|(Solyc10g012030.2.1):cDNA clone J023132J12 full insert sequence;
nta-miR169a	CAGCCAAGGATGACTTGCCGA	mRNA_119236_cds	AT4G01290	3702 "Arabidopsis thaliana"	(AT4G01290.2):unknown protein|(Solyc10g012030.2.1):cDNA clone J023132J12 full insert sequence;
nta-miR169b	CAGCCAAGGATGACTTGCCGA	mRNA_119235_cds	AT4G01290	3702 "Arabidopsis thaliana"	(AT4G01290.1):unknown protein|(Solyc10g012030.2.1):cDNA clone J023132J12 full insert sequence;
nta-miR169b	CAGCCAAGGATGACTTGCCGA	mRNA_119236_cds	AT4G01290	3702 "Arabidopsis thaliana"	(AT4G01290.2):unknown protein|(Solyc10g012030.2.1):cDNA clone J023132J12 full insert sequence;
nta-miR169c	CAGCCAAGGATGACTTGCCGA	mRNA_119235_cds	AT4G01290	3702 "Arabidopsis thaliana"	(AT4G01290.1):unknown protein|(Solyc10g012030.2.1):cDNA clone J023132J12 full insert sequence;
nta-miR169c	CAGCCAAGGATGACTTGCCGA	mRNA_119236_cds	AT4G01290	3702 "Arabidopsis thaliana"	(AT4G01290.2):unknown protein|(Solyc10g012030.2.1):cDNA clone J023132J12 full insert sequence;
nta-miR169d	CAGCCAAGGATGACTTGCCGA	mRNA_116665_cds	AT4G01290	3702 "Arabidopsis thaliana"	(AT4G01290.1):unknown protein|(Solyc10g012030.2.1):cDNA clone J023132J12 full insert sequence;
nta-miR169d	CAGCCAAGGATGACTTGCCGA	mRNA_119236_cds	AT4G01290	3702 "Arabidopsis thaliana"	(AT4G01290.2):unknown protein|(Solyc10g012030.2.1):cDNA clone J023132J12 full insert sequence;
nta-miR169e	CAGCCAAGGATGACTTGCCGA	mRNA_119234_cds	AT4G01290	3702 "Arabidopsis thaliana"	(AT4G01290.2):unknown protein|(Solyc10g012030.2.1):cDNA clone J023132J12 full insert sequence;
nta-miR169e	CAGCCAAGGATGACTTGCCGA	mRNA_119235_cds	AT4G01290	3702 "Arabidopsis thaliana"	(AT4G01290.1):unknown protein|(Solyc10g012030.2.1):cDNA clone J023132J12 full insert sequence;
nta-miR169f	CAGCCAAGGATGACTTGCCGA	mRNA_119235_cds	AT4G01290	3702 "Arabidopsis thaliana"	(AT4G01290.1):unknown protein|(Solyc10g012030.2.1):cDNA clone J023132J12 full insert sequence;
nta-miR169f	CAGCCAAGGATGACTTGCCGA	mRNA_119234_cds	AT4G01290	3702 "Arabidopsis thaliana"	(AT4G01290.2):unknown protein|(Solyc10g012030.2.1):cDNA clone J023132J12 full insert sequence;
nta-miR169g	CAGCCAAGGATGACTTGCCGA	mRNA_116666_cds	AT4G01290	3702 "Arabidopsis thaliana"	(AT4G01290.1):unknown protein|(Solyc10g012030.2.1):cDNA clone J023132J12 full insert sequence;
nta-miR169g	CAGCCAAGGATGACTTGCCGA	mRNA_119236_cds	AT4G01290	3702 "Arabidopsis thaliana"	(AT4G01290.2):unknown protein|(Solyc10g012030.2.1):cDNA clone J023132J12 full insert sequence;
nta-miR169h	CAGCCAAGGATGACTTGCCGA	mRNA_116666_cds	AT4G01290	3702 "Arabidopsis thaliana"	(AT4G01290.1):unknown protein|(Solyc10g012030.2.1):cDNA clone J023132J12 full insert sequence;
nta-miR169h	CAGCCAAGGATGACTTGCCGA	mRNA_119234_cds	AT4G01290	3702 "Arabidopsis thaliana"	(AT4G01290.2):unknown protein|(Solyc10g012030.2.1):cDNA clone J023132J12 full insert sequence;
nta-miR169i	CAGCCAAGGATGACTTGCCGA	mRNA_116666_cds	AT4G01290	3702 "Arabidopsis thaliana"	(AT4G01290.1):unknown protein|(Solyc10g012030.2.1):cDNA clone J023132J12 full insert sequence;
nta-miR169i	CAGCCAAGGATGACTTGCCGA	mRNA_119234_cds	AT4G01290	3702 "Arabidopsis thaliana"	(AT4G01290.2):unknown protein|(Solyc10g012030.2.1):cDNA clone J023132J12 full insert sequence;
nta-miR169j	CAGCCAAGGATGACTTGCCGA	mRNA_119234_cds	AT4G01290	3702 "Arabidopsis thaliana"	(AT4G01290.2):unknown protein|(Solyc10g012030.2.1):cDNA clone J023132J12 full insert sequence;
nta-miR169j	CAGCCAAGGATGACTTGCCGA	mRNA_119235_cds	AT4G01290	3702 "Arabidopsis thaliana"	(AT4G01290.1):unknown protein|(Solyc10g012030.2.1):cDNA clone J023132J12 full insert sequence;
nta-miR169k	CAGCCAAGGATGACTTGCCGA	mRNA_119236_cds	AT4G01290	3702 "Arabidopsis thaliana"	(AT4G01290.2):unknown protein|(Solyc10g012030.2.1):cDNA clone J023132J12 full insert sequence;
nta-miR169k	CAGCCAAGGATGACTTGCCGA	mRNA_116665_cds	AT4G01290	3702 "Arabidopsis thaliana"	(AT4G01290.1):unknown protein|(Solyc10g012030.2.1):cDNA clone J023132J12 full insert sequence;
nta-miR169l	CAGCCAAGGATGACTTGCCGA	mRNA_119236_cds	AT4G01290	3702 "Arabidopsis thaliana"	(AT4G01290.2):unknown protein|(Solyc10g012030.2.1):cDNA clone J023132J12 full insert sequence;
nta-miR169l	CAGCCAAGGATGACTTGCCGA	mRNA_116666_cds	AT4G01290	3702 "Arabidopsis thaliana"	(AT4G01290.1):unknown protein|(Solyc10g012030.2.1):cDNA clone J023132J12 full insert sequence;
nta-miR169m	CAGCCAAGGATGACTTGCCGA	mRNA_119234_cds	AT4G01290	3702 "Arabidopsis thaliana"	(AT4G01290.2):unknown protein|(Solyc10g012030.2.1):cDNA clone J023132J12 full insert sequence;
nta-miR169m	CAGCCAAGGATGACTTGCCGA	mRNA_116666_cds	AT4G01290	3702 "Arabidopsis thaliana"	(AT4G01290.1):unknown protein|(Solyc10g012030.2.1):cDNA clone J023132J12 full insert sequence;
nta-miR169o	CAGCCAAGGATGACTTGCCGA	mRNA_119234_cds	AT4G01290	3702 "Arabidopsis thaliana"	(AT4G01290.2):unknown protein|(Solyc10g012030.2.1):cDNA clone J023132J12 full insert sequence;
nta-miR169o	CAGCCAAGGATGACTTGCCGA	mRNA_116666_cds	AT4G01290	3702 "Arabidopsis thaliana"	(AT4G01290.1):unknown protein|(Solyc10g012030.2.1):cDNA clone J023132J12 full insert sequence;
nta-miR169p	CAGCCAAGGATGACTTGCCGA	mRNA_119235_cds	AT4G01290	3702 "Arabidopsis thaliana"	(AT4G01290.1):unknown protein|(Solyc10g012030.2.1):cDNA clone J023132J12 full insert sequence;
nta-miR169p	CAGCCAAGGATGACTTGCCGA	mRNA_119236_cds	AT4G01290	3702 "Arabidopsis thaliana"	(AT4G01290.2):unknown protein|(Solyc10g012030.2.1):cDNA clone J023132J12 full insert sequence;
nta-miR172c	AGAATCTTGATGATGCTGCAT	mRNA_99711_cds	AT1G22540	3702 "Arabidopsis thaliana"	(AT1G22540.1):Major facilitator superfamily protein|(Solyc06g065020.2.1):Peptide transporter;
nta-miR172c	AGAATCTTGATGATGCTGCAT	mRNA_78184_cds	AP2	3702 "Arabidopsis thaliana"	(AT2G28550.1):related to AP2.7|(Solyc04g049800.2.1):AP2-like ethylene-responsive transcription factor At1g79700;
nta-miR172c	AGAATCTTGATGATGCTGCAT	mRNA_132247_cds	AP2	3702 "Arabidopsis thaliana"	(AT2G28550.3):related to AP2.7|(Solyc09g007260.2.1):AP2-like ethylene-responsive transcription factor At1g79700;
nta-miR172c	AGAATCTTGATGATGCTGCAT	mRNA_7392_cds	AP2	3702 "Arabidopsis thaliana"	(AT2G28550.3):related to AP2.7|(Solyc06g075510.2.1):AP2-like ethylene-responsive transcription factor At1g16060;
nta-miR172c	AGAATCTTGATGATGCTGCAT	mRNA_76472_cds	AP2	3702 "Arabidopsis thaliana"	(AT2G28550.1):related to AP2.7|(Solyc11g072600.1.1):AP2-like ethylene-responsive transcription factor At1g79700;
nta-miR172c	AGAATCTTGATGATGCTGCAT	mRNA_97110_cds	AP2	3702 "Arabidopsis thaliana"	(AT4G36920.2):Integrase-type DNA-binding superfamily protein|(Solyc02g093150.2.1):AP2-like ethylene-responsive transcription factor At1g16060;
nta-miR172c	AGAATCTTGATGATGCTGCAT	mRNA_132248_cds	AP2	3702 "Arabidopsis thaliana"	(AT2G28550.1):related to AP2.7|(Solyc09g007260.2.1):AP2-like ethylene-responsive transcription factor At1g79700;
nta-miR172c	AGAATCTTGATGATGCTGCAT	mRNA_78183_cds	AP2	3702 "Arabidopsis thaliana"	(AT2G28550.2):related to AP2.7|(Solyc04g049800.2.1):AP2-like ethylene-responsive transcription factor At1g79700;
nta-miR172c	AGAATCTTGATGATGCTGCAT	mRNA_12609_cds	SCN1	3702 "Arabidopsis thaliana"	(AT3G07880.1):Immunoglobulin E-set superfamily protein|(Solyc09g072670.2.1):Rho GDP dissociation inhibitor 1;
nta-miR172c	AGAATCTTGATGATGCTGCAT	mRNA_62835_cds	AP2	3702 "Arabidopsis thaliana"	(AT4G36920.2):Integrase-type DNA-binding superfamily protein|(Solyc02g064960.2.1):AP2-like ethylene-responsive transcription factor At1g16060;
nta-miR172c	AGAATCTTGATGATGCTGCAT	mRNA_17638_cds	AP2	3702 "Arabidopsis thaliana"	(AT2G28550.1):related to AP2.7|(Solyc06g075510.2.1):AP2-like ethylene-responsive transcription factor At1g16060;
nta-miR172c	AGAATCTTGATGATGCTGCAT	mRNA_76473_cds	AP2	3702 "Arabidopsis thaliana"	(AT2G28550.3):related to AP2.7|(Solyc11g072600.1.1):AP2-like ethylene-responsive transcription factor At1g79700;
nta-miR172c	AGAATCTTGATGATGCTGCAT	mRNA_48916_cds	AT3G51620	3702 "Arabidopsis thaliana"	(AT3G51620.1):PAP/OAS1 substrate-binding domain superfamily|(Solyc06g082480.2.1):Os12g0114200 protein (Fragment);
nta-miR172c	AGAATCTTGATGATGCTGCAT	mRNA_24626_cds	AT4G15730	3702 "Arabidopsis thaliana"	(AT3G62900.1):CW-type Zinc Finger|(Solyc06g008720.2.1):Zinc ion binding protein;
nta-miR172d	AGAATCTTGATGATGCTGCAT	mRNA_12609_cds	SCN1	3702 "Arabidopsis thaliana"	(AT3G07880.1):Immunoglobulin E-set superfamily protein|(Solyc09g072670.2.1):Rho GDP dissociation inhibitor 1;
nta-miR172d	AGAATCTTGATGATGCTGCAT	mRNA_78183_cds	AP2	3702 "Arabidopsis thaliana"	(AT2G28550.2):related to AP2.7|(Solyc04g049800.2.1):AP2-like ethylene-responsive transcription factor At1g79700;
nta-miR172d	AGAATCTTGATGATGCTGCAT	mRNA_62835_cds	AP2	3702 "Arabidopsis thaliana"	(AT4G36920.2):Integrase-type DNA-binding superfamily protein|(Solyc02g064960.2.1):AP2-like ethylene-responsive transcription factor At1g16060;
nta-miR172d	AGAATCTTGATGATGCTGCAT	mRNA_17638_cds	AP2	3702 "Arabidopsis thaliana"	(AT2G28550.1):related to AP2.7|(Solyc06g075510.2.1):AP2-like ethylene-responsive transcription factor At1g16060;
nta-miR172d	AGAATCTTGATGATGCTGCAT	mRNA_17639_cds	AP2	3702 "Arabidopsis thaliana"	(AT2G28550.3):related to AP2.7|(Solyc06g075510.2.1):AP2-like ethylene-responsive transcription factor At1g16060;
nta-miR172d	AGAATCTTGATGATGCTGCAT	mRNA_99713_cds	AT1G22540	3702 "Arabidopsis thaliana"	(AT1G22540.1):Major facilitator superfamily protein|(Solyc06g065020.2.1):Peptide transporter;
nta-miR172d	AGAATCTTGATGATGCTGCAT	mRNA_48916_cds	AT3G51620	3702 "Arabidopsis thaliana"	(AT3G51620.1):PAP/OAS1 substrate-binding domain superfamily|(Solyc06g082480.2.1):Os12g0114200 protein (Fragment);
nta-miR172d	AGAATCTTGATGATGCTGCAT	mRNA_111873_cds	AP2	3702 "Arabidopsis thaliana"	(AT2G28550.3):related to AP2.7|(Solyc09g007260.2.1):AP2-like ethylene-responsive transcription factor At1g79700;
nta-miR172d	AGAATCTTGATGATGCTGCAT	mRNA_109715_cds	AP2	3702 "Arabidopsis thaliana"	(AT4G36920.2):Integrase-type DNA-binding superfamily protein|(Solyc02g093150.2.1):AP2-like ethylene-responsive transcription factor At1g16060;
nta-miR172d	AGAATCTTGATGATGCTGCAT	mRNA_78184_cds	AP2	3702 "Arabidopsis thaliana"	(AT2G28550.1):related to AP2.7|(Solyc04g049800.2.1):AP2-like ethylene-responsive transcription factor At1g79700;
nta-miR172d	AGAATCTTGATGATGCTGCAT	mRNA_76473_cds	AP2	3702 "Arabidopsis thaliana"	(AT2G28550.3):related to AP2.7|(Solyc11g072600.1.1):AP2-like ethylene-responsive transcription factor At1g79700;
nta-miR172d	AGAATCTTGATGATGCTGCAT	mRNA_132248_cds	AP2	3702 "Arabidopsis thaliana"	(AT2G28550.1):related to AP2.7|(Solyc09g007260.2.1):AP2-like ethylene-responsive transcription factor At1g79700;
nta-miR172d	AGAATCTTGATGATGCTGCAT	mRNA_76472_cds	AP2	3702 "Arabidopsis thaliana"	(AT2G28550.1):related to AP2.7|(Solyc11g072600.1.1):AP2-like ethylene-responsive transcription factor At1g79700;
nta-miR172d	AGAATCTTGATGATGCTGCAT	mRNA_24626_cds	AT4G15730	3702 "Arabidopsis thaliana"	(AT3G62900.1):CW-type Zinc Finger|(Solyc06g008720.2.1):Zinc ion binding protein;
nta-miR172e	AGAATCTTGATGATGCTGCAT	mRNA_83566_cds	AT1G22540	3702 "Arabidopsis thaliana"	(AT1G22540.1):Major facilitator superfamily protein|(Solyc06g065020.2.1):Peptide transporter;
nta-miR172e	AGAATCTTGATGATGCTGCAT	mRNA_7390_cds	AP2	3702 "Arabidopsis thaliana"	(AT2G28550.3):related to AP2.7|(Solyc06g075510.2.1):AP2-like ethylene-responsive transcription factor At1g16060;
nta-miR172e	AGAATCTTGATGATGCTGCAT	mRNA_117612_cds	AP2	3702 "Arabidopsis thaliana"	(AT2G28550.1):related to AP2.7|(Solyc04g049800.2.1):AP2-like ethylene-responsive transcription factor At1g79700;
nta-miR172e	AGAATCTTGATGATGCTGCAT	mRNA_24626_cds	AT4G15730	3702 "Arabidopsis thaliana"	(AT3G62900.1):CW-type Zinc Finger|(Solyc06g008720.2.1):Zinc ion binding protein;
nta-miR172e	AGAATCTTGATGATGCTGCAT	mRNA_109715_cds	AP2	3702 "Arabidopsis thaliana"	(AT4G36920.2):Integrase-type DNA-binding superfamily protein|(Solyc02g093150.2.1):AP2-like ethylene-responsive transcription factor At1g16060;
nta-miR172e	AGAATCTTGATGATGCTGCAT	mRNA_109717_cds	AP2	3702 "Arabidopsis thaliana"	(AT4G36920.2):Integrase-type DNA-binding superfamily protein|(Solyc02g064960.2.1):AP2-like ethylene-responsive transcription factor At1g16060;
nta-miR172e	AGAATCTTGATGATGCTGCAT	mRNA_17638_cds	AP2	3702 "Arabidopsis thaliana"	(AT2G28550.1):related to AP2.7|(Solyc06g075510.2.1):AP2-like ethylene-responsive transcription factor At1g16060;
nta-miR172e	AGAATCTTGATGATGCTGCAT	mRNA_78183_cds	AP2	3702 "Arabidopsis thaliana"	(AT2G28550.2):related to AP2.7|(Solyc04g049800.2.1):AP2-like ethylene-responsive transcription factor At1g79700;
nta-miR172e	AGAATCTTGATGATGCTGCAT	mRNA_48917_cds	AT3G51620	3702 "Arabidopsis thaliana"	(AT3G51620.1):PAP/OAS1 substrate-binding domain superfamily|(Solyc06g082480.2.1):Os12g0114200 protein (Fragment);
nta-miR172e	AGAATCTTGATGATGCTGCAT	mRNA_76472_cds	AP2	3702 "Arabidopsis thaliana"	(AT2G28550.1):related to AP2.7|(Solyc11g072600.1.1):AP2-like ethylene-responsive transcription factor At1g79700;
nta-miR172e	AGAATCTTGATGATGCTGCAT	mRNA_111873_cds	AP2	3702 "Arabidopsis thaliana"	(AT2G28550.3):related to AP2.7|(Solyc09g007260.2.1):AP2-like ethylene-responsive transcription factor At1g79700;
nta-miR172e	AGAATCTTGATGATGCTGCAT	mRNA_12609_cds	SCN1	3702 "Arabidopsis thaliana"	(AT3G07880.1):Immunoglobulin E-set superfamily protein|(Solyc09g072670.2.1):Rho GDP dissociation inhibitor 1;
nta-miR172e	AGAATCTTGATGATGCTGCAT	mRNA_132248_cds	AP2	3702 "Arabidopsis thaliana"	(AT2G28550.1):related to AP2.7|(Solyc09g007260.2.1):AP2-like ethylene-responsive transcription factor At1g79700;
nta-miR172e	AGAATCTTGATGATGCTGCAT	mRNA_76473_cds	AP2	3702 "Arabidopsis thaliana"	(AT2G28550.3):related to AP2.7|(Solyc11g072600.1.1):AP2-like ethylene-responsive transcription factor At1g79700;
nta-miR172f	AGAATCTTGATGATGCTGCAT	mRNA_17639_cds	AP2	3702 "Arabidopsis thaliana"	(AT2G28550.3):related to AP2.7|(Solyc06g075510.2.1):AP2-like ethylene-responsive transcription factor At1g16060;
nta-miR172f	AGAATCTTGATGATGCTGCAT	mRNA_78182_cds	AP2	3702 "Arabidopsis thaliana"	(AT2G28550.1):related to AP2.7|(Solyc04g049800.2.1):AP2-like ethylene-responsive transcription factor At1g79700;
nta-miR172f	AGAATCTTGATGATGCTGCAT	mRNA_97111_cds	AP2	3702 "Arabidopsis thaliana"	(AT4G36920.2):Integrase-type DNA-binding superfamily protein|(Solyc02g093150.2.1):AP2-like ethylene-responsive transcription factor At1g16060;
nta-miR172f	AGAATCTTGATGATGCTGCAT	mRNA_24626_cds	AT4G15730	3702 "Arabidopsis thaliana"	(AT3G62900.1):CW-type Zinc Finger|(Solyc06g008720.2.1):Zinc ion binding protein;
nta-miR172f	AGAATCTTGATGATGCTGCAT	mRNA_109717_cds	AP2	3702 "Arabidopsis thaliana"	(AT4G36920.2):Integrase-type DNA-binding superfamily protein|(Solyc02g064960.2.1):AP2-like ethylene-responsive transcription factor At1g16060;
nta-miR172f	AGAATCTTGATGATGCTGCAT	mRNA_99715_cds	AT1G22540	3702 "Arabidopsis thaliana"	(AT1G22540.1):Major facilitator superfamily protein|(Solyc06g065020.2.1):Peptide transporter;
nta-miR172f	AGAATCTTGATGATGCTGCAT	mRNA_17638_cds	AP2	3702 "Arabidopsis thaliana"	(AT2G28550.1):related to AP2.7|(Solyc06g075510.2.1):AP2-like ethylene-responsive transcription factor At1g16060;
nta-miR172f	AGAATCTTGATGATGCTGCAT	mRNA_48916_cds	AT3G51620	3702 "Arabidopsis thaliana"	(AT3G51620.1):PAP/OAS1 substrate-binding domain superfamily|(Solyc06g082480.2.1):Os12g0114200 protein (Fragment);
nta-miR172f	AGAATCTTGATGATGCTGCAT	mRNA_111874_cds	AP2	3702 "Arabidopsis thaliana"	(AT2G28550.1):related to AP2.7|(Solyc09g007260.2.1):AP2-like ethylene-responsive transcription factor At1g79700;
nta-miR172f	AGAATCTTGATGATGCTGCAT	mRNA_12609_cds	SCN1	3702 "Arabidopsis thaliana"	(AT3G07880.1):Immunoglobulin E-set superfamily protein|(Solyc09g072670.2.1):Rho GDP dissociation inhibitor 1;
nta-miR172f	AGAATCTTGATGATGCTGCAT	mRNA_78183_cds	AP2	3702 "Arabidopsis thaliana"	(AT2G28550.2):related to AP2.7|(Solyc04g049800.2.1):AP2-like ethylene-responsive transcription factor At1g79700;
nta-miR172f	AGAATCTTGATGATGCTGCAT	mRNA_76472_cds	AP2	3702 "Arabidopsis thaliana"	(AT2G28550.1):related to AP2.7|(Solyc11g072600.1.1):AP2-like ethylene-responsive transcription factor At1g79700;
nta-miR172f	AGAATCTTGATGATGCTGCAT	mRNA_132247_cds	AP2	3702 "Arabidopsis thaliana"	(AT2G28550.3):related to AP2.7|(Solyc09g007260.2.1):AP2-like ethylene-responsive transcription factor At1g79700;
nta-miR172f	AGAATCTTGATGATGCTGCAT	mRNA_76473_cds	AP2	3702 "Arabidopsis thaliana"	(AT2G28550.3):related to AP2.7|(Solyc11g072600.1.1):AP2-like ethylene-responsive transcription factor At1g79700;
nta-miR172g	AGAATCTTGATGATGCTGCAT	mRNA_97111_cds	AP2	3702 "Arabidopsis thaliana"	(AT4G36920.2):Integrase-type DNA-binding superfamily protein|(Solyc02g093150.2.1):AP2-like ethylene-responsive transcription factor At1g16060;
nta-miR172g	AGAATCTTGATGATGCTGCAT	mRNA_78184_cds	AP2	3702 "Arabidopsis thaliana"	(AT2G28550.1):related to AP2.7|(Solyc04g049800.2.1):AP2-like ethylene-responsive transcription factor At1g79700;
nta-miR172g	AGAATCTTGATGATGCTGCAT	mRNA_83566_cds	AT1G22540	3702 "Arabidopsis thaliana"	(AT1G22540.1):Major facilitator superfamily protein|(Solyc06g065020.2.1):Peptide transporter;
nta-miR172g	AGAATCTTGATGATGCTGCAT	mRNA_132248_cds	AP2	3702 "Arabidopsis thaliana"	(AT2G28550.1):related to AP2.7|(Solyc09g007260.2.1):AP2-like ethylene-responsive transcription factor At1g79700;
nta-miR172g	AGAATCTTGATGATGCTGCAT	mRNA_17639_cds	AP2	3702 "Arabidopsis thaliana"	(AT2G28550.3):related to AP2.7|(Solyc06g075510.2.1):AP2-like ethylene-responsive transcription factor At1g16060;
nta-miR172g	AGAATCTTGATGATGCTGCAT	mRNA_62835_cds	AP2	3702 "Arabidopsis thaliana"	(AT4G36920.2):Integrase-type DNA-binding superfamily protein|(Solyc02g064960.2.1):AP2-like ethylene-responsive transcription factor At1g16060;
nta-miR172g	AGAATCTTGATGATGCTGCAT	mRNA_111873_cds	AP2	3702 "Arabidopsis thaliana"	(AT2G28550.3):related to AP2.7|(Solyc09g007260.2.1):AP2-like ethylene-responsive transcription factor At1g79700;
nta-miR172g	AGAATCTTGATGATGCTGCAT	mRNA_12609_cds	SCN1	3702 "Arabidopsis thaliana"	(AT3G07880.1):Immunoglobulin E-set superfamily protein|(Solyc09g072670.2.1):Rho GDP dissociation inhibitor 1;
nta-miR172g	AGAATCTTGATGATGCTGCAT	mRNA_17640_cds	AP2	3702 "Arabidopsis thaliana"	(AT2G28550.1):related to AP2.7|(Solyc06g075510.2.1):AP2-like ethylene-responsive transcription factor At1g16060;
nta-miR172g	AGAATCTTGATGATGCTGCAT	mRNA_76473_cds	AP2	3702 "Arabidopsis thaliana"	(AT2G28550.3):related to AP2.7|(Solyc11g072600.1.1):AP2-like ethylene-responsive transcription factor At1g79700;
nta-miR172g	AGAATCTTGATGATGCTGCAT	mRNA_24626_cds	AT4G15730	3702 "Arabidopsis thaliana"	(AT3G62900.1):CW-type Zinc Finger|(Solyc06g008720.2.1):Zinc ion binding protein;
nta-miR172g	AGAATCTTGATGATGCTGCAT	mRNA_48917_cds	AT3G51620	3702 "Arabidopsis thaliana"	(AT3G51620.1):PAP/OAS1 substrate-binding domain superfamily|(Solyc06g082480.2.1):Os12g0114200 protein (Fragment);
nta-miR172g	AGAATCTTGATGATGCTGCAT	mRNA_78183_cds	AP2	3702 "Arabidopsis thaliana"	(AT2G28550.2):related to AP2.7|(Solyc04g049800.2.1):AP2-like ethylene-responsive transcription factor At1g79700;
nta-miR172g	AGAATCTTGATGATGCTGCAT	mRNA_76472_cds	AP2	3702 "Arabidopsis thaliana"	(AT2G28550.1):related to AP2.7|(Solyc11g072600.1.1):AP2-like ethylene-responsive transcription factor At1g79700;
nta-miR172h	AGAATCTTGATGATGCTGCAT	mRNA_117611_cds	AP2	3702 "Arabidopsis thaliana"	(AT2G28550.1):related to AP2.7|(Solyc04g049800.2.1):AP2-like ethylene-responsive transcription factor At1g79700;
nta-miR172h	AGAATCTTGATGATGCTGCAT	mRNA_17640_cds	AP2	3702 "Arabidopsis thaliana"	(AT2G28550.1):related to AP2.7|(Solyc06g075510.2.1):AP2-like ethylene-responsive transcription factor At1g16060;
nta-miR172h	AGAATCTTGATGATGCTGCAT	mRNA_7390_cds	AP2	3702 "Arabidopsis thaliana"	(AT2G28550.3):related to AP2.7|(Solyc06g075510.2.1):AP2-like ethylene-responsive transcription factor At1g16060;
nta-miR172h	AGAATCTTGATGATGCTGCAT	mRNA_83568_cds	AT1G22540	3702 "Arabidopsis thaliana"	(AT1G22540.1):Major facilitator superfamily protein|(Solyc06g065020.2.1):Peptide transporter;
nta-miR172h	AGAATCTTGATGATGCTGCAT	mRNA_109720_cds	AP2	3702 "Arabidopsis thaliana"	(AT4G36920.2):Integrase-type DNA-binding superfamily protein|(Solyc02g064960.2.1):AP2-like ethylene-responsive transcription factor At1g16060;
nta-miR172h	AGAATCTTGATGATGCTGCAT	mRNA_43770_cds	AP2	3702 "Arabidopsis thaliana"	(AT4G36920.2):Integrase-type DNA-binding superfamily protein|(Solyc02g093150.2.1):AP2-like ethylene-responsive transcription factor At1g16060;
nta-miR172h	AGAATCTTGATGATGCTGCAT	mRNA_12609_cds	SCN1	3702 "Arabidopsis thaliana"	(AT3G07880.1):Immunoglobulin E-set superfamily protein|(Solyc09g072670.2.1):Rho GDP dissociation inhibitor 1;
nta-miR172h	AGAATCTTGATGATGCTGCAT	mRNA_111874_cds	AP2	3702 "Arabidopsis thaliana"	(AT2G28550.1):related to AP2.7|(Solyc09g007260.2.1):AP2-like ethylene-responsive transcription factor At1g79700;
nta-miR172h	AGAATCTTGATGATGCTGCAT	mRNA_48916_cds	AT3G51620	3702 "Arabidopsis thaliana"	(AT3G51620.1):PAP/OAS1 substrate-binding domain superfamily|(Solyc06g082480.2.1):Os12g0114200 protein (Fragment);
nta-miR172h	AGAATCTTGATGATGCTGCAT	mRNA_132247_cds	AP2	3702 "Arabidopsis thaliana"	(AT2G28550.3):related to AP2.7|(Solyc09g007260.2.1):AP2-like ethylene-responsive transcription factor At1g79700;
nta-miR172h	AGAATCTTGATGATGCTGCAT	mRNA_24626_cds	AT4G15730	3702 "Arabidopsis thaliana"	(AT3G62900.1):CW-type Zinc Finger|(Solyc06g008720.2.1):Zinc ion binding protein;
nta-miR172h	AGAATCTTGATGATGCTGCAT	mRNA_78183_cds	AP2	3702 "Arabidopsis thaliana"	(AT2G28550.2):related to AP2.7|(Solyc04g049800.2.1):AP2-like ethylene-responsive transcription factor At1g79700;
nta-miR172h	AGAATCTTGATGATGCTGCAT	mRNA_76473_cds	AP2	3702 "Arabidopsis thaliana"	(AT2G28550.3):related to AP2.7|(Solyc11g072600.1.1):AP2-like ethylene-responsive transcription factor At1g79700;
nta-miR172h	AGAATCTTGATGATGCTGCAT	mRNA_76472_cds	AP2	3702 "Arabidopsis thaliana"	(AT2G28550.1):related to AP2.7|(Solyc11g072600.1.1):AP2-like ethylene-responsive transcription factor At1g79700;
nta-miR172i	AGAATCTTGATGATGCTGCAT	mRNA_132248_cds	AP2	3702 "Arabidopsis thaliana"	(AT2G28550.1):related to AP2.7|(Solyc09g007260.2.1):AP2-like ethylene-responsive transcription factor At1g79700;
nta-miR172i	AGAATCTTGATGATGCTGCAT	mRNA_53641_cds	AP2	3702 "Arabidopsis thaliana"	(AT4G36920.2):Integrase-type DNA-binding superfamily protein|(Solyc02g093150.2.1):AP2-like ethylene-responsive transcription factor At1g16060;
nta-miR172i	AGAATCTTGATGATGCTGCAT	mRNA_12609_cds	SCN1	3702 "Arabidopsis thaliana"	(AT3G07880.1):Immunoglobulin E-set superfamily protein|(Solyc09g072670.2.1):Rho GDP dissociation inhibitor 1;
nta-miR172i	AGAATCTTGATGATGCTGCAT	mRNA_62835_cds	AP2	3702 "Arabidopsis thaliana"	(AT4G36920.2):Integrase-type DNA-binding superfamily protein|(Solyc02g064960.2.1):AP2-like ethylene-responsive transcription factor At1g16060;
nta-miR172i	AGAATCTTGATGATGCTGCAT	mRNA_48917_cds	AT3G51620	3702 "Arabidopsis thaliana"	(AT3G51620.1):PAP/OAS1 substrate-binding domain superfamily|(Solyc06g082480.2.1):Os12g0114200 protein (Fragment);
nta-miR172i	AGAATCTTGATGATGCTGCAT	mRNA_132247_cds	AP2	3702 "Arabidopsis thaliana"	(AT2G28550.3):related to AP2.7|(Solyc09g007260.2.1):AP2-like ethylene-responsive transcription factor At1g79700;
nta-miR172i	AGAATCTTGATGATGCTGCAT	mRNA_99711_cds	AT1G22540	3702 "Arabidopsis thaliana"	(AT1G22540.1):Major facilitator superfamily protein|(Solyc06g065020.2.1):Peptide transporter;
nta-miR172i	AGAATCTTGATGATGCTGCAT	mRNA_17640_cds	AP2	3702 "Arabidopsis thaliana"	(AT2G28550.1):related to AP2.7|(Solyc06g075510.2.1):AP2-like ethylene-responsive transcription factor At1g16060;
nta-miR172i	AGAATCTTGATGATGCTGCAT	mRNA_78183_cds	AP2	3702 "Arabidopsis thaliana"	(AT2G28550.2):related to AP2.7|(Solyc04g049800.2.1):AP2-like ethylene-responsive transcription factor At1g79700;
nta-miR172i	AGAATCTTGATGATGCTGCAT	mRNA_17639_cds	AP2	3702 "Arabidopsis thaliana"	(AT2G28550.3):related to AP2.7|(Solyc06g075510.2.1):AP2-like ethylene-responsive transcription factor At1g16060;
nta-miR172i	AGAATCTTGATGATGCTGCAT	mRNA_117612_cds	AP2	3702 "Arabidopsis thaliana"	(AT2G28550.1):related to AP2.7|(Solyc04g049800.2.1):AP2-like ethylene-responsive transcription factor At1g79700;
nta-miR172i	AGAATCTTGATGATGCTGCAT	mRNA_76473_cds	AP2	3702 "Arabidopsis thaliana"	(AT2G28550.3):related to AP2.7|(Solyc11g072600.1.1):AP2-like ethylene-responsive transcription factor At1g79700;
nta-miR172i	AGAATCTTGATGATGCTGCAT	mRNA_76472_cds	AP2	3702 "Arabidopsis thaliana"	(AT2G28550.1):related to AP2.7|(Solyc11g072600.1.1):AP2-like ethylene-responsive transcription factor At1g79700;
nta-miR172i	AGAATCTTGATGATGCTGCAT	mRNA_24626_cds	AT4G15730	3702 "Arabidopsis thaliana"	(AT3G62900.1):CW-type Zinc Finger|(Solyc06g008720.2.1):Zinc ion binding protein;
nta-miR172j	GGAATCTTGATGATGCTGCAT	mRNA_83568_cds	AT1G22540	3702 "Arabidopsis thaliana"	(AT1G22540.1):Major facilitator superfamily protein|(Solyc06g065020.2.1):Peptide transporter;
nta-miR172j	GGAATCTTGATGATGCTGCAT	mRNA_111874_cds	AP2	3702 "Arabidopsis thaliana"	(AT2G28550.1):related to AP2.7|(Solyc09g007260.2.1):AP2-like ethylene-responsive transcription factor At1g79700;
nta-miR172j	GGAATCTTGATGATGCTGCAT	mRNA_109717_cds	AP2	3702 "Arabidopsis thaliana"	(AT4G36920.2):Integrase-type DNA-binding superfamily protein|(Solyc02g064960.2.1):AP2-like ethylene-responsive transcription factor At1g16060;
nta-miR172j	GGAATCTTGATGATGCTGCAT	mRNA_50016_cds	MYB67	3702 "Arabidopsis thaliana"	(AT3G12720.1):myb domain protein 67|(Solyc10g005240.2.1):Transcription factor Myb;
nta-miR172j	GGAATCTTGATGATGCTGCAT	mRNA_48916_cds	AT3G51620	3702 "Arabidopsis thaliana"	(AT3G51620.1):PAP/OAS1 substrate-binding domain superfamily|(Solyc06g082480.2.1):Os12g0114200 protein (Fragment);
nta-miR172j	GGAATCTTGATGATGCTGCAT	mRNA_76473_cds	AP2	3702 "Arabidopsis thaliana"	(AT2G28550.3):related to AP2.7|(Solyc11g072600.1.1):AP2-like ethylene-responsive transcription factor At1g79700;
nta-miR172j	GGAATCTTGATGATGCTGCAT	mRNA_17638_cds	AP2	3702 "Arabidopsis thaliana"	(AT2G28550.1):related to AP2.7|(Solyc06g075510.2.1):AP2-like ethylene-responsive transcription factor At1g16060;
nta-miR172j	GGAATCTTGATGATGCTGCAT	mRNA_97109_cds	AP2	3702 "Arabidopsis thaliana"	(AT4G36920.2):Integrase-type DNA-binding superfamily protein|(Solyc02g093150.2.1):AP2-like ethylene-responsive transcription factor At1g16060;
nta-miR172j	GGAATCTTGATGATGCTGCAT	mRNA_17639_cds	AP2	3702 "Arabidopsis thaliana"	(AT2G28550.3):related to AP2.7|(Solyc06g075510.2.1):AP2-like ethylene-responsive transcription factor At1g16060;
nta-miR172j	GGAATCTTGATGATGCTGCAT	mRNA_12609_cds	SCN1	3702 "Arabidopsis thaliana"	(AT3G07880.1):Immunoglobulin E-set superfamily protein|(Solyc09g072670.2.1):Rho GDP dissociation inhibitor 1;
nta-miR172j	GGAATCTTGATGATGCTGCAT	mRNA_78184_cds	AP2	3702 "Arabidopsis thaliana"	(AT2G28550.1):related to AP2.7|(Solyc04g049800.2.1):AP2-like ethylene-responsive transcription factor At1g79700;
nta-miR172j	GGAATCTTGATGATGCTGCAT	mRNA_117778_cds	PEX14	3702 "Arabidopsis thaliana"	(AT5G62810.1):peroxin 14|(Solyc06g071470.2.1):Peroxisomal membrane protein PEX14;
nta-miR172j	GGAATCTTGATGATGCTGCAT	mRNA_111554_cds	AT1G70000	3702 "Arabidopsis thaliana"	(AT1G70000.2):myb-like transcription factor family protein|(Solyc04g005100.2.1):Myb transcription factor;
nta-miR172j	GGAATCTTGATGATGCTGCAT	mRNA_132247_cds	AP2	3702 "Arabidopsis thaliana"	(AT2G28550.3):related to AP2.7|(Solyc09g007260.2.1):AP2-like ethylene-responsive transcription factor At1g79700;
nta-miR172j	GGAATCTTGATGATGCTGCAT	mRNA_102755_cds	AT2G24530	3702 "Arabidopsis thaliana"	(AT2G24530.1):unknown protein|(Solyc06g068610.1.1):AT2G14850 protein (Fragment);
nta-miR172j	GGAATCTTGATGATGCTGCAT	mRNA_76472_cds	AP2	3702 "Arabidopsis thaliana"	(AT2G28550.1):related to AP2.7|(Solyc11g072600.1.1):AP2-like ethylene-responsive transcription factor At1g79700;
nta-miR172j	GGAATCTTGATGATGCTGCAT	mRNA_78183_cds	AP2	3702 "Arabidopsis thaliana"	(AT2G28550.2):related to AP2.7|(Solyc04g049800.2.1):AP2-like ethylene-responsive transcription factor At1g79700;
nta-miR319a	TTGGACTGAAGGGAGCTCCCT	mRNA_124993_cds	TCP4	3702 "Arabidopsis thaliana"	(AT3G15030.3):TCP family transcription factor 4|(Solyc07g053410.2.1):Transcription factor CYCLOIDEA (Fragment);
nta-miR319a	TTGGACTGAAGGGAGCTCCCT	mRNA_112623_cds	MYB33	3702 "Arabidopsis thaliana"	(AT5G06100.1):myb domain protein 33|(Solyc01g009070.2.1):MYB transcription factor;
nta-miR319a	TTGGACTGAAGGGAGCTCCCT	mRNA_20901_cds	MYB81	3702 "Arabidopsis thaliana"	(AT5G06100.1):myb domain protein 33|(Solyc01g009070.2.1):MYB transcription factor;
nta-miR319b	TTGGACTGAAGGGAGCTCCCT	mRNA_124992_cds	TCP4	3702 "Arabidopsis thaliana"	(AT3G15030.3):TCP family transcription factor 4|(Solyc07g053410.2.1):Transcription factor CYCLOIDEA (Fragment);
nta-miR319b	TTGGACTGAAGGGAGCTCCCT	mRNA_112623_cds	MYB33	3702 "Arabidopsis thaliana"	(AT5G06100.1):myb domain protein 33|(Solyc01g009070.2.1):MYB transcription factor;
nta-miR319b	TTGGACTGAAGGGAGCTCCCT	mRNA_20901_cds	MYB81	3702 "Arabidopsis thaliana"	(AT5G06100.1):myb domain protein 33|(Solyc01g009070.2.1):MYB transcription factor;
nta-miR390a	AAGCTCAGGAGGGATAGCACC	mRNA_215_cds	PXC3	3702 "Arabidopsis thaliana"	(AT2G41820.1):Leucine-rich repeat protein kinase family protein|(Solyc04g015600.2.1):Receptor like kinase, RLK;
nta-miR390a	AAGCTCAGGAGGGATAGCACC	mRNA_131905_cds	PXC3	3702 "Arabidopsis thaliana"	(AT2G41820.1):Leucine-rich repeat protein kinase family protein|(Solyc10g079170.1.1):Receptor like kinase, RLK;
nta-miR390b	AAGCTCAGGAGGGATAGCGCC	mRNA_131904_cds	PXC3	3702 "Arabidopsis thaliana"	(AT2G41820.1):Leucine-rich repeat protein kinase family protein|(Solyc10g079170.1.1):Receptor like kinase, RLK;
nta-miR390b	AAGCTCAGGAGGGATAGCGCC	mRNA_214_cds	PXC3	3702 "Arabidopsis thaliana"	(AT2G41820.1):Leucine-rich repeat protein kinase family protein|(Solyc04g015600.2.1):Receptor like kinase, RLK;
nta-miR390c	AAGCTCAGGAGGGATAGCGCC	mRNA_63593_cds	PXC3	3702 "Arabidopsis thaliana"	(AT2G41820.1):Leucine-rich repeat protein kinase family protein|(Solyc04g015600.2.1):Receptor like kinase, RLK;
nta-miR390c	AAGCTCAGGAGGGATAGCGCC	mRNA_131904_cds	PXC3	3702 "Arabidopsis thaliana"	(AT2G41820.1):Leucine-rich repeat protein kinase family protein|(Solyc10g079170.1.1):Receptor like kinase, RLK;
nta-miR394	TTGGCATTCTGTCCACCTCC	mRNA_65927_cds	LCR	3702 "Arabidopsis thaliana"	(AT1G27340.1):Galactose oxidase/kelch repeat superfamily protein|(Solyc05g015520.2.1):F-box family protein;
nta-miR396b	TTCCACAGCTTTCTTGAACTT	mRNA_105692_cds	DRM2	3702 "Arabidopsis thaliana"	(AT5G14620.1):domains rearranged methyltransferase 2|(Solyc02g062740.2.1):DNA (Cytosine-5-)-methyltransferase 3;
nta-miR396b	TTCCACAGCTTTCTTGAACTT	mRNA_123212_cds	CASP	3702 "Arabidopsis thaliana"	(AT3G18480.1):CCAAT-displacement protein alternatively spliced product|(Solyc06g069210.2.1):CASP-like protein;
nta-miR396b	TTCCACAGCTTTCTTGAACTT	mRNA_107848_cds	AT5G57655	3702 "Arabidopsis thaliana"	(AT5G57655.2):xylose isomerase family protein|(Solyc07g006650.2.1):Xylose isomerase;
nta-miR396b	TTCCACAGCTTTCTTGAACTT	mRNA_96478_cds	RD21A	3702 "Arabidopsis thaliana"	(AT1G47128.1):Granulin repeat cysteine protease family protein|(Solyc12g088670.1.1):Cathepsin B-like cysteine proteinase;
nta-miR396b	TTCCACAGCTTTCTTGAACTT	mRNA_17562_cds	CP31B	3702 "Arabidopsis thaliana"	(AT5G50250.1):chloroplast RNA-binding protein 31B|(Solyc03g111840.2.1):Polyadenylate-binding protein 1-like;
nta-miR396b	TTCCACAGCTTTCTTGAACTT	mRNA_46959_cds	RBP31	3702 "Arabidopsis thaliana"	(AT4G24770.1):31-kDa RNA binding protein|(Solyc03g111840.2.1):Polyadenylate-binding protein 1-like;
nta-miR396c	TTCCACAGCTTTCTTGAACTT	mRNA_45665_cds	RD21A	3702 "Arabidopsis thaliana"	(AT1G47128.1):Granulin repeat cysteine protease family protein|(Solyc12g088670.1.1):Cathepsin B-like cysteine proteinase;
nta-miR396c	TTCCACAGCTTTCTTGAACTT	mRNA_105692_cds	DRM2	3702 "Arabidopsis thaliana"	(AT5G14620.1):domains rearranged methyltransferase 2|(Solyc02g062740.2.1):DNA (Cytosine-5-)-methyltransferase 3;
nta-miR396c	TTCCACAGCTTTCTTGAACTT	mRNA_107850_cds	AT5G57655	3702 "Arabidopsis thaliana"	(AT5G57655.2):xylose isomerase family protein|(Solyc07g006650.2.1):Xylose isomerase;
nta-miR396c	TTCCACAGCTTTCTTGAACTT	mRNA_123211_cds	CASP	3702 "Arabidopsis thaliana"	(AT3G18480.1):CCAAT-displacement protein alternatively spliced product|(Solyc06g069210.2.1):CASP-like protein;
nta-miR396c	TTCCACAGCTTTCTTGAACTT	mRNA_17562_cds	CP31B	3702 "Arabidopsis thaliana"	(AT5G50250.1):chloroplast RNA-binding protein 31B|(Solyc03g111840.2.1):Polyadenylate-binding protein 1-like;
nta-miR396c	TTCCACAGCTTTCTTGAACTT	mRNA_46959_cds	RBP31	3702 "Arabidopsis thaliana"	(AT4G24770.1):31-kDa RNA binding protein|(Solyc03g111840.2.1):Polyadenylate-binding protein 1-like;
nta-miR408	TGCACTGCCTCTTCCCTGGCT	mRNA_100602_cds	ATERDJ3B	3702 "Arabidopsis thaliana"	(AT3G62600.1):DNAJ heat shock family protein|(Solyc01g079610.2.1):DNAJ chaperone;
nta-miR408	TGCACTGCCTCTTCCCTGGCT	mRNA_129725_cds	ARPN	3702 "Arabidopsis thaliana"	(AT2G02850.1):plantacyanin|(Solyc01g104400.2.1):Blue copper protein;
nta-miR482a	TTTCCAATTCCACCCATTCCTA	mRNA_29207_cds	AT5G36930	3702 "Arabidopsis thaliana"	(AT5G36930.2):Disease resistance protein (TIR-NBS-LRR class) family|(Solyc01g113620.1.1):NBS-LRR resistance protein (Fragment);
nta-miR482b-3p	TCTTGCCAATGCCATCCATTCC	mRNA_23796_cds	AT3G14470	3702 "Arabidopsis thaliana"	(AT3G14470.1):NB-ARC domain-containing disease resistance protein|(Solyc11g071430.1.1):Cc-nbs-lrr, resistance protein;
nta-miR482b-3p	TCTTGCCAATGCCATCCATTCC	mRNA_140204_cds	AT1G50180	3702 "Arabidopsis thaliana"	(AT1G50180.1):NB-ARC domain-containing disease resistance protein|(Solyc07g009180.1.1):Cc-nbs-lrr, resistance protein;
nta-miR482b-3p	TCTTGCCAATGCCATCCATTCC	mRNA_32604_cds	AT1G50180	3702 "Arabidopsis thaliana"	(AT1G50180.1):NB-ARC domain-containing disease resistance protein|(Solyc12g009450.1.1):Cc-nbs-lrr, resistance protein;
nta-miR482b-3p	TCTTGCCAATGCCATCCATTCC	mRNA_19324_cds	RPP13	3702 "Arabidopsis thaliana"	(AT3G46530.1):NB-ARC domain-containing disease resistance protein|(Solyc04g011960.1.1):Cc-nbs-lrr, resistance protein;
nta-miR482b-3p	TCTTGCCAATGCCATCCATTCC	mRNA_29820_cds	AT5G48620	3702 "Arabidopsis thaliana"	(AT5G48620.1):Disease resistance protein (CC-NBS-LRR class) family|(Solyc08g005500.2.1):Cc-nbs-lrr, resistance protein;
nta-miR482b-3p	TCTTGCCAATGCCATCCATTCC	mRNA_24132_cds	N	35889 "Nicotiana glutinosa"	(AT5G17680.1):disease resistance protein (TIR-NBS-LRR class), putative|(Solyc01g014840.2.1):Tir-nbs-lrr, resistance protein;
nta-miR482b-3p	TCTTGCCAATGCCATCCATTCC	mRNA_83384_cds	FRS11	3702 "Arabidopsis thaliana"	(AT1G10240.1):FAR1-related sequence 11|(Solyc09g075640.2.1):Protein FAR1-RELATED SEQUENCE 11;
nta-miR482c	TTTCCAATTCCACCCATTCCTA	mRNA_29207_cds	AT5G36930	3702 "Arabidopsis thaliana"	(AT5G36930.2):Disease resistance protein (TIR-NBS-LRR class) family|(Solyc01g113620.1.1):NBS-LRR resistance protein (Fragment);
nta-miR5303a	AAAATGTGGCCGGATACGTGT	mRNA_6658_cds	AT1G71140	3702 "Arabidopsis thaliana"	(AT1G71140.1):MATE efflux family protein|(Solyc05g008510.2.1):Multidrug resistance protein mdtK;
nta-miR5303a	AAAATGTGGCCGGATACGTGT	mRNA_6656_cds	AT1G15170	3702 "Arabidopsis thaliana"	(AT1G15170.1):MATE efflux family protein|(Solyc05g008510.2.1):Multidrug resistance protein mdtK;
nta-miR5303b	AAAATGTGGCCGGATACGTGT	mRNA_6654_cds	AT1G71140	3702 "Arabidopsis thaliana"	(AT1G71140.1):MATE efflux family protein|(Solyc05g008510.2.1):Multidrug resistance protein mdtK;
nta-miR5303b	AAAATGTGGCCGGATACGTGT	mRNA_6656_cds	AT1G15170	3702 "Arabidopsis thaliana"	(AT1G15170.1):MATE efflux family protein|(Solyc05g008510.2.1):Multidrug resistance protein mdtK;
nta-miR6019a	TACAGGTGACTTGTAAATGTTT	mRNA_51491_cds	N	35889 "Nicotiana glutinosa"	(AT5G17680.1):disease resistance protein (TIR-NBS-LRR class), putative|(Solyc08g005510.1.1):Tir-nbs-lrr, resistance protein;
nta-miR6019a	TACAGGTGACTTGTAAATGTTT	mRNA_42452_cds	N	35889 "Nicotiana glutinosa"	(AT5G17680.1):disease resistance protein (TIR-NBS-LRR class), putative|(Solyc05g007850.1.1):Tir-nbs-lrr, resistance protein;
nta-miR6019a	TACAGGTGACTTGTAAATGTTT	mRNA_39598_cds	N	35889 "Nicotiana glutinosa"	(AT5G17680.1):disease resistance protein (TIR-NBS-LRR class), putative|(Solyc01g008800.1.1):Tir-nbs-lrr, resistance protein;
nta-miR6019a	TACAGGTGACTTGTAAATGTTT	mRNA_90605_cds	N	35889 "Nicotiana glutinosa"	(AT5G17680.1):disease resistance protein (TIR-NBS-LRR class), putative|(Solyc11g011080.1.1):Tir-nbs-lrr, resistance protein;
nta-miR6019a	TACAGGTGACTTGTAAATGTTT	mRNA_72080_cds	N	35889 "Nicotiana glutinosa"	(AT5G17680.1):disease resistance protein (TIR-NBS-LRR class), putative|(Solyc11g011350.1.1):Tir-nbs-lrr, resistance protein;
nta-miR6019b	TACAGGTGACTTGTAAATGTTT	mRNA_72080_cds	N	35889 "Nicotiana glutinosa"	(AT5G17680.1):disease resistance protein (TIR-NBS-LRR class), putative|(Solyc11g011350.1.1):Tir-nbs-lrr, resistance protein;
nta-miR6019b	TACAGGTGACTTGTAAATGTTT	mRNA_39592_cds	N	35889 "Nicotiana glutinosa"	(AT5G17680.1):disease resistance protein (TIR-NBS-LRR class), putative|(Solyc05g007850.1.1):Tir-nbs-lrr, resistance protein;
nta-miR6019b	TACAGGTGACTTGTAAATGTTT	mRNA_51490_cds	N	35889 "Nicotiana glutinosa"	(AT5G17680.1):disease resistance protein (TIR-NBS-LRR class), putative|(Solyc08g005510.1.1):Tir-nbs-lrr, resistance protein;
nta-miR6019b	TACAGGTGACTTGTAAATGTTT	mRNA_49625_cds	N	35889 "Nicotiana glutinosa"	(AT5G17680.1):disease resistance protein (TIR-NBS-LRR class), putative|(Solyc01g008800.1.1):Tir-nbs-lrr, resistance protein;
nta-miR6019b	TACAGGTGACTTGTAAATGTTT	mRNA_90605_cds	N	35889 "Nicotiana glutinosa"	(AT5G17680.1):disease resistance protein (TIR-NBS-LRR class), putative|(Solyc11g011080.1.1):Tir-nbs-lrr, resistance protein;
nta-miR6025a	TACCAACAATTGAGATAACATC	mRNA_119242_cds	AT4G00234	3702 "Arabidopsis thaliana"	(AT4G00234.1):unknown protein|(Solyc10g012060.2.1):Small conductance mechanosensitive (MscS-family) ion channel;
nta-miR6025a	TACCAACAATTGAGATAACATC	mRNA_24725_cds	AT1G50180	3702 "Arabidopsis thaliana"	(AT1G50180.1):NB-ARC domain-containing disease resistance protein|(Solyc07g049700.1.1):Cc-nbs-lrr, resistance protein;
nta-miR6025a	TACCAACAATTGAGATAACATC	mRNA_121133_cds	AT5G35450	3702 "Arabidopsis thaliana"	(AT5G35450.1):Disease resistance protein (CC-NBS-LRR class) family|(Solyc05g007350.1.1):Cc-nbs-lrr, resistance protein with an R1 specific domain;
nta-miR6025a	TACCAACAATTGAGATAACATC	mRNA_19312_cds	AT5G35450	3702 "Arabidopsis thaliana"	(AT5G35450.1):Disease resistance protein (CC-NBS-LRR class) family|(Solyc12g009450.1.1):Cc-nbs-lrr, resistance protein;
nta-miR6025a	TACCAACAATTGAGATAACATC	mRNA_9292_cds	RPP13	3702 "Arabidopsis thaliana"	(AT3G46530.1):NB-ARC domain-containing disease resistance protein|(Solyc05g007350.1.1):Cc-nbs-lrr, resistance protein with an R1 specific domain;
nta-miR6025a	TACCAACAATTGAGATAACATC	mRNA_140568_cds	AT1G50180	3702 "Arabidopsis thaliana"	(AT1G50180.1):NB-ARC domain-containing disease resistance protein|(Solyc05g007350.1.1):Cc-nbs-lrr, resistance protein with an R1 specific domain;
nta-miR6025a	TACCAACAATTGAGATAACATC	mRNA_44047_cds	LOV1	3702 "Arabidopsis thaliana"	(AT1G10920.2):NB-ARC domain-containing disease resistance protein|(Solyc05g007350.1.1):Cc-nbs-lrr, resistance protein with an R1 specific domain;
nta-miR6025a	TACCAACAATTGAGATAACATC	mRNA_24720_cds	RPP13	3702 "Arabidopsis thaliana"	(AT3G46530.1):NB-ARC domain-containing disease resistance protein|(Solyc05g008070.2.1):Cc-nbs-lrr, resistance protein;
nta-miR6025a	TACCAACAATTGAGATAACATC	mRNA_119088_cds	RPP13	3702 "Arabidopsis thaliana"	(AT3G46530.1):NB-ARC domain-containing disease resistance protein|(Solyc06g064760.1.1):Nbs-lrr, resistance protein;
nta-miR6025a	TACCAACAATTGAGATAACATC	mRNA_41800_cds	AT1G58390	3702 "Arabidopsis thaliana"	(AT1G58390.1):Disease resistance protein (CC-NBS-LRR class) family|(Solyc05g007350.1.1):Cc-nbs-lrr, resistance protein with an R1 specific domain;
nta-miR6025a	TACCAACAATTGAGATAACATC	mRNA_63164_cds	AT3G46730	3702 "Arabidopsis thaliana"	(AT3G46730.1):NB-ARC domain-containing disease resistance protein|(Solyc05g009740.1.1):Nbs-lrr, resistance protein;
nta-miR6025a	TACCAACAATTGAGATAACATC	mRNA_135679_cds	AT1G59780	3702 "Arabidopsis thaliana"	(AT1G59780.1):NB-ARC domain-containing disease resistance protein|(Solyc05g013280.2.1):Cc-nbs-lrr, resistance protein with an R1 specific domain;
nta-miR6025a	TACCAACAATTGAGATAACATC	mRNA_122188_cds	RPP13	3702 "Arabidopsis thaliana"	(AT3G46530.1):NB-ARC domain-containing disease resistance protein|(Solyc07g049700.1.1):Cc-nbs-lrr, resistance protein;
nta-miR6025a	TACCAACAATTGAGATAACATC	mRNA_116548_cds	CRK19	3702 "Arabidopsis thaliana"	(AT4G23280.1):cysteine-rich RLK (RECEPTOR-like protein kinase) 20|(Solyc08g076050.2.1):ARK3 product_receptor-like serine_threonine protein kinase ARK3;
nta-miR6025a	TACCAACAATTGAGATAACATC	mRNA_55748_cds	AT5G35450	3702 "Arabidopsis thaliana"	(AT1G53350.1):Disease resistance protein (CC-NBS-LRR class) family|(Solyc10g047320.1.1):Cc-nbs-lrr, resistance protein;
nta-miR6025a	TACCAACAATTGAGATAACATC	mRNA_118674_cds	RPP13	3702 "Arabidopsis thaliana"	(AT3G46530.1):NB-ARC domain-containing disease resistance protein|(Solyc05g009740.1.1):Nbs-lrr, resistance protein;
nta-miR6025a	TACCAACAATTGAGATAACATC	mRNA_145027_cds	AT5G35450	3702 "Arabidopsis thaliana"	(AT1G53350.1):Disease resistance protein (CC-NBS-LRR class) family|(Solyc04g007060.2.1):Cc-nbs-lrr, resistance protein;
nta-miR6025a	TACCAACAATTGAGATAACATC	mRNA_118673_cds	RPP13	3702 "Arabidopsis thaliana"	(AT3G46530.1):NB-ARC domain-containing disease resistance protein|(Solyc05g009760.1.1):Nbs-lrr, resistance protein;
nta-miR6025d	AACAATTGAGATAACATCTAGG	mRNA_41798_cds	AT1G58390	3702 "Arabidopsis thaliana"	(AT1G58390.1):Disease resistance protein (CC-NBS-LRR class) family|(Solyc05g007350.1.1):Cc-nbs-lrr, resistance protein with an R1 specific domain;
nta-miR6025d	AACAATTGAGATAACATCTAGG	mRNA_36071_cds	RPP13	3702 "Arabidopsis thaliana"	(AT3G46530.1):NB-ARC domain-containing disease resistance protein|(Solyc09g098130.1.1):Cc-nbs-lrr, resistance protein;
nta-miR6025d	AACAATTGAGATAACATCTAGG	mRNA_44047_cds	LOV1	3702 "Arabidopsis thaliana"	(AT1G10920.2):NB-ARC domain-containing disease resistance protein|(Solyc05g007350.1.1):Cc-nbs-lrr, resistance protein with an R1 specific domain;
nta-miR6025d	AACAATTGAGATAACATCTAGG	mRNA_9292_cds	RPP13	3702 "Arabidopsis thaliana"	(AT3G46530.1):NB-ARC domain-containing disease resistance protein|(Solyc05g007350.1.1):Cc-nbs-lrr, resistance protein with an R1 specific domain;
nta-miR6025d	AACAATTGAGATAACATCTAGG	mRNA_119088_cds	RPP13	3702 "Arabidopsis thaliana"	(AT3G46530.1):NB-ARC domain-containing disease resistance protein|(Solyc06g064760.1.1):Nbs-lrr, resistance protein;
nta-miR6025d	AACAATTGAGATAACATCTAGG	mRNA_118674_cds	RPP13	3702 "Arabidopsis thaliana"	(AT3G46530.1):NB-ARC domain-containing disease resistance protein|(Solyc05g009740.1.1):Nbs-lrr, resistance protein;
nta-miR6025d	AACAATTGAGATAACATCTAGG	mRNA_135679_cds	AT1G59780	3702 "Arabidopsis thaliana"	(AT1G59780.1):NB-ARC domain-containing disease resistance protein|(Solyc05g013280.2.1):Cc-nbs-lrr, resistance protein with an R1 specific domain;
nta-miR6025d	AACAATTGAGATAACATCTAGG	mRNA_118673_cds	RPP13	3702 "Arabidopsis thaliana"	(AT3G46530.1):NB-ARC domain-containing disease resistance protein|(Solyc05g009760.1.1):Nbs-lrr, resistance protein;
nta-miR6025d	AACAATTGAGATAACATCTAGG	mRNA_145027_cds	AT5G35450	3702 "Arabidopsis thaliana"	(AT1G53350.1):Disease resistance protein (CC-NBS-LRR class) family|(Solyc04g007060.2.1):Cc-nbs-lrr, resistance protein;
nta-miR6144	TGGCAACTTCTTCATCATGCC	mRNA_140460_cds	emb2734	3702 "Arabidopsis thaliana"	(AT5G19820.1):ARM repeat superfamily protein|(Solyc01g044360.2.1):Importin beta-3;
nta-miR6144	TGGCAACTTCTTCATCATGCC	mRNA_138392_cds	BSK5	3702 "Arabidopsis thaliana"	(AT5G59010.1):Protein kinase protein with tetratricopeptide repeat domain|(Solyc09g011750.2.1):Receptor-like protein kinase At5g59670;
nta-miR6144	TGGCAACTTCTTCATCATGCC	mRNA_32358_cds	UBP5	3702 "Arabidopsis thaliana"	(AT2G40930.1):ubiquitin-specific protease 5|(Solyc09g019970.2.1):Ubiquitin carboxyl-terminal hydrolase;
nta-miR6145b	TTATCATACGTAGCACTAGCC	mRNA_108829_cds	BGAL12	3702 "Arabidopsis thaliana"	(AT4G26140.2):beta-galactosidase 12|(Solyc12g008840.1.1):Beta-galactosidase;
nta-miR6145c	CAGTGCACATATAACAGTAA	mRNA_43961_cds	AT1G49030	3702 "Arabidopsis thaliana"	(AT1G49030.1):PLAC8 family protein|(Solyc08g013920.2.1):Cell number regulator 1;
nta-miR6145d	ATTGTTACATGTAACACTGGC	mRNA_36538_cds	GALT1	3702 "Arabidopsis thaliana"	(AT1G26810.1):galactosyltransferase1|(Solyc05g007930.2.1):Beta-1 3-galactosyltransferase-like protein;
nta-miR6149a	TTGATACGCACCTGAATCGGC	mRNA_132974_cds	AT3G06240	3702 "Arabidopsis thaliana"	(AT3G06240.1):F-box family protein|(Solyc12g099550.1.1):F-box family protein;
nta-miR6149a	TTGATACGCACCTGAATCGGC	mRNA_115399_cds	CPR1	3702 "Arabidopsis thaliana"	(AT4G12560.2):F-box and associated interaction domains-containing protein|(Solyc09g091710.1.1):F-box family protein;
nta-miR6149b	TTGATACGCACCTGAATCGGC	mRNA_132991_cds	AT3G06240	3702 "Arabidopsis thaliana"	(AT3G06240.1):F-box family protein|(Solyc12g099550.1.1):F-box family protein;
nta-miR6149b	TTGATACGCACCTGAATCGGC	mRNA_115399_cds	CPR1	3702 "Arabidopsis thaliana"	(AT4G12560.2):F-box and associated interaction domains-containing protein|(Solyc09g091710.1.1):F-box family protein;
nta-miR6154a	TGGGTCTCCTGGAGAAAGGTC	mRNA_28880_cds	RWA2	3702 "Arabidopsis thaliana"	(AT3G06550.1):O-acetyltransferase family protein|(Solyc01g058270.2.1):CAS1 domain containing 1;
nta-miR6154b	TGGGTCTCCTGGAGAAAGGTC	mRNA_28880_cds	RWA2	3702 "Arabidopsis thaliana"	(AT3G06550.1):O-acetyltransferase family protein|(Solyc01g058270.2.1):CAS1 domain containing 1;
nta-miR6164a	TCACATAAATTGAAACGGAGG	mRNA_98318_cds	ACR9	3702 "Arabidopsis thaliana"	(AT2G39570.1):ACT domain-containing protein|(Solyc05g054620.2.1):Amino acid binding protein;
nta-miR6164a	TCACATAAATTGAAACGGAGG	mRNA_1265_cds	NAKR2	3702 "Arabidopsis thaliana"	(AT2G37390.1):Chloroplast-targeted copper chaperone protein|(Solyc10g085910.1.1):Heavy metal-associated domain containing protein expressed;
nta-miR6164a	TCACATAAATTGAAACGGAGG	mRNA_73088_cds	ASA2	3702 "Arabidopsis thaliana"	(AT2G29690.1):anthranilate synthase 2|(Solyc06g006100.2.1):Anthranilate synthase component I family protein expressed;
nta-miR6164a	TCACATAAATTGAAACGGAGG	mRNA_145223_cds	AT3G19850	3702 "Arabidopsis thaliana"	(AT3G19850.1):Phototropic-responsive NPH3 family protein|(Solyc11g040040.1.1):Phototropic-responsive NPH3 family protein;
nta-miR6164a	TCACATAAATTGAAACGGAGG	mRNA_1261_cds	NAKR2	3702 "Arabidopsis thaliana"	(AT2G37390.2):Chloroplast-targeted copper chaperone protein|(Solyc10g085910.1.1):Heavy metal-associated domain containing protein expressed;
nta-miR6164a	TCACATAAATTGAAACGGAGG	mRNA_23330_cds	QUA1	3702 "Arabidopsis thaliana"	(AT3G25140.1):Nucleotide-diphospho-sugar transferases superfamily protein|(Solyc06g083310.2.1):Glycosyltransferase;
nta-miR6164a	TCACATAAATTGAAACGGAGG	mRNA_97252_cds	RABA5d	3702 "Arabidopsis thaliana"	(AT2G31680.1):RAB GTPase homolog A5D|(Solyc09g097900.2.1):Ras-related protein Rab-25;
nta-miR6164a	TCACATAAATTGAAACGGAGG	mRNA_20650_cds	SLAH1	3702 "Arabidopsis thaliana"	(AT1G62280.1):SLAC1 homologue 1|(Solyc03g031590.2.1):C4-dicarboxylate transporter_malic acid transport family protein;
nta-miR6164b	TCACATAAATTGAAACGGAGG	mRNA_98318_cds	ACR9	3702 "Arabidopsis thaliana"	(AT2G39570.1):ACT domain-containing protein|(Solyc05g054620.2.1):Amino acid binding protein;
nta-miR6164b	TCACATAAATTGAAACGGAGG	mRNA_145223_cds	AT3G19850	3702 "Arabidopsis thaliana"	(AT3G19850.1):Phototropic-responsive NPH3 family protein|(Solyc11g040040.1.1):Phototropic-responsive NPH3 family protein;
nta-miR6164b	TCACATAAATTGAAACGGAGG	mRNA_73086_cds	ASA2	3702 "Arabidopsis thaliana"	(AT2G29690.1):anthranilate synthase 2|(Solyc06g006100.2.1):Anthranilate synthase component I family protein expressed;
nta-miR6164b	TCACATAAATTGAAACGGAGG	mRNA_1265_cds	NAKR2	3702 "Arabidopsis thaliana"	(AT2G37390.1):Chloroplast-targeted copper chaperone protein|(Solyc10g085910.1.1):Heavy metal-associated domain containing protein expressed;
nta-miR6164b	TCACATAAATTGAAACGGAGG	mRNA_20650_cds	SLAH1	3702 "Arabidopsis thaliana"	(AT1G62280.1):SLAC1 homologue 1|(Solyc03g031590.2.1):C4-dicarboxylate transporter_malic acid transport family protein;
nta-miR6164b	TCACATAAATTGAAACGGAGG	mRNA_23330_cds	QUA1	3702 "Arabidopsis thaliana"	(AT3G25140.1):Nucleotide-diphospho-sugar transferases superfamily protein|(Solyc06g083310.2.1):Glycosyltransferase;
nta-miR6164b	TCACATAAATTGAAACGGAGG	mRNA_97252_cds	RABA5d	3702 "Arabidopsis thaliana"	(AT2G31680.1):RAB GTPase homolog A5D|(Solyc09g097900.2.1):Ras-related protein Rab-25;
nta-miR6164b	TCACATAAATTGAAACGGAGG	mRNA_1261_cds	NAKR2	3702 "Arabidopsis thaliana"	(AT2G37390.2):Chloroplast-targeted copper chaperone protein|(Solyc10g085910.1.1):Heavy metal-associated domain containing protein expressed;
