# Supplementary material for: Integrated analysis of tobacco miRNA and mRNA expression profiles under PVY infection provids insight into tobacco-PVY interactions
Source: Sci Rep. 2017 Jul 7;7:4895. doi: 10.1038/s41598-017-05155-w (PMC5501784; doi:10.1038/s41598-017-05155-w)
Supplement: Supplementary file 5 — Table_S4 [file 41598_2017_5155_MOESM5_ESM.xlsx]

## Sheet: Sheet1
SmallRNA	SmallRNA_seq	Transcript	Transcript Annotation	GO_Term	KEGG_pathways	KOG_Description	Symbol	AlignmentScore	AlignmentRange	DegradomeDetection	Niben_TPB	DegradomeCleavageSite	Niben_DegradomeReadNumber_Raw	Niben_DegradomeReadNumber_Normalized	Niben_DegradomeCategory	Niben_Degradome_Pvalue	Niben_Tplot_file_path
nta-miR156g	TGACAGAAGATAGAGAGCAC	Niben101Scf01531g00004.1	Squamosa promoter-binding-like protein 6	GO:0003677(DNA binding);GO0005634(nucleus)	-	-	ARATH	2	956-975	Y	23.0875	966	1	0.5	4	0.980168	NA
nta-miR156g	TGACAGAAGATAGAGAGCAC	Niben101Scf01310g00001.1	Squamosa promoter-binding-like protein 6	GO:0003677(DNA binding);GO0005634(nucleus)	-	-	ARATH	2	1421-1440	Y	877.324	1431	19	19	0	0.0388516	NA
nta-miR156g	TGACAGAAGATAGAGAGCAC	Niben101Scf03056g00007.1	Squamosa promoter-binding-like protein 6	GO:0003677(DNA binding);GO0005634(nucleus)	-	-	ARATH	3	1759-1778	Y	230.875	1769	10	5	0	0.0251524	NA
nta-miR156g	TGACAGAAGATAGAGAGCAC	Niben101Scf03494g12028.1	Squamosa promoter-binding-like protein 17	GO:0003677(DNA binding);GO0005634(nucleus)	-	-	ORYSJ	2	1459-1478	Y	69.2625	1469	3	1.5	2	0.847601	NA
nta-miR156g	TGACAGAAGATAGAGAGCAC	Niben101Scf01143g06001.1	Squamosa promoter-binding-like protein 6	GO:0003677(DNA binding);GO0005634(nucleus)	-	-	ARATH	3	1756-1775	Y	230.875	1766	10	5	0	0.0251524	NA
nta-miR156g	TGACAGAAGATAGAGAGCAC	Niben101Scf01950g02001.1	Squamosa promoter-binding-like protein 16	GO:0003677(DNA binding);GO0005634(nucleus)	-	-	ORYSJ	2	644-663	Y	23.0875	654	1	0.5	4	0.980168	NA
nta-miR156g	TGACAGAAGATAGAGAGCAC	Niben101Scf00366g00008.1	Squamosa promoter-binding-like protein 16	GO:0003677(DNA binding);GO0005634(nucleus)	-	-	ORYSJ	2	611-630	Y	23.0875	621	1	0.5	4	0.980168	NA
nta-miR156g	TGACAGAAGATAGAGAGCAC	Niben101Scf00037g02016.1	Squamosa promoter-binding-like protein 9	GO:0003677(DNA binding);GO0005634(nucleus)	-	-	ARATH	2	962-981	Y	115.437	972	4	2.5	0	0.0388516	NA
nta-miR156g	TGACAGAAGATAGAGAGCAC	Niben101Scf00337g06003.1	Squamosa promoter-binding-like protein 6	GO:0003677(DNA binding);GO0005634(nucleus)	-	-	ARATH	2	1836-1855	Y	23.0875	1846	1	0.5	4	0.980168	NA
nta-miR156h	TGACAGAAGATAGAGAGCAC	Niben101Scf01531g00004.1	Squamosa promoter-binding-like protein 6	GO:0003677(DNA binding);GO0005634(nucleus)	-	-	ARATH	2	956-975	Y	23.0875	966	1	0.5	4	0.973759	NA
nta-miR156h	TGACAGAAGATAGAGAGCAC	Niben101Scf01310g00001.1	Squamosa promoter-binding-like protein 6	GO:0003677(DNA binding);GO0005634(nucleus)	-	-	ARATH	2	1421-1440	Y	877.324	1431	19	19	0	0.0361273	NA
nta-miR156h	TGACAGAAGATAGAGAGCAC	Niben101Scf03056g00007.1	Squamosa promoter-binding-like protein 6	GO:0003677(DNA binding);GO0005634(nucleus)	-	-	ARATH	3	1759-1778	Y	230.875	1769	10	5	0	0.0251524	NA
nta-miR156h	TGACAGAAGATAGAGAGCAC	Niben101Scf03494g12028.1	Squamosa promoter-binding-like protein 17	GO:0003677(DNA binding);GO0005634(nucleus)	-	-	ORYSJ	2	1459-1478	Y	69.2625	1469	3	1.5	2	0.825683	NA
nta-miR156h	TGACAGAAGATAGAGAGCAC	Niben101Scf01143g06001.1	Squamosa promoter-binding-like protein 6	GO:0003677(DNA binding);GO0005634(nucleus)	-	-	ARATH	3	1756-1775	Y	230.875	1766	10	5	0	0.0251524	NA
nta-miR156h	TGACAGAAGATAGAGAGCAC	Niben101Scf01950g02001.1	Squamosa promoter-binding-like protein 16	GO:0003677(DNA binding);GO0005634(nucleus)	-	-	ORYSJ	2	644-663	Y	23.0875	654	1	0.5	4	0.973759	NA
nta-miR156h	TGACAGAAGATAGAGAGCAC	Niben101Scf00366g00008.1	Squamosa promoter-binding-like protein 16	GO:0003677(DNA binding);GO0005634(nucleus)	-	-	ORYSJ	2	611-630	Y	23.0875	621	1	0.5	4	0.973759	NA
nta-miR156h	TGACAGAAGATAGAGAGCAC	Niben101Scf00037g02016.1	Squamosa promoter-binding-like protein 9	GO:0003677(DNA binding);GO0005634(nucleus)	-	-	ARATH	2	962-981	Y	115.437	972	4	2.5	0	0.0361273	NA
nta-miR156h	TGACAGAAGATAGAGAGCAC	Niben101Scf00337g06003.1	Squamosa promoter-binding-like protein 6	GO:0003677(DNA binding);GO0005634(nucleus)	-	-	ARATH	2	1836-1855	Y	23.0875	1846	1	0.5	4	0.973759	NA
nta-miR156i	TGACAGAAGATAGAGAGCAC	Niben101Scf01531g00004.1	Squamosa promoter-binding-like protein 6	GO:0003677(DNA binding);GO0005634(nucleus)	-	-	ARATH	2	956-975	Y	23.0875	966	1	0.5	4	0.973759	NA
nta-miR156i	TGACAGAAGATAGAGAGCAC	Niben101Scf01310g00001.1	Squamosa promoter-binding-like protein 6	GO:0003677(DNA binding);GO0005634(nucleus)	-	-	ARATH	2	1421-1440	Y	877.324	1431	19	19	0	0.0361273	NA
nta-miR156i	TGACAGAAGATAGAGAGCAC	Niben101Scf03056g00007.1	Squamosa promoter-binding-like protein 6	GO:0003677(DNA binding);GO0005634(nucleus)	-	-	ARATH	3	1759-1778	Y	230.875	1769	10	5	0	0.0251524	NA
nta-miR156i	TGACAGAAGATAGAGAGCAC	Niben101Scf03494g12028.1	Squamosa promoter-binding-like protein 17	GO:0003677(DNA binding);GO0005634(nucleus)	-	-	ORYSJ	2	1459-1478	Y	69.2625	1469	3	1.5	2	0.825683	NA
nta-miR156i	TGACAGAAGATAGAGAGCAC	Niben101Scf01143g06001.1	Squamosa promoter-binding-like protein 6	GO:0003677(DNA binding);GO0005634(nucleus)	-	-	ARATH	3	1756-1775	Y	230.875	1766	10	5	0	0.0251524	NA
nta-miR156i	TGACAGAAGATAGAGAGCAC	Niben101Scf01950g02001.1	Squamosa promoter-binding-like protein 16	GO:0003677(DNA binding);GO0005634(nucleus)	-	-	ORYSJ	2	644-663	Y	23.0875	654	1	0.5	4	0.973759	NA
nta-miR156i	TGACAGAAGATAGAGAGCAC	Niben101Scf00366g00008.1	Squamosa promoter-binding-like protein 16	GO:0003677(DNA binding);GO0005634(nucleus)	-	-	ORYSJ	2	611-630	Y	23.0875	621	1	0.5	4	0.973759	NA
nta-miR156i	TGACAGAAGATAGAGAGCAC	Niben101Scf00037g02016.1	Squamosa promoter-binding-like protein 9	GO:0003677(DNA binding);GO0005634(nucleus)	-	-	ARATH	2	962-981	Y	115.437	972	4	2.5	0	0.0361273	NA
nta-miR156i	TGACAGAAGATAGAGAGCAC	Niben101Scf00337g06003.1	Squamosa promoter-binding-like protein 6	GO:0003677(DNA binding);GO0005634(nucleus)	-	-	ARATH	2	1836-1855	Y	23.0875	1846	1	0.5	4	0.973759	NA
nta-miR156j	TGACAGAAGATAGAGAGCAC	Niben101Scf01531g00004.1	Squamosa promoter-binding-like protein 6	GO:0003677(DNA binding);GO0005634(nucleus)	-	-	ARATH	2	956-975	Y	23.0875	966	1	0.5	4	0.973759	NA
nta-miR156j	TGACAGAAGATAGAGAGCAC	Niben101Scf01310g00001.1	Squamosa promoter-binding-like protein 6	GO:0003677(DNA binding);GO0005634(nucleus)	-	-	ARATH	2	1421-1440	Y	877.324	1431	19	19	0	0.0361273	NA
nta-miR156j	TGACAGAAGATAGAGAGCAC	Niben101Scf03056g00007.1	Squamosa promoter-binding-like protein 6	GO:0003677(DNA binding);GO0005634(nucleus)	-	-	ARATH	3	1759-1778	Y	230.875	1769	10	5	0	0.0251524	NA
nta-miR156j	TGACAGAAGATAGAGAGCAC	Niben101Scf03494g12028.1	Squamosa promoter-binding-like protein 17	GO:0003677(DNA binding);GO0005634(nucleus)	-	-	ORYSJ	2	1459-1478	Y	69.2625	1469	3	1.5	2	0.825683	NA
nta-miR156j	TGACAGAAGATAGAGAGCAC	Niben101Scf01143g06001.1	Squamosa promoter-binding-like protein 6	GO:0003677(DNA binding);GO0005634(nucleus)	-	-	ARATH	3	1756-1775	Y	230.875	1766	10	5	0	0.0251524	NA
nta-miR156j	TGACAGAAGATAGAGAGCAC	Niben101Scf01950g02001.1	Squamosa promoter-binding-like protein 16	GO:0003677(DNA binding);GO0005634(nucleus)	-	-	ORYSJ	2	644-663	Y	23.0875	654	1	0.5	4	0.973759	NA
nta-miR156j	TGACAGAAGATAGAGAGCAC	Niben101Scf00366g00008.1	Squamosa promoter-binding-like protein 16	GO:0003677(DNA binding);GO0005634(nucleus)	-	-	ORYSJ	2	611-630	Y	23.0875	621	1	0.5	4	0.973759	NA
nta-miR156j	TGACAGAAGATAGAGAGCAC	Niben101Scf00037g02016.1	Squamosa promoter-binding-like protein 9	GO:0003677(DNA binding);GO0005634(nucleus)	-	-	ARATH	2	962-981	Y	115.437	972	4	2.5	0	0.0361273	NA
nta-miR156j	TGACAGAAGATAGAGAGCAC	Niben101Scf00337g06003.1	Squamosa promoter-binding-like protein 6	GO:0003677(DNA binding);GO0005634(nucleus)	-	-	ARATH	2	1836-1855	Y	23.0875	1846	1	0.5	4	0.973759	NA
nta-miR159	TTTGGATTGAAGGGAGCTCTA	Niben101Scf07937g03012.1	Transcription factor GAMYB	-	-	-	ORYSJ	3	1990-2010	Y	61.5666	2001	4	1.33333	2	0.355818	NA
nta-miR159	TTTGGATTGAAGGGAGCTCTA	Niben101Scf07060g03009.1	Actin cyt pan1, putative isoform 1 [Theobroma cacao]	-	-	-	ref|XP_007021650.1|	3.5	470-490	Y	23.0875	481	1	0.5	4	0.70535	NA
nta-miR159	TTTGGATTGAAGGGAGCTCTA	Niben101Scf01383g07027.1	Cyclin-D-binding Myb-like transcription factor 1	GO:0003677(DNA binding);GO0003682(chromatin binding)	-	-	MOUSE	2.5	1157-1177	Y	69.2625	1168	3	1.5	0	0.00513308	NA
nta-miR159	TTTGGATTGAAGGGAGCTCTA	Niben101Scf11569g00002.1	MYB-like transcription factor ETC1	GO:0003677(DNA binding);GO0003682(chromatin binding)	-	-	ARATH	3	1420-1440	Y	61.5666	1431	4	1.33333	2	0.355818	NA
nta-miR159	TTTGGATTGAAGGGAGCTCTA	Niben101Scf00862g01016.1	MYB-like transcription factor ETC1	GO:0003677(DNA binding);GO0003682(chromatin binding)	-	-	ARATH	3.5	1402-1422	Y	507.925	1413	11	11	0	0.0122751	NA
nta-miR159	TTTGGATTGAAGGGAGCTCTA	Niben101Scf08309g00008.1	Actin cyt pan1, putative isoform 1 [Theobroma cacao]	-	-	-	ref|XP_007021650.1|	3.5	887-907	Y	46.175	898	1	1	4	0.70535	NA
nta-miR159	TTTGGATTGAAGGGAGCTCTA	Niben101Scf01002g02003.1	Actin cyt pan1, putative isoform 2 [Theobroma cacao]	-	-	-	ref|XP_007021651.1|	3.5	540-560	Y	23.0875	551	1	0.5	4	0.70535	NA
nta-miR159	TTTGGATTGAAGGGAGCTCTA	Niben101Scf05078g08009.1	Cyclin-D-binding Myb-like transcription factor 1	GO:0003677(DNA binding);GO0003682(chromatin binding)	-	-	HUMAN	2.5	986-1006	Y	69.2625	997	3	1.5	0	0.00513308	NA
nta-miR160a	TGCCTGGCTCCCTGTATGCCA	Niben101Scf06123g07001.1	Auxin response factor 18	GO:0003677(DNA binding);GO0005634(nucleus);GO0006355(regulation of transcription, DNA-templated);GO0009725(response to hormone);GO0046983(protein dimerization activity)	-	-	ORYSJ	0.5	2096-2116	Y	507.925	2107	22	11	0	0.00717892	NA
nta-miR160a	TGCCTGGCTCCCTGTATGCCA	Niben101Scf03206g01008.1	Auxin response factor 18	GO:0003677(DNA binding);GO0005634(nucleus);GO0006355(regulation of transcription, DNA-templated);GO0009725(response to hormone);GO0046983(protein dimerization activity)	-	-	ORYSJ	0.5	2116-2136	Y	507.925	2127	22	11	0	0.00717892	NA
nta-miR160a	TGCCTGGCTCCCTGTATGCCA	Niben101Scf09962g01006.1	Auxin response factor 18	GO:0003677(DNA binding);GO0005634(nucleus);GO0006355(regulation of transcription, DNA-templated);GO0009725(response to hormone);GO0046983(protein dimerization activity)	-	-	ORYSJ	1	1245-1265	Y	277.05	1256	6	6	0	0.00998509	NA
nta-miR160a	TGCCTGGCTCCCTGTATGCCA	Niben101Scf01759g07006.1	Auxin response factor 18	GO:0003677(DNA binding);GO0005634(nucleus);GO0006355(regulation of transcription, DNA-templated);GO0009725(response to hormone);GO0046983(protein dimerization activity)	-	-	ORYSJ	3	1607-1627	Y	138.525	1618	6	3	0	0.00462096	NA
nta-miR160a	TGCCTGGCTCCCTGTATGCCA	Niben101Scf05633g00012.1	Auxin response factor 17	GO:0003677(DNA binding);GO0005634(nucleus);GO0006355(regulation of transcription, DNA-templated);GO0009725(response to hormone)	-	-	ARATH	1.5	1905-1925	Y	623.362	1916	27	13.5	0	0.00615653	NA
nta-miR160a	TGCCTGGCTCCCTGTATGCCA	Niben101Scf02131g00001.1	Auxin response factor 18	GO:0003677(DNA binding);GO0005634(nucleus);GO0006355(regulation of transcription, DNA-templated);GO0009725(response to hormone);GO0046983(protein dimerization activity)	-	-	ORYSJ	2.5	1611-1631	Y	877.324	1622	19	19	0	0.00256984	NA
nta-miR160a	TGCCTGGCTCCCTGTATGCCA	Niben101Scf01393g01001.1	Auxin response factor 17	GO:0003677(DNA binding);GO0005634(nucleus);GO0006355(regulation of transcription, DNA-templated);GO0009725(response to hormone)	-	-	ARATH	1.5	1439-1459	Y	623.362	1450	27	13.5	0	0.00615653	NA
nta-miR160a	TGCCTGGCTCCCTGTATGCCA	Niben101Scf07851g03001.1	Auxin response factor 18	GO:0003677(DNA binding);GO0005634(nucleus);GO0006355(regulation of transcription, DNA-templated);GO0009725(response to hormone);GO0046983(protein dimerization activity)	-	-	ORYSJ	3	1569-1589	Y	138.525	1580	6	3	0	0.00462096	NA
nta-miR160a	TGCCTGGCTCCCTGTATGCCA	Niben101Scf02669g00003.1	Auxin response factor 18	GO:0003677(DNA binding);GO0005634(nucleus);GO0006355(regulation of transcription, DNA-templated);GO0009725(response to hormone);GO0046983(protein dimerization activity)	-	-	ORYSJ	1	1929-1949	Y	69.2625	1940	3	1.5	0	0.00998509	NA
nta-miR160a	TGCCTGGCTCCCTGTATGCCA	Niben101Scf05444g04004.1	Auxin response factor 18	GO:0003677(DNA binding);GO0005634(nucleus);GO0006355(regulation of transcription, DNA-templated);GO0009725(response to hormone);GO0046983(protein dimerization activity)	-	-	ORYSJ	1	1574-1594	Y	300.137	1585	8	6.5	0	0.00998509	NA
nta-miR160b	TGCCTGGCTCCCTGTATGCCA	Niben101Scf06123g07001.1	Auxin response factor 18	GO:0003677(DNA binding);GO0005634(nucleus);GO0006355(regulation of transcription, DNA-templated);GO0009725(response to hormone);GO0046983(protein dimerization activity)	-	-	ORYSJ	0.5	2096-2116	Y	507.925	2107	22	11	0	0.00717892	NA
nta-miR160b	TGCCTGGCTCCCTGTATGCCA	Niben101Scf03206g01008.1	Auxin response factor 18	GO:0003677(DNA binding);GO0005634(nucleus);GO0006355(regulation of transcription, DNA-templated);GO0009725(response to hormone);GO0046983(protein dimerization activity)	-	-	ORYSJ	0.5	2116-2136	Y	507.925	2127	22	11	0	0.00717892	NA
nta-miR160b	TGCCTGGCTCCCTGTATGCCA	Niben101Scf09962g01006.1	Auxin response factor 18	GO:0003677(DNA binding);GO0005634(nucleus);GO0006355(regulation of transcription, DNA-templated);GO0009725(response to hormone);GO0046983(protein dimerization activity)	-	-	ORYSJ	1	1245-1265	Y	277.05	1256	6	6	0	0.00998509	NA
nta-miR160b	TGCCTGGCTCCCTGTATGCCA	Niben101Scf01759g07006.1	Auxin response factor 18	GO:0003677(DNA binding);GO0005634(nucleus);GO0006355(regulation of transcription, DNA-templated);GO0009725(response to hormone);GO0046983(protein dimerization activity)	-	-	ORYSJ	3	1607-1627	Y	138.525	1618	6	3	0	0.00462096	NA
nta-miR160b	TGCCTGGCTCCCTGTATGCCA	Niben101Scf05633g00012.1	Auxin response factor 17	GO:0003677(DNA binding);GO0005634(nucleus);GO0006355(regulation of transcription, DNA-templated);GO0009725(response to hormone)	-	-	ARATH	1.5	1905-1925	Y	623.362	1916	27	13.5	0	0.00615653	NA
nta-miR160b	TGCCTGGCTCCCTGTATGCCA	Niben101Scf02131g00001.1	Auxin response factor 18	GO:0003677(DNA binding);GO0005634(nucleus);GO0006355(regulation of transcription, DNA-templated);GO0009725(response to hormone);GO0046983(protein dimerization activity)	-	-	ORYSJ	2.5	1611-1631	Y	877.324	1622	19	19	0	0.00256984	NA
nta-miR160b	TGCCTGGCTCCCTGTATGCCA	Niben101Scf01393g01001.1	Auxin response factor 17	GO:0003677(DNA binding);GO0005634(nucleus);GO0006355(regulation of transcription, DNA-templated);GO0009725(response to hormone)	-	-	ARATH	1.5	1439-1459	Y	623.362	1450	27	13.5	0	0.00615653	NA
nta-miR160b	TGCCTGGCTCCCTGTATGCCA	Niben101Scf07851g03001.1	Auxin response factor 18	GO:0003677(DNA binding);GO0005634(nucleus);GO0006355(regulation of transcription, DNA-templated);GO0009725(response to hormone);GO0046983(protein dimerization activity)	-	-	ORYSJ	3	1569-1589	Y	138.525	1580	6	3	0	0.00462096	NA
nta-miR160b	TGCCTGGCTCCCTGTATGCCA	Niben101Scf02669g00003.1	Auxin response factor 18	GO:0003677(DNA binding);GO0005634(nucleus);GO0006355(regulation of transcription, DNA-templated);GO0009725(response to hormone);GO0046983(protein dimerization activity)	-	-	ORYSJ	1	1929-1949	Y	69.2625	1940	3	1.5	0	0.00998509	NA
nta-miR160b	TGCCTGGCTCCCTGTATGCCA	Niben101Scf05444g04004.1	Auxin response factor 18	GO:0003677(DNA binding);GO0005634(nucleus);GO0006355(regulation of transcription, DNA-templated);GO0009725(response to hormone);GO0046983(protein dimerization activity)	-	-	ORYSJ	1	1574-1594	Y	300.137	1585	8	6.5	0	0.00998509	NA
nta-miR160c	TGCCTGGCTCCCTGTATGCCA	Niben101Scf06123g07001.1	Auxin response factor 18	GO:0003677(DNA binding);GO0005634(nucleus);GO0006355(regulation of transcription, DNA-templated);GO0009725(response to hormone);GO0046983(protein dimerization activity)	-	-	ORYSJ	0.5	2096-2116	Y	507.925	2107	22	11	0	0.00717892	NA
nta-miR160c	TGCCTGGCTCCCTGTATGCCA	Niben101Scf03206g01008.1	Auxin response factor 18	GO:0003677(DNA binding);GO0005634(nucleus);GO0006355(regulation of transcription, DNA-templated);GO0009725(response to hormone);GO0046983(protein dimerization activity)	-	-	ORYSJ	0.5	2116-2136	Y	507.925	2127	22	11	0	0.00717892	NA
nta-miR160c	TGCCTGGCTCCCTGTATGCCA	Niben101Scf09962g01006.1	Auxin response factor 18	GO:0003677(DNA binding);GO0005634(nucleus);GO0006355(regulation of transcription, DNA-templated);GO0009725(response to hormone);GO0046983(protein dimerization activity)	-	-	ORYSJ	1	1245-1265	Y	277.05	1256	6	6	0	0.00998509	NA
nta-miR160c	TGCCTGGCTCCCTGTATGCCA	Niben101Scf01759g07006.1	Auxin response factor 18	GO:0003677(DNA binding);GO0005634(nucleus);GO0006355(regulation of transcription, DNA-templated);GO0009725(response to hormone);GO0046983(protein dimerization activity)	-	-	ORYSJ	3	1607-1627	Y	138.525	1618	6	3	0	0.00462096	NA
nta-miR160c	TGCCTGGCTCCCTGTATGCCA	Niben101Scf05633g00012.1	Auxin response factor 17	GO:0003677(DNA binding);GO0005634(nucleus);GO0006355(regulation of transcription, DNA-templated);GO0009725(response to hormone)	-	-	ARATH	1.5	1905-1925	Y	623.362	1916	27	13.5	0	0.00615653	NA
nta-miR160c	TGCCTGGCTCCCTGTATGCCA	Niben101Scf02131g00001.1	Auxin response factor 18	GO:0003677(DNA binding);GO0005634(nucleus);GO0006355(regulation of transcription, DNA-templated);GO0009725(response to hormone);GO0046983(protein dimerization activity)	-	-	ORYSJ	2.5	1611-1631	Y	877.324	1622	19	19	0	0.00256984	NA
nta-miR160c	TGCCTGGCTCCCTGTATGCCA	Niben101Scf01393g01001.1	Auxin response factor 17	GO:0003677(DNA binding);GO0005634(nucleus);GO0006355(regulation of transcription, DNA-templated);GO0009725(response to hormone)	-	-	ARATH	1.5	1439-1459	Y	623.362	1450	27	13.5	0	0.00615653	NA
nta-miR160c	TGCCTGGCTCCCTGTATGCCA	Niben101Scf07851g03001.1	Auxin response factor 18	GO:0003677(DNA binding);GO0005634(nucleus);GO0006355(regulation of transcription, DNA-templated);GO0009725(response to hormone);GO0046983(protein dimerization activity)	-	-	ORYSJ	3	1569-1589	Y	138.525	1580	6	3	0	0.00462096	NA
nta-miR160c	TGCCTGGCTCCCTGTATGCCA	Niben101Scf02669g00003.1	Auxin response factor 18	GO:0003677(DNA binding);GO0005634(nucleus);GO0006355(regulation of transcription, DNA-templated);GO0009725(response to hormone);GO0046983(protein dimerization activity)	-	-	ORYSJ	1	1929-1949	Y	69.2625	1940	3	1.5	0	0.00998509	NA
nta-miR160c	TGCCTGGCTCCCTGTATGCCA	Niben101Scf05444g04004.1	Auxin response factor 18	GO:0003677(DNA binding);GO0005634(nucleus);GO0006355(regulation of transcription, DNA-templated);GO0009725(response to hormone);GO0046983(protein dimerization activity)	-	-	ORYSJ	1	1574-1594	Y	300.137	1585	8	6.5	0	0.00998509	NA
nta-miR166a	TCGGACCAGGCTTCATTCCCC	Niben101Scf08693g00002.1	Homeobox-leucine zipper protein ATHB-13	GO:0003677(DNA binding);GO0008289(lipid binding)	-	-	ARATH	2.5	967-987	Y	415.575	978	38	9	0	0.0102398	NA
nta-miR166a	TCGGACCAGGCTTCATTCCCC	Niben101Scf01759g04007.1	Homeobox-leucine zipper protein ATHB-13	GO:0003677(DNA binding);GO0008289(lipid binding)	-	-	ARATH	3	1742-1762	Y	1131.29	1753	49	24.5	0	0.0137989	NA
nta-miR166a	TCGGACCAGGCTTCATTCCCC	Niben101Scf00978g00001.1	Homeobox-leucine zipper protein ATHB-9	GO:0003677(DNA binding);GO0008289(lipid binding)	-	-	ARATH	2.5	1325-1345	Y	415.575	1336	38	9	0	0.0102398	NA
nta-miR166a	TCGGACCAGGCTTCATTCCCC	Niben101Scf00013g01005.1	Homeobox-leucine zipper protein ATHB-13	GO:0003677(DNA binding);GO0008289(lipid binding)	-	-	ARATH	2.5	1418-1438	Y	415.575	1429	38	9	0	0.0102398	NA
nta-miR166a	TCGGACCAGGCTTCATTCCCC	Niben101Scf01374g07001.1	Homeobox-leucine zipper protein ATHB-13	GO:0003677(DNA binding);GO0008289(lipid binding)	-	-	ARATH	2.5	985-1005	Y	415.575	996	38	9	0	0.0102398	NA
nta-miR166a	TCGGACCAGGCTTCATTCCCC	Niben101Scf36099g00004.1	Homeobox-leucine zipper family protein / lipid-binding START domain-containing protein LENGTH=837	GO:0008289(lipid binding)	-	-	AT1G52150.2	3	899-919	Y	92.3499	910	8	2	0	0.0137989	NA
nta-miR166a	TCGGACCAGGCTTCATTCCCC	Niben101Scf01611g00004.1	Homeobox-leucine zipper protein ATHB-23	GO:0003677(DNA binding);GO0008289(lipid binding)	-	-	ARATH	3	1115-1135	Y	92.3499	1126	8	2	0	0.0137989	NA
nta-miR166a	TCGGACCAGGCTTCATTCCCC	Niben101Scf07851g02001.1	Homeobox-leucine zipper protein ATHB-13	GO:0003677(DNA binding);GO0008289(lipid binding)	-	-	ARATH	3	1001-1021	Y	1131.29	1012	49	24.5	0	0.0137989	NA
nta-miR166b	TCGGACCAGGCTTCATTCCCC	Niben101Scf08693g00002.1	Homeobox-leucine zipper protein ATHB-13	GO:0003677(DNA binding);GO0008289(lipid binding)	-	-	ARATH	2.5	967-987	Y	415.575	978	38	9	0	0.0102398	NA
nta-miR166b	TCGGACCAGGCTTCATTCCCC	Niben101Scf01759g04007.1	Homeobox-leucine zipper protein ATHB-13	GO:0003677(DNA binding);GO0008289(lipid binding)	-	-	ARATH	3	1742-1762	Y	1131.29	1753	49	24.5	0	0.0137989	NA
nta-miR166b	TCGGACCAGGCTTCATTCCCC	Niben101Scf00978g00001.1	Homeobox-leucine zipper protein ATHB-9	GO:0003677(DNA binding);GO0008289(lipid binding)	-	-	ARATH	2.5	1325-1345	Y	415.575	1336	38	9	0	0.0102398	NA
nta-miR166b	TCGGACCAGGCTTCATTCCCC	Niben101Scf00013g01005.1	Homeobox-leucine zipper protein ATHB-13	GO:0003677(DNA binding);GO0008289(lipid binding)	-	-	ARATH	2.5	1418-1438	Y	415.575	1429	38	9	0	0.0102398	NA
nta-miR166b	TCGGACCAGGCTTCATTCCCC	Niben101Scf01374g07001.1	Homeobox-leucine zipper protein ATHB-13	GO:0003677(DNA binding);GO0008289(lipid binding)	-	-	ARATH	2.5	985-1005	Y	415.575	996	38	9	0	0.0102398	NA
nta-miR166b	TCGGACCAGGCTTCATTCCCC	Niben101Scf36099g00004.1	Homeobox-leucine zipper family protein / lipid-binding START domain-containing protein LENGTH=837	GO:0008289(lipid binding)	-	-	AT1G52150.2	3	899-919	Y	92.3499	910	8	2	0	0.0137989	NA
nta-miR166b	TCGGACCAGGCTTCATTCCCC	Niben101Scf01611g00004.1	Homeobox-leucine zipper protein ATHB-23	GO:0003677(DNA binding);GO0008289(lipid binding)	-	-	ARATH	3	1115-1135	Y	92.3499	1126	8	2	0	0.0137989	NA
nta-miR166b	TCGGACCAGGCTTCATTCCCC	Niben101Scf07851g02001.1	Homeobox-leucine zipper protein ATHB-13	GO:0003677(DNA binding);GO0008289(lipid binding)	-	-	ARATH	3	1001-1021	Y	1131.29	1012	49	24.5	0	0.0137989	NA
nta-miR166c	TCGGACCAGGCTTCATTCCCC	Niben101Scf08693g00002.1	Homeobox-leucine zipper protein ATHB-13	GO:0003677(DNA binding);GO0008289(lipid binding)	-	-	ARATH	2.5	967-987	Y	415.575	978	38	9	0	0.0102398	NA
nta-miR166c	TCGGACCAGGCTTCATTCCCC	Niben101Scf01759g04007.1	Homeobox-leucine zipper protein ATHB-13	GO:0003677(DNA binding);GO0008289(lipid binding)	-	-	ARATH	3	1742-1762	Y	1131.29	1753	49	24.5	0	0.0137989	NA
nta-miR166c	TCGGACCAGGCTTCATTCCCC	Niben101Scf00978g00001.1	Homeobox-leucine zipper protein ATHB-9	GO:0003677(DNA binding);GO0008289(lipid binding)	-	-	ARATH	2.5	1325-1345	Y	415.575	1336	38	9	0	0.0102398	NA
nta-miR166c	TCGGACCAGGCTTCATTCCCC	Niben101Scf00013g01005.1	Homeobox-leucine zipper protein ATHB-13	GO:0003677(DNA binding);GO0008289(lipid binding)	-	-	ARATH	2.5	1418-1438	Y	415.575	1429	38	9	0	0.0102398	NA
nta-miR166c	TCGGACCAGGCTTCATTCCCC	Niben101Scf01374g07001.1	Homeobox-leucine zipper protein ATHB-13	GO:0003677(DNA binding);GO0008289(lipid binding)	-	-	ARATH	2.5	985-1005	Y	415.575	996	38	9	0	0.0102398	NA
nta-miR166c	TCGGACCAGGCTTCATTCCCC	Niben101Scf36099g00004.1	Homeobox-leucine zipper family protein / lipid-binding START domain-containing protein LENGTH=837	GO:0008289(lipid binding)	-	-	AT1G52150.2	3	899-919	Y	92.3499	910	8	2	0	0.0137989	NA
nta-miR166c	TCGGACCAGGCTTCATTCCCC	Niben101Scf01611g00004.1	Homeobox-leucine zipper protein ATHB-23	GO:0003677(DNA binding);GO0008289(lipid binding)	-	-	ARATH	3	1115-1135	Y	92.3499	1126	8	2	0	0.0137989	NA
nta-miR166c	TCGGACCAGGCTTCATTCCCC	Niben101Scf07851g02001.1	Homeobox-leucine zipper protein ATHB-13	GO:0003677(DNA binding);GO0008289(lipid binding)	-	-	ARATH	3	1001-1021	Y	1131.29	1012	49	24.5	0	0.0137989	NA
nta-miR166d	TCGGACCAGGCTTCATTCCCC	Niben101Scf08693g00002.1	Homeobox-leucine zipper protein ATHB-13	GO:0003677(DNA binding);GO0008289(lipid binding)	-	-	ARATH	2.5	967-987	Y	415.575	978	38	9	0	0.0102398	NA
nta-miR166d	TCGGACCAGGCTTCATTCCCC	Niben101Scf01759g04007.1	Homeobox-leucine zipper protein ATHB-13	GO:0003677(DNA binding);GO0008289(lipid binding)	-	-	ARATH	3	1742-1762	Y	1131.29	1753	49	24.5	0	0.0137989	NA
nta-miR166d	TCGGACCAGGCTTCATTCCCC	Niben101Scf00978g00001.1	Homeobox-leucine zipper protein ATHB-9	GO:0003677(DNA binding);GO0008289(lipid binding)	-	-	ARATH	2.5	1325-1345	Y	415.575	1336	38	9	0	0.0102398	NA
nta-miR166d	TCGGACCAGGCTTCATTCCCC	Niben101Scf00013g01005.1	Homeobox-leucine zipper protein ATHB-13	GO:0003677(DNA binding);GO0008289(lipid binding)	-	-	ARATH	2.5	1418-1438	Y	415.575	1429	38	9	0	0.0102398	NA
nta-miR166d	TCGGACCAGGCTTCATTCCCC	Niben101Scf01374g07001.1	Homeobox-leucine zipper protein ATHB-13	GO:0003677(DNA binding);GO0008289(lipid binding)	-	-	ARATH	2.5	985-1005	Y	415.575	996	38	9	0	0.0102398	NA
nta-miR166d	TCGGACCAGGCTTCATTCCCC	Niben101Scf36099g00004.1	Homeobox-leucine zipper family protein / lipid-binding START domain-containing protein LENGTH=837	GO:0008289(lipid binding)	-	-	AT1G52150.2	3	899-919	Y	92.3499	910	8	2	0	0.0137989	NA
nta-miR166d	TCGGACCAGGCTTCATTCCCC	Niben101Scf01611g00004.1	Homeobox-leucine zipper protein ATHB-23	GO:0003677(DNA binding);GO0008289(lipid binding)	-	-	ARATH	3	1115-1135	Y	92.3499	1126	8	2	0	0.0137989	NA
nta-miR166d	TCGGACCAGGCTTCATTCCCC	Niben101Scf07851g02001.1	Homeobox-leucine zipper protein ATHB-13	GO:0003677(DNA binding);GO0008289(lipid binding)	-	-	ARATH	3	1001-1021	Y	1131.29	1012	49	24.5	0	0.0137989	NA
nta-miR166e	TCGGACCAGGCTTCATTCCCC	Niben101Scf08693g00002.1	Homeobox-leucine zipper protein ATHB-13	GO:0003677(DNA binding);GO0008289(lipid binding)	-	-	ARATH	2.5	967-987	Y	415.575	978	38	9	0	0.0102398	NA
nta-miR166e	TCGGACCAGGCTTCATTCCCC	Niben101Scf01759g04007.1	Homeobox-leucine zipper protein ATHB-13	GO:0003677(DNA binding);GO0008289(lipid binding)	-	-	ARATH	3	1742-1762	Y	1131.29	1753	49	24.5	0	0.0137989	NA
nta-miR166e	TCGGACCAGGCTTCATTCCCC	Niben101Scf00978g00001.1	Homeobox-leucine zipper protein ATHB-9	GO:0003677(DNA binding);GO0008289(lipid binding)	-	-	ARATH	2.5	1325-1345	Y	415.575	1336	38	9	0	0.0102398	NA
nta-miR166e	TCGGACCAGGCTTCATTCCCC	Niben101Scf00013g01005.1	Homeobox-leucine zipper protein ATHB-13	GO:0003677(DNA binding);GO0008289(lipid binding)	-	-	ARATH	2.5	1418-1438	Y	415.575	1429	38	9	0	0.0102398	NA
nta-miR166e	TCGGACCAGGCTTCATTCCCC	Niben101Scf01374g07001.1	Homeobox-leucine zipper protein ATHB-13	GO:0003677(DNA binding);GO0008289(lipid binding)	-	-	ARATH	2.5	985-1005	Y	415.575	996	38	9	0	0.0102398	NA
nta-miR166e	TCGGACCAGGCTTCATTCCCC	Niben101Scf36099g00004.1	Homeobox-leucine zipper family protein / lipid-binding START domain-containing protein LENGTH=837	GO:0008289(lipid binding)	-	-	AT1G52150.2	3	899-919	Y	92.3499	910	8	2	0	0.0137989	NA
nta-miR166e	TCGGACCAGGCTTCATTCCCC	Niben101Scf01611g00004.1	Homeobox-leucine zipper protein ATHB-23	GO:0003677(DNA binding);GO0008289(lipid binding)	-	-	ARATH	3	1115-1135	Y	92.3499	1126	8	2	0	0.0137989	NA
nta-miR166e	TCGGACCAGGCTTCATTCCCC	Niben101Scf07851g02001.1	Homeobox-leucine zipper protein ATHB-13	GO:0003677(DNA binding);GO0008289(lipid binding)	-	-	ARATH	3	1001-1021	Y	1131.29	1012	49	24.5	0	0.0137989	NA
nta-miR166f	TCGGACCAGGCTTCATTCCCC	Niben101Scf08693g00002.1	Homeobox-leucine zipper protein ATHB-13	GO:0003677(DNA binding);GO0008289(lipid binding)	-	-	ARATH	2.5	967-987	Y	415.575	978	38	9	0	0.0102398	NA
nta-miR166f	TCGGACCAGGCTTCATTCCCC	Niben101Scf01759g04007.1	Homeobox-leucine zipper protein ATHB-13	GO:0003677(DNA binding);GO0008289(lipid binding)	-	-	ARATH	3	1742-1762	Y	1131.29	1753	49	24.5	0	0.0137989	NA
nta-miR166f	TCGGACCAGGCTTCATTCCCC	Niben101Scf00978g00001.1	Homeobox-leucine zipper protein ATHB-9	GO:0003677(DNA binding);GO0008289(lipid binding)	-	-	ARATH	2.5	1325-1345	Y	415.575	1336	38	9	0	0.0102398	NA
nta-miR166f	TCGGACCAGGCTTCATTCCCC	Niben101Scf00013g01005.1	Homeobox-leucine zipper protein ATHB-13	GO:0003677(DNA binding);GO0008289(lipid binding)	-	-	ARATH	2.5	1418-1438	Y	415.575	1429	38	9	0	0.0102398	NA
nta-miR166f	TCGGACCAGGCTTCATTCCCC	Niben101Scf01374g07001.1	Homeobox-leucine zipper protein ATHB-13	GO:0003677(DNA binding);GO0008289(lipid binding)	-	-	ARATH	2.5	985-1005	Y	415.575	996	38	9	0	0.0102398	NA
nta-miR166f	TCGGACCAGGCTTCATTCCCC	Niben101Scf36099g00004.1	Homeobox-leucine zipper family protein / lipid-binding START domain-containing protein LENGTH=837	GO:0008289(lipid binding)	-	-	AT1G52150.2	3	899-919	Y	92.3499	910	8	2	0	0.0137989	NA
nta-miR166f	TCGGACCAGGCTTCATTCCCC	Niben101Scf01611g00004.1	Homeobox-leucine zipper protein ATHB-23	GO:0003677(DNA binding);GO0008289(lipid binding)	-	-	ARATH	3	1115-1135	Y	92.3499	1126	8	2	0	0.0137989	NA
nta-miR166f	TCGGACCAGGCTTCATTCCCC	Niben101Scf07851g02001.1	Homeobox-leucine zipper protein ATHB-13	GO:0003677(DNA binding);GO0008289(lipid binding)	-	-	ARATH	3	1001-1021	Y	1131.29	1012	49	24.5	0	0.0137989	NA
nta-miR166g	TCGGACCAGGCTTCATTCCCC	Niben101Scf08693g00002.1	Homeobox-leucine zipper protein ATHB-13	GO:0003677(DNA binding);GO0008289(lipid binding)	-	-	ARATH	2.5	967-987	Y	415.575	978	38	9	0	0.0102398	NA
nta-miR166g	TCGGACCAGGCTTCATTCCCC	Niben101Scf01759g04007.1	Homeobox-leucine zipper protein ATHB-13	GO:0003677(DNA binding);GO0008289(lipid binding)	-	-	ARATH	3	1742-1762	Y	1131.29	1753	49	24.5	0	0.0137989	NA
nta-miR166g	TCGGACCAGGCTTCATTCCCC	Niben101Scf00978g00001.1	Homeobox-leucine zipper protein ATHB-9	GO:0003677(DNA binding);GO0008289(lipid binding)	-	-	ARATH	2.5	1325-1345	Y	415.575	1336	38	9	0	0.0102398	NA
nta-miR166g	TCGGACCAGGCTTCATTCCCC	Niben101Scf00013g01005.1	Homeobox-leucine zipper protein ATHB-13	GO:0003677(DNA binding);GO0008289(lipid binding)	-	-	ARATH	2.5	1418-1438	Y	415.575	1429	38	9	0	0.0102398	NA
nta-miR166g	TCGGACCAGGCTTCATTCCCC	Niben101Scf01374g07001.1	Homeobox-leucine zipper protein ATHB-13	GO:0003677(DNA binding);GO0008289(lipid binding)	-	-	ARATH	2.5	985-1005	Y	415.575	996	38	9	0	0.0102398	NA
nta-miR166g	TCGGACCAGGCTTCATTCCCC	Niben101Scf36099g00004.1	Homeobox-leucine zipper family protein / lipid-binding START domain-containing protein LENGTH=837	GO:0008289(lipid binding)	-	-	AT1G52150.2	3	899-919	Y	92.3499	910	8	2	0	0.0137989	NA
nta-miR166g	TCGGACCAGGCTTCATTCCCC	Niben101Scf01611g00004.1	Homeobox-leucine zipper protein ATHB-23	GO:0003677(DNA binding);GO0008289(lipid binding)	-	-	ARATH	3	1115-1135	Y	92.3499	1126	8	2	0	0.0137989	NA
nta-miR166g	TCGGACCAGGCTTCATTCCCC	Niben101Scf07851g02001.1	Homeobox-leucine zipper protein ATHB-13	GO:0003677(DNA binding);GO0008289(lipid binding)	-	-	ARATH	3	1001-1021	Y	1131.29	1012	49	24.5	0	0.0137989	NA
nta-miR166h	TCGGACCAGGCTTCATTCCCC	Niben101Scf08693g00002.1	Homeobox-leucine zipper protein ATHB-13	GO:0003677(DNA binding);GO0008289(lipid binding)	-	-	ARATH	2.5	967-987	Y	415.575	978	38	9	0	0.0102398	NA
nta-miR166h	TCGGACCAGGCTTCATTCCCC	Niben101Scf01759g04007.1	Homeobox-leucine zipper protein ATHB-13	GO:0003677(DNA binding);GO0008289(lipid binding)	-	-	ARATH	3	1742-1762	Y	1131.29	1753	49	24.5	0	0.0137989	NA
nta-miR166h	TCGGACCAGGCTTCATTCCCC	Niben101Scf00978g00001.1	Homeobox-leucine zipper protein ATHB-9	GO:0003677(DNA binding);GO0008289(lipid binding)	-	-	ARATH	2.5	1325-1345	Y	415.575	1336	38	9	0	0.0102398	NA
nta-miR166h	TCGGACCAGGCTTCATTCCCC	Niben101Scf00013g01005.1	Homeobox-leucine zipper protein ATHB-13	GO:0003677(DNA binding);GO0008289(lipid binding)	-	-	ARATH	2.5	1418-1438	Y	415.575	1429	38	9	0	0.0102398	NA
nta-miR166h	TCGGACCAGGCTTCATTCCCC	Niben101Scf01374g07001.1	Homeobox-leucine zipper protein ATHB-13	GO:0003677(DNA binding);GO0008289(lipid binding)	-	-	ARATH	2.5	985-1005	Y	415.575	996	38	9	0	0.0102398	NA
nta-miR166h	TCGGACCAGGCTTCATTCCCC	Niben101Scf36099g00004.1	Homeobox-leucine zipper family protein / lipid-binding START domain-containing protein LENGTH=837	GO:0008289(lipid binding)	-	-	AT1G52150.2	3	899-919	Y	92.3499	910	8	2	0	0.0137989	NA
nta-miR166h	TCGGACCAGGCTTCATTCCCC	Niben101Scf01611g00004.1	Homeobox-leucine zipper protein ATHB-23	GO:0003677(DNA binding);GO0008289(lipid binding)	-	-	ARATH	3	1115-1135	Y	92.3499	1126	8	2	0	0.0137989	NA
nta-miR166h	TCGGACCAGGCTTCATTCCCC	Niben101Scf07851g02001.1	Homeobox-leucine zipper protein ATHB-13	GO:0003677(DNA binding);GO0008289(lipid binding)	-	-	ARATH	3	1001-1021	Y	1131.29	1012	49	24.5	0	0.0137989	NA
nta-miR169a	CAGCCAAGGATGACTTGCCGA	Niben101Scf02790g03007.1	Nuclear transcription factor Y subunit A-8	GO:0003677(DNA binding);GO0003700(sequence-specific DNA binding transcription factor activity);GO0006355(regulation of transcription, DNA-templated);GO0016602(CCAAT-binding factor complex)	ko04612(Antigen processing and presentation)	-	ARATH	4	1073-1093	Y	92.3499	1084	2	2	0	0.0160801	NA
nta-miR169a	CAGCCAAGGATGACTTGCCGA	Niben101Scf10191g01007.1	Nuclear transcription factor Y subunit A-3	GO:0003677(DNA binding);GO0003700(sequence-specific DNA binding transcription factor activity);GO0006355(regulation of transcription, DNA-templated);GO0016602(CCAAT-binding factor complex)	ko04612(Antigen processing and presentation)	-	ARATH	2.5	1423-1443	Y	277.05	1434	6	6	0	0.00513308	NA
nta-miR169a	CAGCCAAGGATGACTTGCCGA	Niben101Scf10498g01001.1	Nuclear transcription factor Y subunit A-1	GO:0003700(sequence-specific DNA binding transcription factor activity);GO0006355(regulation of transcription, DNA-templated)	ko04612(Antigen processing and presentation)	-	ARATH	4	1143-1163	Y	600.275	1154	13	13	0	0.0160801	NA
nta-miR169a	CAGCCAAGGATGACTTGCCGA	Niben101Scf00781g06015.1	Nuclear transcription factor Y subunit A-9	GO:0003677(DNA binding);GO0003700(sequence-specific DNA binding transcription factor activity);GO0006355(regulation of transcription, DNA-templated);GO0016602(CCAAT-binding factor complex)	ko04612(Antigen processing and presentation)	-	ARATH	4	1309-1330	Y	138.525	1321	6	3	0	0.0160801	NA
nta-miR169a	CAGCCAAGGATGACTTGCCGA	Niben101Scf00911g01003.1	Nuclear transcription factor Y subunit A-10	GO:0003700(sequence-specific DNA binding transcription factor activity);GO0006355(regulation of transcription, DNA-templated)	ko04612(Antigen processing and presentation)	-	ARATH	3.5	1101-1121	Y	23.0875	1112	1	0.5	4	0.33457	NA
nta-miR169a	CAGCCAAGGATGACTTGCCGA	Niben101Scf13231g00006.1	Nuclear transcription factor Y subunit A-1	GO:0003700(sequence-specific DNA binding transcription factor activity);GO0006355(regulation of transcription, DNA-templated)	ko04612(Antigen processing and presentation)	-	ARATH	4	1386-1407	Y	138.525	1398	6	3	0	0.0160801	NA
nta-miR169a	CAGCCAAGGATGACTTGCCGA	Niben101Scf01429g01013.1	Nuclear transcription factor Y subunit A-2	GO:0003700(sequence-specific DNA binding transcription factor activity);GO0006355(regulation of transcription, DNA-templated)	ko04612(Antigen processing and presentation)	-	ARATH	3.5	1176-1196	Y	23.0875	1187	1	0.5	4	0.33457	NA
nta-miR169b	CAGCCAAGGATGACTTGCCGA	Niben101Scf02790g03007.1	Nuclear transcription factor Y subunit A-8	GO:0003677(DNA binding);GO0003700(sequence-specific DNA binding transcription factor activity);GO0006355(regulation of transcription, DNA-templated);GO0016602(CCAAT-binding factor complex)	ko04612(Antigen processing and presentation)	-	ARATH	4	1073-1093	Y	92.3499	1084	2	2	0	0.0160801	NA
nta-miR169b	CAGCCAAGGATGACTTGCCGA	Niben101Scf10191g01007.1	Nuclear transcription factor Y subunit A-3	GO:0003677(DNA binding);GO0003700(sequence-specific DNA binding transcription factor activity);GO0006355(regulation of transcription, DNA-templated);GO0016602(CCAAT-binding factor complex)	ko04612(Antigen processing and presentation)	-	ARATH	2.5	1423-1443	Y	277.05	1434	6	6	0	0.00513308	NA
nta-miR169b	CAGCCAAGGATGACTTGCCGA	Niben101Scf10498g01001.1	Nuclear transcription factor Y subunit A-1	GO:0003700(sequence-specific DNA binding transcription factor activity);GO0006355(regulation of transcription, DNA-templated)	ko04612(Antigen processing and presentation)	-	ARATH	4	1143-1163	Y	600.275	1154	13	13	0	0.0160801	NA
nta-miR169b	CAGCCAAGGATGACTTGCCGA	Niben101Scf00781g06015.1	Nuclear transcription factor Y subunit A-9	GO:0003677(DNA binding);GO0003700(sequence-specific DNA binding transcription factor activity);GO0006355(regulation of transcription, DNA-templated);GO0016602(CCAAT-binding factor complex)	ko04612(Antigen processing and presentation)	-	ARATH	4	1309-1330	Y	138.525	1321	6	3	0	0.0160801	NA
nta-miR169b	CAGCCAAGGATGACTTGCCGA	Niben101Scf00911g01003.1	Nuclear transcription factor Y subunit A-10	GO:0003700(sequence-specific DNA binding transcription factor activity);GO0006355(regulation of transcription, DNA-templated)	ko04612(Antigen processing and presentation)	-	ARATH	3.5	1101-1121	Y	23.0875	1112	1	0.5	4	0.33457	NA
nta-miR169b	CAGCCAAGGATGACTTGCCGA	Niben101Scf13231g00006.1	Nuclear transcription factor Y subunit A-1	GO:0003700(sequence-specific DNA binding transcription factor activity);GO0006355(regulation of transcription, DNA-templated)	ko04612(Antigen processing and presentation)	-	ARATH	4	1386-1407	Y	138.525	1398	6	3	0	0.0160801	NA
nta-miR169b	CAGCCAAGGATGACTTGCCGA	Niben101Scf01429g01013.1	Nuclear transcription factor Y subunit A-2	GO:0003700(sequence-specific DNA binding transcription factor activity);GO0006355(regulation of transcription, DNA-templated)	ko04612(Antigen processing and presentation)	-	ARATH	3.5	1176-1196	Y	23.0875	1187	1	0.5	4	0.33457	NA
nta-miR169c	CAGCCAAGGATGACTTGCCGA	Niben101Scf02790g03007.1	Nuclear transcription factor Y subunit A-8	GO:0003677(DNA binding);GO0003700(sequence-specific DNA binding transcription factor activity);GO0006355(regulation of transcription, DNA-templated);GO0016602(CCAAT-binding factor complex)	ko04612(Antigen processing and presentation)	-	ARATH	4	1073-1093	Y	92.3499	1084	2	2	0	0.0160801	NA
nta-miR169c	CAGCCAAGGATGACTTGCCGA	Niben101Scf10191g01007.1	Nuclear transcription factor Y subunit A-3	GO:0003677(DNA binding);GO0003700(sequence-specific DNA binding transcription factor activity);GO0006355(regulation of transcription, DNA-templated);GO0016602(CCAAT-binding factor complex)	ko04612(Antigen processing and presentation)	-	ARATH	2.5	1423-1443	Y	277.05	1434	6	6	0	0.00513308	NA
nta-miR169c	CAGCCAAGGATGACTTGCCGA	Niben101Scf10498g01001.1	Nuclear transcription factor Y subunit A-1	GO:0003700(sequence-specific DNA binding transcription factor activity);GO0006355(regulation of transcription, DNA-templated)	ko04612(Antigen processing and presentation)	-	ARATH	4	1143-1163	Y	600.275	1154	13	13	0	0.0160801	NA
nta-miR169c	CAGCCAAGGATGACTTGCCGA	Niben101Scf00781g06015.1	Nuclear transcription factor Y subunit A-9	GO:0003677(DNA binding);GO0003700(sequence-specific DNA binding transcription factor activity);GO0006355(regulation of transcription, DNA-templated);GO0016602(CCAAT-binding factor complex)	ko04612(Antigen processing and presentation)	-	ARATH	4	1309-1330	Y	138.525	1321	6	3	0	0.0160801	NA
nta-miR169c	CAGCCAAGGATGACTTGCCGA	Niben101Scf00911g01003.1	Nuclear transcription factor Y subunit A-10	GO:0003700(sequence-specific DNA binding transcription factor activity);GO0006355(regulation of transcription, DNA-templated)	ko04612(Antigen processing and presentation)	-	ARATH	3.5	1101-1121	Y	23.0875	1112	1	0.5	4	0.33457	NA
nta-miR169c	CAGCCAAGGATGACTTGCCGA	Niben101Scf13231g00006.1	Nuclear transcription factor Y subunit A-1	GO:0003700(sequence-specific DNA binding transcription factor activity);GO0006355(regulation of transcription, DNA-templated)	ko04612(Antigen processing and presentation)	-	ARATH	4	1386-1407	Y	138.525	1398	6	3	0	0.0160801	NA
nta-miR169c	CAGCCAAGGATGACTTGCCGA	Niben101Scf01429g01013.1	Nuclear transcription factor Y subunit A-2	GO:0003700(sequence-specific DNA binding transcription factor activity);GO0006355(regulation of transcription, DNA-templated)	ko04612(Antigen processing and presentation)	-	ARATH	3.5	1176-1196	Y	23.0875	1187	1	0.5	4	0.33457	NA
nta-miR169d	CAGCCAAGGATGACTTGCCGA	Niben101Scf02790g03007.1	Nuclear transcription factor Y subunit A-8	GO:0003677(DNA binding);GO0003700(sequence-specific DNA binding transcription factor activity);GO0006355(regulation of transcription, DNA-templated);GO0016602(CCAAT-binding factor complex)	ko04612(Antigen processing and presentation)	-	ARATH	4	1073-1093	Y	92.3499	1084	2	2	0	0.0160801	NA
nta-miR169d	CAGCCAAGGATGACTTGCCGA	Niben101Scf10191g01007.1	Nuclear transcription factor Y subunit A-3	GO:0003677(DNA binding);GO0003700(sequence-specific DNA binding transcription factor activity);GO0006355(regulation of transcription, DNA-templated);GO0016602(CCAAT-binding factor complex)	ko04612(Antigen processing and presentation)	-	ARATH	2.5	1423-1443	Y	277.05	1434	6	6	0	0.00513308	NA
nta-miR169d	CAGCCAAGGATGACTTGCCGA	Niben101Scf10498g01001.1	Nuclear transcription factor Y subunit A-1	GO:0003700(sequence-specific DNA binding transcription factor activity);GO0006355(regulation of transcription, DNA-templated)	ko04612(Antigen processing and presentation)	-	ARATH	4	1143-1163	Y	600.275	1154	13	13	0	0.0160801	NA
nta-miR169d	CAGCCAAGGATGACTTGCCGA	Niben101Scf00781g06015.1	Nuclear transcription factor Y subunit A-9	GO:0003677(DNA binding);GO0003700(sequence-specific DNA binding transcription factor activity);GO0006355(regulation of transcription, DNA-templated);GO0016602(CCAAT-binding factor complex)	ko04612(Antigen processing and presentation)	-	ARATH	4	1309-1330	Y	138.525	1321	6	3	0	0.0160801	NA
nta-miR169d	CAGCCAAGGATGACTTGCCGA	Niben101Scf00911g01003.1	Nuclear transcription factor Y subunit A-10	GO:0003700(sequence-specific DNA binding transcription factor activity);GO0006355(regulation of transcription, DNA-templated)	ko04612(Antigen processing and presentation)	-	ARATH	3.5	1101-1121	Y	23.0875	1112	1	0.5	4	0.33457	NA
nta-miR169d	CAGCCAAGGATGACTTGCCGA	Niben101Scf13231g00006.1	Nuclear transcription factor Y subunit A-1	GO:0003700(sequence-specific DNA binding transcription factor activity);GO0006355(regulation of transcription, DNA-templated)	ko04612(Antigen processing and presentation)	-	ARATH	4	1386-1407	Y	138.525	1398	6	3	0	0.0160801	NA
nta-miR169d	CAGCCAAGGATGACTTGCCGA	Niben101Scf01429g01013.1	Nuclear transcription factor Y subunit A-2	GO:0003700(sequence-specific DNA binding transcription factor activity);GO0006355(regulation of transcription, DNA-templated)	ko04612(Antigen processing and presentation)	-	ARATH	3.5	1176-1196	Y	23.0875	1187	1	0.5	4	0.33457	NA
nta-miR169e	CAGCCAAGGATGACTTGCCGA	Niben101Scf02790g03007.1	Nuclear transcription factor Y subunit A-8	GO:0003677(DNA binding);GO0003700(sequence-specific DNA binding transcription factor activity);GO0006355(regulation of transcription, DNA-templated);GO0016602(CCAAT-binding factor complex)	ko04612(Antigen processing and presentation)	-	ARATH	4	1073-1093	Y	92.3499	1084	2	2	0	0.0160801	NA
nta-miR169e	CAGCCAAGGATGACTTGCCGA	Niben101Scf10191g01007.1	Nuclear transcription factor Y subunit A-3	GO:0003677(DNA binding);GO0003700(sequence-specific DNA binding transcription factor activity);GO0006355(regulation of transcription, DNA-templated);GO0016602(CCAAT-binding factor complex)	ko04612(Antigen processing and presentation)	-	ARATH	2.5	1423-1443	Y	277.05	1434	6	6	0	0.00513308	NA
nta-miR169e	CAGCCAAGGATGACTTGCCGA	Niben101Scf10498g01001.1	Nuclear transcription factor Y subunit A-1	GO:0003700(sequence-specific DNA binding transcription factor activity);GO0006355(regulation of transcription, DNA-templated)	ko04612(Antigen processing and presentation)	-	ARATH	4	1143-1163	Y	600.275	1154	13	13	0	0.0160801	NA
nta-miR169e	CAGCCAAGGATGACTTGCCGA	Niben101Scf00781g06015.1	Nuclear transcription factor Y subunit A-9	GO:0003677(DNA binding);GO0003700(sequence-specific DNA binding transcription factor activity);GO0006355(regulation of transcription, DNA-templated);GO0016602(CCAAT-binding factor complex)	ko04612(Antigen processing and presentation)	-	ARATH	4	1309-1330	Y	138.525	1321	6	3	0	0.0160801	NA
nta-miR169e	CAGCCAAGGATGACTTGCCGA	Niben101Scf00911g01003.1	Nuclear transcription factor Y subunit A-10	GO:0003700(sequence-specific DNA binding transcription factor activity);GO0006355(regulation of transcription, DNA-templated)	ko04612(Antigen processing and presentation)	-	ARATH	3.5	1101-1121	Y	23.0875	1112	1	0.5	4	0.33457	NA
nta-miR169e	CAGCCAAGGATGACTTGCCGA	Niben101Scf13231g00006.1	Nuclear transcription factor Y subunit A-1	GO:0003700(sequence-specific DNA binding transcription factor activity);GO0006355(regulation of transcription, DNA-templated)	ko04612(Antigen processing and presentation)	-	ARATH	4	1386-1407	Y	138.525	1398	6	3	0	0.0160801	NA
nta-miR169e	CAGCCAAGGATGACTTGCCGA	Niben101Scf01429g01013.1	Nuclear transcription factor Y subunit A-2	GO:0003700(sequence-specific DNA binding transcription factor activity);GO0006355(regulation of transcription, DNA-templated)	ko04612(Antigen processing and presentation)	-	ARATH	3.5	1176-1196	Y	23.0875	1187	1	0.5	4	0.33457	NA
nta-miR169f	CAGCCAAGGATGACTTGCCGA	Niben101Scf02790g03007.1	Nuclear transcription factor Y subunit A-8	GO:0003677(DNA binding);GO0003700(sequence-specific DNA binding transcription factor activity);GO0006355(regulation of transcription, DNA-templated);GO0016602(CCAAT-binding factor complex)	ko04612(Antigen processing and presentation)	-	ARATH	4	1073-1093	Y	92.3499	1084	2	2	0	0.0160801	NA
nta-miR169f	CAGCCAAGGATGACTTGCCGA	Niben101Scf10191g01007.1	Nuclear transcription factor Y subunit A-3	GO:0003677(DNA binding);GO0003700(sequence-specific DNA binding transcription factor activity);GO0006355(regulation of transcription, DNA-templated);GO0016602(CCAAT-binding factor complex)	ko04612(Antigen processing and presentation)	-	ARATH	2.5	1423-1443	Y	277.05	1434	6	6	0	0.00513308	NA
nta-miR169f	CAGCCAAGGATGACTTGCCGA	Niben101Scf10498g01001.1	Nuclear transcription factor Y subunit A-1	GO:0003700(sequence-specific DNA binding transcription factor activity);GO0006355(regulation of transcription, DNA-templated)	ko04612(Antigen processing and presentation)	-	ARATH	4	1143-1163	Y	600.275	1154	13	13	0	0.0160801	NA
nta-miR169f	CAGCCAAGGATGACTTGCCGA	Niben101Scf00781g06015.1	Nuclear transcription factor Y subunit A-9	GO:0003677(DNA binding);GO0003700(sequence-specific DNA binding transcription factor activity);GO0006355(regulation of transcription, DNA-templated);GO0016602(CCAAT-binding factor complex)	ko04612(Antigen processing and presentation)	-	ARATH	4	1309-1330	Y	138.525	1321	6	3	0	0.0160801	NA
nta-miR169f	CAGCCAAGGATGACTTGCCGA	Niben101Scf00911g01003.1	Nuclear transcription factor Y subunit A-10	GO:0003700(sequence-specific DNA binding transcription factor activity);GO0006355(regulation of transcription, DNA-templated)	ko04612(Antigen processing and presentation)	-	ARATH	3.5	1101-1121	Y	23.0875	1112	1	0.5	4	0.33457	NA
nta-miR169f	CAGCCAAGGATGACTTGCCGA	Niben101Scf13231g00006.1	Nuclear transcription factor Y subunit A-1	GO:0003700(sequence-specific DNA binding transcription factor activity);GO0006355(regulation of transcription, DNA-templated)	ko04612(Antigen processing and presentation)	-	ARATH	4	1386-1407	Y	138.525	1398	6	3	0	0.0160801	NA
nta-miR169f	CAGCCAAGGATGACTTGCCGA	Niben101Scf01429g01013.1	Nuclear transcription factor Y subunit A-2	GO:0003700(sequence-specific DNA binding transcription factor activity);GO0006355(regulation of transcription, DNA-templated)	ko04612(Antigen processing and presentation)	-	ARATH	3.5	1176-1196	Y	23.0875	1187	1	0.5	4	0.33457	NA
nta-miR169g	CAGCCAAGGATGACTTGCCGA	Niben101Scf02790g03007.1	Nuclear transcription factor Y subunit A-8	GO:0003677(DNA binding);GO0003700(sequence-specific DNA binding transcription factor activity);GO0006355(regulation of transcription, DNA-templated);GO0016602(CCAAT-binding factor complex)	ko04612(Antigen processing and presentation)	-	ARATH	4	1073-1093	Y	92.3499	1084	2	2	0	0.0160801	NA
nta-miR169g	CAGCCAAGGATGACTTGCCGA	Niben101Scf10191g01007.1	Nuclear transcription factor Y subunit A-3	GO:0003677(DNA binding);GO0003700(sequence-specific DNA binding transcription factor activity);GO0006355(regulation of transcription, DNA-templated);GO0016602(CCAAT-binding factor complex)	ko04612(Antigen processing and presentation)	-	ARATH	2.5	1423-1443	Y	277.05	1434	6	6	0	0.00513308	NA
nta-miR169g	CAGCCAAGGATGACTTGCCGA	Niben101Scf10498g01001.1	Nuclear transcription factor Y subunit A-1	GO:0003700(sequence-specific DNA binding transcription factor activity);GO0006355(regulation of transcription, DNA-templated)	ko04612(Antigen processing and presentation)	-	ARATH	4	1143-1163	Y	600.275	1154	13	13	0	0.0160801	NA
nta-miR169g	CAGCCAAGGATGACTTGCCGA	Niben101Scf00781g06015.1	Nuclear transcription factor Y subunit A-9	GO:0003677(DNA binding);GO0003700(sequence-specific DNA binding transcription factor activity);GO0006355(regulation of transcription, DNA-templated);GO0016602(CCAAT-binding factor complex)	ko04612(Antigen processing and presentation)	-	ARATH	4	1309-1330	Y	138.525	1321	6	3	0	0.0160801	NA
nta-miR169g	CAGCCAAGGATGACTTGCCGA	Niben101Scf00911g01003.1	Nuclear transcription factor Y subunit A-10	GO:0003700(sequence-specific DNA binding transcription factor activity);GO0006355(regulation of transcription, DNA-templated)	ko04612(Antigen processing and presentation)	-	ARATH	3.5	1101-1121	Y	23.0875	1112	1	0.5	4	0.33457	NA
nta-miR169g	CAGCCAAGGATGACTTGCCGA	Niben101Scf13231g00006.1	Nuclear transcription factor Y subunit A-1	GO:0003700(sequence-specific DNA binding transcription factor activity);GO0006355(regulation of transcription, DNA-templated)	ko04612(Antigen processing and presentation)	-	ARATH	4	1386-1407	Y	138.525	1398	6	3	0	0.0160801	NA
nta-miR169g	CAGCCAAGGATGACTTGCCGA	Niben101Scf01429g01013.1	Nuclear transcription factor Y subunit A-2	GO:0003700(sequence-specific DNA binding transcription factor activity);GO0006355(regulation of transcription, DNA-templated)	ko04612(Antigen processing and presentation)	-	ARATH	3.5	1176-1196	Y	23.0875	1187	1	0.5	4	0.33457	NA
nta-miR169h	CAGCCAAGGATGACTTGCCGA	Niben101Scf02790g03007.1	Nuclear transcription factor Y subunit A-8	GO:0003677(DNA binding);GO0003700(sequence-specific DNA binding transcription factor activity);GO0006355(regulation of transcription, DNA-templated);GO0016602(CCAAT-binding factor complex)	ko04612(Antigen processing and presentation)	-	ARATH	4	1073-1093	Y	92.3499	1084	2	2	0	0.0160801	NA
nta-miR169h	CAGCCAAGGATGACTTGCCGA	Niben101Scf10191g01007.1	Nuclear transcription factor Y subunit A-3	GO:0003677(DNA binding);GO0003700(sequence-specific DNA binding transcription factor activity);GO0006355(regulation of transcription, DNA-templated);GO0016602(CCAAT-binding factor complex)	ko04612(Antigen processing and presentation)	-	ARATH	2.5	1423-1443	Y	277.05	1434	6	6	0	0.00513308	NA
nta-miR169h	CAGCCAAGGATGACTTGCCGA	Niben101Scf10498g01001.1	Nuclear transcription factor Y subunit A-1	GO:0003700(sequence-specific DNA binding transcription factor activity);GO0006355(regulation of transcription, DNA-templated)	ko04612(Antigen processing and presentation)	-	ARATH	4	1143-1163	Y	600.275	1154	13	13	0	0.0160801	NA
nta-miR169h	CAGCCAAGGATGACTTGCCGA	Niben101Scf00781g06015.1	Nuclear transcription factor Y subunit A-9	GO:0003677(DNA binding);GO0003700(sequence-specific DNA binding transcription factor activity);GO0006355(regulation of transcription, DNA-templated);GO0016602(CCAAT-binding factor complex)	ko04612(Antigen processing and presentation)	-	ARATH	4	1309-1330	Y	138.525	1321	6	3	0	0.0160801	NA
nta-miR169h	CAGCCAAGGATGACTTGCCGA	Niben101Scf00911g01003.1	Nuclear transcription factor Y subunit A-10	GO:0003700(sequence-specific DNA binding transcription factor activity);GO0006355(regulation of transcription, DNA-templated)	ko04612(Antigen processing and presentation)	-	ARATH	3.5	1101-1121	Y	23.0875	1112	1	0.5	4	0.33457	NA
nta-miR169h	CAGCCAAGGATGACTTGCCGA	Niben101Scf13231g00006.1	Nuclear transcription factor Y subunit A-1	GO:0003700(sequence-specific DNA binding transcription factor activity);GO0006355(regulation of transcription, DNA-templated)	ko04612(Antigen processing and presentation)	-	ARATH	4	1386-1407	Y	138.525	1398	6	3	0	0.0160801	NA
nta-miR169h	CAGCCAAGGATGACTTGCCGA	Niben101Scf01429g01013.1	Nuclear transcription factor Y subunit A-2	GO:0003700(sequence-specific DNA binding transcription factor activity);GO0006355(regulation of transcription, DNA-templated)	ko04612(Antigen processing and presentation)	-	ARATH	3.5	1176-1196	Y	23.0875	1187	1	0.5	4	0.33457	NA
nta-miR169i	CAGCCAAGGATGACTTGCCGA	Niben101Scf02790g03007.1	Nuclear transcription factor Y subunit A-8	GO:0003677(DNA binding);GO0003700(sequence-specific DNA binding transcription factor activity);GO0006355(regulation of transcription, DNA-templated);GO0016602(CCAAT-binding factor complex)	ko04612(Antigen processing and presentation)	-	ARATH	4	1073-1093	Y	92.3499	1084	2	2	0	0.0160801	NA
nta-miR169i	CAGCCAAGGATGACTTGCCGA	Niben101Scf10191g01007.1	Nuclear transcription factor Y subunit A-3	GO:0003677(DNA binding);GO0003700(sequence-specific DNA binding transcription factor activity);GO0006355(regulation of transcription, DNA-templated);GO0016602(CCAAT-binding factor complex)	ko04612(Antigen processing and presentation)	-	ARATH	2.5	1423-1443	Y	277.05	1434	6	6	0	0.00513308	NA
nta-miR169i	CAGCCAAGGATGACTTGCCGA	Niben101Scf10498g01001.1	Nuclear transcription factor Y subunit A-1	GO:0003700(sequence-specific DNA binding transcription factor activity);GO0006355(regulation of transcription, DNA-templated)	ko04612(Antigen processing and presentation)	-	ARATH	4	1143-1163	Y	600.275	1154	13	13	0	0.0160801	NA
nta-miR169i	CAGCCAAGGATGACTTGCCGA	Niben101Scf00781g06015.1	Nuclear transcription factor Y subunit A-9	GO:0003677(DNA binding);GO0003700(sequence-specific DNA binding transcription factor activity);GO0006355(regulation of transcription, DNA-templated);GO0016602(CCAAT-binding factor complex)	ko04612(Antigen processing and presentation)	-	ARATH	4	1309-1330	Y	138.525	1321	6	3	0	0.0160801	NA
nta-miR169i	CAGCCAAGGATGACTTGCCGA	Niben101Scf00911g01003.1	Nuclear transcription factor Y subunit A-10	GO:0003700(sequence-specific DNA binding transcription factor activity);GO0006355(regulation of transcription, DNA-templated)	ko04612(Antigen processing and presentation)	-	ARATH	3.5	1101-1121	Y	23.0875	1112	1	0.5	4	0.33457	NA
nta-miR169i	CAGCCAAGGATGACTTGCCGA	Niben101Scf13231g00006.1	Nuclear transcription factor Y subunit A-1	GO:0003700(sequence-specific DNA binding transcription factor activity);GO0006355(regulation of transcription, DNA-templated)	ko04612(Antigen processing and presentation)	-	ARATH	4	1386-1407	Y	138.525	1398	6	3	0	0.0160801	NA
nta-miR169i	CAGCCAAGGATGACTTGCCGA	Niben101Scf01429g01013.1	Nuclear transcription factor Y subunit A-2	GO:0003700(sequence-specific DNA binding transcription factor activity);GO0006355(regulation of transcription, DNA-templated)	ko04612(Antigen processing and presentation)	-	ARATH	3.5	1176-1196	Y	23.0875	1187	1	0.5	4	0.33457	NA
nta-miR169j	CAGCCAAGGATGACTTGCCGA	Niben101Scf02790g03007.1	Nuclear transcription factor Y subunit A-8	GO:0003677(DNA binding);GO0003700(sequence-specific DNA binding transcription factor activity);GO0006355(regulation of transcription, DNA-templated);GO0016602(CCAAT-binding factor complex)	ko04612(Antigen processing and presentation)	-	ARATH	4	1073-1093	Y	92.3499	1084	2	2	0	0.0160801	NA
nta-miR169j	CAGCCAAGGATGACTTGCCGA	Niben101Scf10191g01007.1	Nuclear transcription factor Y subunit A-3	GO:0003677(DNA binding);GO0003700(sequence-specific DNA binding transcription factor activity);GO0006355(regulation of transcription, DNA-templated);GO0016602(CCAAT-binding factor complex)	ko04612(Antigen processing and presentation)	-	ARATH	2.5	1423-1443	Y	277.05	1434	6	6	0	0.00513308	NA
nta-miR169j	CAGCCAAGGATGACTTGCCGA	Niben101Scf10498g01001.1	Nuclear transcription factor Y subunit A-1	GO:0003700(sequence-specific DNA binding transcription factor activity);GO0006355(regulation of transcription, DNA-templated)	ko04612(Antigen processing and presentation)	-	ARATH	4	1143-1163	Y	600.275	1154	13	13	0	0.0160801	NA
nta-miR169j	CAGCCAAGGATGACTTGCCGA	Niben101Scf00781g06015.1	Nuclear transcription factor Y subunit A-9	GO:0003677(DNA binding);GO0003700(sequence-specific DNA binding transcription factor activity);GO0006355(regulation of transcription, DNA-templated);GO0016602(CCAAT-binding factor complex)	ko04612(Antigen processing and presentation)	-	ARATH	4	1309-1330	Y	138.525	1321	6	3	0	0.0160801	NA
nta-miR169j	CAGCCAAGGATGACTTGCCGA	Niben101Scf00911g01003.1	Nuclear transcription factor Y subunit A-10	GO:0003700(sequence-specific DNA binding transcription factor activity);GO0006355(regulation of transcription, DNA-templated)	ko04612(Antigen processing and presentation)	-	ARATH	3.5	1101-1121	Y	23.0875	1112	1	0.5	4	0.33457	NA
nta-miR169j	CAGCCAAGGATGACTTGCCGA	Niben101Scf13231g00006.1	Nuclear transcription factor Y subunit A-1	GO:0003700(sequence-specific DNA binding transcription factor activity);GO0006355(regulation of transcription, DNA-templated)	ko04612(Antigen processing and presentation)	-	ARATH	4	1386-1407	Y	138.525	1398	6	3	0	0.0160801	NA
nta-miR169j	CAGCCAAGGATGACTTGCCGA	Niben101Scf01429g01013.1	Nuclear transcription factor Y subunit A-2	GO:0003700(sequence-specific DNA binding transcription factor activity);GO0006355(regulation of transcription, DNA-templated)	ko04612(Antigen processing and presentation)	-	ARATH	3.5	1176-1196	Y	23.0875	1187	1	0.5	4	0.33457	NA
nta-miR169k	CAGCCAAGGATGACTTGCCGA	Niben101Scf02790g03007.1	Nuclear transcription factor Y subunit A-8	GO:0003677(DNA binding);GO0003700(sequence-specific DNA binding transcription factor activity);GO0006355(regulation of transcription, DNA-templated);GO0016602(CCAAT-binding factor complex)	ko04612(Antigen processing and presentation)	-	ARATH	4	1073-1093	Y	92.3499	1084	2	2	0	0.0160801	NA
nta-miR169k	CAGCCAAGGATGACTTGCCGA	Niben101Scf10191g01007.1	Nuclear transcription factor Y subunit A-3	GO:0003677(DNA binding);GO0003700(sequence-specific DNA binding transcription factor activity);GO0006355(regulation of transcription, DNA-templated);GO0016602(CCAAT-binding factor complex)	ko04612(Antigen processing and presentation)	-	ARATH	2.5	1423-1443	Y	277.05	1434	6	6	0	0.00513308	NA
nta-miR169k	CAGCCAAGGATGACTTGCCGA	Niben101Scf10498g01001.1	Nuclear transcription factor Y subunit A-1	GO:0003700(sequence-specific DNA binding transcription factor activity);GO0006355(regulation of transcription, DNA-templated)	ko04612(Antigen processing and presentation)	-	ARATH	4	1143-1163	Y	600.275	1154	13	13	0	0.0160801	NA
nta-miR169k	CAGCCAAGGATGACTTGCCGA	Niben101Scf00781g06015.1	Nuclear transcription factor Y subunit A-9	GO:0003677(DNA binding);GO0003700(sequence-specific DNA binding transcription factor activity);GO0006355(regulation of transcription, DNA-templated);GO0016602(CCAAT-binding factor complex)	ko04612(Antigen processing and presentation)	-	ARATH	4	1309-1330	Y	138.525	1321	6	3	0	0.0160801	NA
nta-miR169k	CAGCCAAGGATGACTTGCCGA	Niben101Scf00911g01003.1	Nuclear transcription factor Y subunit A-10	GO:0003700(sequence-specific DNA binding transcription factor activity);GO0006355(regulation of transcription, DNA-templated)	ko04612(Antigen processing and presentation)	-	ARATH	3.5	1101-1121	Y	23.0875	1112	1	0.5	4	0.33457	NA
nta-miR169k	CAGCCAAGGATGACTTGCCGA	Niben101Scf13231g00006.1	Nuclear transcription factor Y subunit A-1	GO:0003700(sequence-specific DNA binding transcription factor activity);GO0006355(regulation of transcription, DNA-templated)	ko04612(Antigen processing and presentation)	-	ARATH	4	1386-1407	Y	138.525	1398	6	3	0	0.0160801	NA
nta-miR169k	CAGCCAAGGATGACTTGCCGA	Niben101Scf01429g01013.1	Nuclear transcription factor Y subunit A-2	GO:0003700(sequence-specific DNA binding transcription factor activity);GO0006355(regulation of transcription, DNA-templated)	ko04612(Antigen processing and presentation)	-	ARATH	3.5	1176-1196	Y	23.0875	1187	1	0.5	4	0.33457	NA
nta-miR169l	CAGCCAAGGATGACTTGCCGA	Niben101Scf02790g03007.1	Nuclear transcription factor Y subunit A-8	GO:0003677(DNA binding);GO0003700(sequence-specific DNA binding transcription factor activity);GO0006355(regulation of transcription, DNA-templated);GO0016602(CCAAT-binding factor complex)	ko04612(Antigen processing and presentation)	-	ARATH	4	1073-1093	Y	92.3499	1084	2	2	0	0.0160801	NA
nta-miR169l	CAGCCAAGGATGACTTGCCGA	Niben101Scf10191g01007.1	Nuclear transcription factor Y subunit A-3	GO:0003677(DNA binding);GO0003700(sequence-specific DNA binding transcription factor activity);GO0006355(regulation of transcription, DNA-templated);GO0016602(CCAAT-binding factor complex)	ko04612(Antigen processing and presentation)	-	ARATH	2.5	1423-1443	Y	277.05	1434	6	6	0	0.00513308	NA
nta-miR169l	CAGCCAAGGATGACTTGCCGA	Niben101Scf10498g01001.1	Nuclear transcription factor Y subunit A-1	GO:0003700(sequence-specific DNA binding transcription factor activity);GO0006355(regulation of transcription, DNA-templated)	ko04612(Antigen processing and presentation)	-	ARATH	4	1143-1163	Y	600.275	1154	13	13	0	0.0160801	NA
nta-miR169l	CAGCCAAGGATGACTTGCCGA	Niben101Scf00781g06015.1	Nuclear transcription factor Y subunit A-9	GO:0003677(DNA binding);GO0003700(sequence-specific DNA binding transcription factor activity);GO0006355(regulation of transcription, DNA-templated);GO0016602(CCAAT-binding factor complex)	ko04612(Antigen processing and presentation)	-	ARATH	4	1309-1330	Y	138.525	1321	6	3	0	0.0160801	NA
nta-miR169l	CAGCCAAGGATGACTTGCCGA	Niben101Scf00911g01003.1	Nuclear transcription factor Y subunit A-10	GO:0003700(sequence-specific DNA binding transcription factor activity);GO0006355(regulation of transcription, DNA-templated)	ko04612(Antigen processing and presentation)	-	ARATH	3.5	1101-1121	Y	23.0875	1112	1	0.5	4	0.33457	NA
nta-miR169l	CAGCCAAGGATGACTTGCCGA	Niben101Scf13231g00006.1	Nuclear transcription factor Y subunit A-1	GO:0003700(sequence-specific DNA binding transcription factor activity);GO0006355(regulation of transcription, DNA-templated)	ko04612(Antigen processing and presentation)	-	ARATH	4	1386-1407	Y	138.525	1398	6	3	0	0.0160801	NA
nta-miR169l	CAGCCAAGGATGACTTGCCGA	Niben101Scf01429g01013.1	Nuclear transcription factor Y subunit A-2	GO:0003700(sequence-specific DNA binding transcription factor activity);GO0006355(regulation of transcription, DNA-templated)	ko04612(Antigen processing and presentation)	-	ARATH	3.5	1176-1196	Y	23.0875	1187	1	0.5	4	0.33457	NA
nta-miR169m	CAGCCAAGGATGACTTGCCGA	Niben101Scf02790g03007.1	Nuclear transcription factor Y subunit A-8	GO:0003677(DNA binding);GO0003700(sequence-specific DNA binding transcription factor activity);GO0006355(regulation of transcription, DNA-templated);GO0016602(CCAAT-binding factor complex)	ko04612(Antigen processing and presentation)	-	ARATH	4	1073-1093	Y	92.3499	1084	2	2	0	0.0160801	NA
nta-miR169m	CAGCCAAGGATGACTTGCCGA	Niben101Scf10191g01007.1	Nuclear transcription factor Y subunit A-3	GO:0003677(DNA binding);GO0003700(sequence-specific DNA binding transcription factor activity);GO0006355(regulation of transcription, DNA-templated);GO0016602(CCAAT-binding factor complex)	ko04612(Antigen processing and presentation)	-	ARATH	2.5	1423-1443	Y	277.05	1434	6	6	0	0.00513308	NA
nta-miR169m	CAGCCAAGGATGACTTGCCGA	Niben101Scf10498g01001.1	Nuclear transcription factor Y subunit A-1	GO:0003700(sequence-specific DNA binding transcription factor activity);GO0006355(regulation of transcription, DNA-templated)	ko04612(Antigen processing and presentation)	-	ARATH	4	1143-1163	Y	600.275	1154	13	13	0	0.0160801	NA
nta-miR169m	CAGCCAAGGATGACTTGCCGA	Niben101Scf00781g06015.1	Nuclear transcription factor Y subunit A-9	GO:0003677(DNA binding);GO0003700(sequence-specific DNA binding transcription factor activity);GO0006355(regulation of transcription, DNA-templated);GO0016602(CCAAT-binding factor complex)	ko04612(Antigen processing and presentation)	-	ARATH	4	1309-1330	Y	138.525	1321	6	3	0	0.0160801	NA
nta-miR169m	CAGCCAAGGATGACTTGCCGA	Niben101Scf00911g01003.1	Nuclear transcription factor Y subunit A-10	GO:0003700(sequence-specific DNA binding transcription factor activity);GO0006355(regulation of transcription, DNA-templated)	ko04612(Antigen processing and presentation)	-	ARATH	3.5	1101-1121	Y	23.0875	1112	1	0.5	4	0.33457	NA
nta-miR169m	CAGCCAAGGATGACTTGCCGA	Niben101Scf13231g00006.1	Nuclear transcription factor Y subunit A-1	GO:0003700(sequence-specific DNA binding transcription factor activity);GO0006355(regulation of transcription, DNA-templated)	ko04612(Antigen processing and presentation)	-	ARATH	4	1386-1407	Y	138.525	1398	6	3	0	0.0160801	NA
nta-miR169m	CAGCCAAGGATGACTTGCCGA	Niben101Scf01429g01013.1	Nuclear transcription factor Y subunit A-2	GO:0003700(sequence-specific DNA binding transcription factor activity);GO0006355(regulation of transcription, DNA-templated)	ko04612(Antigen processing and presentation)	-	ARATH	3.5	1176-1196	Y	23.0875	1187	1	0.5	4	0.33457	NA
nta-miR169o	CAGCCAAGGATGACTTGCCGA	Niben101Scf02790g03007.1	Nuclear transcription factor Y subunit A-8	GO:0003677(DNA binding);GO0003700(sequence-specific DNA binding transcription factor activity);GO0006355(regulation of transcription, DNA-templated);GO0016602(CCAAT-binding factor complex)	ko04612(Antigen processing and presentation)	-	ARATH	4	1073-1093	Y	92.3499	1084	2	2	0	0.0160801	NA
nta-miR169o	CAGCCAAGGATGACTTGCCGA	Niben101Scf10191g01007.1	Nuclear transcription factor Y subunit A-3	GO:0003677(DNA binding);GO0003700(sequence-specific DNA binding transcription factor activity);GO0006355(regulation of transcription, DNA-templated);GO0016602(CCAAT-binding factor complex)	ko04612(Antigen processing and presentation)	-	ARATH	2.5	1423-1443	Y	277.05	1434	6	6	0	0.00513308	NA
nta-miR169o	CAGCCAAGGATGACTTGCCGA	Niben101Scf10498g01001.1	Nuclear transcription factor Y subunit A-1	GO:0003700(sequence-specific DNA binding transcription factor activity);GO0006355(regulation of transcription, DNA-templated)	ko04612(Antigen processing and presentation)	-	ARATH	4	1143-1163	Y	600.275	1154	13	13	0	0.0160801	NA
nta-miR169o	CAGCCAAGGATGACTTGCCGA	Niben101Scf00781g06015.1	Nuclear transcription factor Y subunit A-9	GO:0003677(DNA binding);GO0003700(sequence-specific DNA binding transcription factor activity);GO0006355(regulation of transcription, DNA-templated);GO0016602(CCAAT-binding factor complex)	ko04612(Antigen processing and presentation)	-	ARATH	4	1309-1330	Y	138.525	1321	6	3	0	0.0160801	NA
nta-miR169o	CAGCCAAGGATGACTTGCCGA	Niben101Scf00911g01003.1	Nuclear transcription factor Y subunit A-10	GO:0003700(sequence-specific DNA binding transcription factor activity);GO0006355(regulation of transcription, DNA-templated)	ko04612(Antigen processing and presentation)	-	ARATH	3.5	1101-1121	Y	23.0875	1112	1	0.5	4	0.33457	NA
nta-miR169o	CAGCCAAGGATGACTTGCCGA	Niben101Scf13231g00006.1	Nuclear transcription factor Y subunit A-1	GO:0003700(sequence-specific DNA binding transcription factor activity);GO0006355(regulation of transcription, DNA-templated)	ko04612(Antigen processing and presentation)	-	ARATH	4	1386-1407	Y	138.525	1398	6	3	0	0.0160801	NA
nta-miR169o	CAGCCAAGGATGACTTGCCGA	Niben101Scf01429g01013.1	Nuclear transcription factor Y subunit A-2	GO:0003700(sequence-specific DNA binding transcription factor activity);GO0006355(regulation of transcription, DNA-templated)	ko04612(Antigen processing and presentation)	-	ARATH	3.5	1176-1196	Y	23.0875	1187	1	0.5	4	0.33457	NA
nta-miR169p	CAGCCAAGGATGACTTGCCGA	Niben101Scf02790g03007.1	Nuclear transcription factor Y subunit A-8	GO:0003677(DNA binding);GO0003700(sequence-specific DNA binding transcription factor activity);GO0006355(regulation of transcription, DNA-templated);GO0016602(CCAAT-binding factor complex)	ko04612(Antigen processing and presentation)	-	ARATH	4	1073-1093	Y	92.3499	1084	2	2	0	0.0160801	NA
nta-miR169p	CAGCCAAGGATGACTTGCCGA	Niben101Scf10191g01007.1	Nuclear transcription factor Y subunit A-3	GO:0003677(DNA binding);GO0003700(sequence-specific DNA binding transcription factor activity);GO0006355(regulation of transcription, DNA-templated);GO0016602(CCAAT-binding factor complex)	ko04612(Antigen processing and presentation)	-	ARATH	2.5	1423-1443	Y	277.05	1434	6	6	0	0.00513308	NA
nta-miR169p	CAGCCAAGGATGACTTGCCGA	Niben101Scf10498g01001.1	Nuclear transcription factor Y subunit A-1	GO:0003700(sequence-specific DNA binding transcription factor activity);GO0006355(regulation of transcription, DNA-templated)	ko04612(Antigen processing and presentation)	-	ARATH	4	1143-1163	Y	600.275	1154	13	13	0	0.0160801	NA
nta-miR169p	CAGCCAAGGATGACTTGCCGA	Niben101Scf00781g06015.1	Nuclear transcription factor Y subunit A-9	GO:0003677(DNA binding);GO0003700(sequence-specific DNA binding transcription factor activity);GO0006355(regulation of transcription, DNA-templated);GO0016602(CCAAT-binding factor complex)	ko04612(Antigen processing and presentation)	-	ARATH	4	1309-1330	Y	138.525	1321	6	3	0	0.0160801	NA
nta-miR169p	CAGCCAAGGATGACTTGCCGA	Niben101Scf00911g01003.1	Nuclear transcription factor Y subunit A-10	GO:0003700(sequence-specific DNA binding transcription factor activity);GO0006355(regulation of transcription, DNA-templated)	ko04612(Antigen processing and presentation)	-	ARATH	3.5	1101-1121	Y	23.0875	1112	1	0.5	4	0.33457	NA
nta-miR169p	CAGCCAAGGATGACTTGCCGA	Niben101Scf13231g00006.1	Nuclear transcription factor Y subunit A-1	GO:0003700(sequence-specific DNA binding transcription factor activity);GO0006355(regulation of transcription, DNA-templated)	ko04612(Antigen processing and presentation)	-	ARATH	4	1386-1407	Y	138.525	1398	6	3	0	0.0160801	NA
nta-miR169p	CAGCCAAGGATGACTTGCCGA	Niben101Scf01429g01013.1	Nuclear transcription factor Y subunit A-2	GO:0003700(sequence-specific DNA binding transcription factor activity);GO0006355(regulation of transcription, DNA-templated)	ko04612(Antigen processing and presentation)	-	ARATH	3.5	1176-1196	Y	23.0875	1187	1	0.5	4	0.33457	NA
nta-miR171b	TTGAGCCGCGCCAATATCACT	Niben101Scf02429g04002.1	Nodulation-signaling pathway 2 protein	-	-	-	MEDTR	3	417-437	Y	46.175	428	3	1	2	0.197391	NA
nta-miR171b	TTGAGCCGCGCCAATATCACT	Niben101Scf09790g00012.1	GRAS family transcription factor LENGTH=558	-	-	-	AT4G00150.1	1	837-857	Y	265.506	848	21	5.75	0	0.0198705	NA
nta-miR171b	TTGAGCCGCGCCAATATCACT	Niben101Scf09790g00019.1	GRAS family transcription factor LENGTH=558	-	-	-	AT4G00150.1	1	1131-1151	Y	173.156	1142	15	3.75	0	0.0198705	NA
nta-miR171b	TTGAGCCGCGCCAATATCACT	Niben101Scf00317g11002.1	GRAS family transcription factor LENGTH=558	-	-	-	AT4G00150.1	1	780-800	Y	265.506	791	21	5.75	0	0.0198705	NA
nta-miR171b	TTGAGCCGCGCCAATATCACT	Niben101Scf00317g11013.1	GRAS family transcription factor LENGTH=558	-	-	-	AT4G00150.1	1	1110-1130	Y	265.506	1121	21	5.75	0	0.0198705	NA
nta-miR171b	TTGAGCCGCGCCAATATCACT	Niben101Scf03599g01007.1	GRAS family transcription factor LENGTH=558	-	-	-	AT4G00150.1	1	1233-1253	Y	738.8	1244	32	16	0	0.0198705	NA
nta-miR171b	TTGAGCCGCGCCAATATCACT	Niben101Scf03337g06007.1	GRAS family transcription factor LENGTH=558	-	-	-	AT4G00150.1	1	1227-1247	Y	738.8	1238	32	16	0	0.0198705	NA
nta-miR171b	TTGAGCCGCGCCAATATCACT	Niben101Scf03530g00001.1	Nodulation-signaling pathway 2 protein	-	-	-	MEDTR	3	570-590	Y	46.175	581	3	1	2	0.197391	NA
nta-miR171b	TTGAGCCGCGCCAATATCACT	Niben101Scf03072g03007.1	GRAS family transcription factor LENGTH=486	-	-	-	AT4G36710.1	4	450-470	Y	415.575	461	18	9	0	0.00717892	NA
nta-miR171b	TTGAGCCGCGCCAATATCACT	Niben101Scf03693g08008.1	GRAS family transcription factor LENGTH=486	-	-	-	AT4G36710.1	4	603-623	Y	415.575	614	18	9	0	0.00717892	NA
nta-miR171c	TGATTGAGCCGTGCCAATATC	Niben101Scf09790g00012.1	GRAS family transcription factor LENGTH=558	-	-	-	AT4G00150.1	1	840-860	Y	211.635	851	15	4.58333	2	0.719297	NA
nta-miR171c	TGATTGAGCCGTGCCAATATC	Niben101Scf09790g00019.1	GRAS family transcription factor LENGTH=558	-	-	-	AT4G00150.1	1	1134-1154	Y	57.7187	1145	5	1.25	2	0.719297	NA
nta-miR171c	TGATTGAGCCGTGCCAATATC	Niben101Scf00317g11002.1	GRAS family transcription factor LENGTH=558	-	-	-	AT4G00150.1	1	783-803	Y	211.635	794	15	4.58333	2	0.719297	NA
nta-miR171c	TGATTGAGCCGTGCCAATATC	Niben101Scf00317g11013.1	GRAS family transcription factor LENGTH=558	-	-	-	AT4G00150.1	1	1113-1133	Y	211.635	1124	15	4.58333	2	0.719297	NA
nta-miR171c	TGATTGAGCCGTGCCAATATC	Niben101Scf03599g01007.1	GRAS family transcription factor LENGTH=558	-	-	-	AT4G00150.1	1	1236-1256	Y	484.837	1247	21	10.5	2	0.719297	NA
nta-miR171c	TGATTGAGCCGTGCCAATATC	Niben101Scf03337g06007.1	GRAS family transcription factor LENGTH=558	-	-	-	AT4G00150.1	1	1230-1250	Y	484.837	1241	21	10.5	2	0.719297	NA
nta-miR171c	TGATTGAGCCGTGCCAATATC	Niben101Scf03072g03007.1	GRAS family transcription factor LENGTH=486	-	-	-	AT4G36710.1	1	453-473	Y	392.487	464	16	8.5	2	0.719297	NA
nta-miR171c	TGATTGAGCCGTGCCAATATC	Niben101Scf03693g08008.1	GRAS family transcription factor LENGTH=486	-	-	-	AT4G36710.1	1	606-626	Y	346.312	617	15	7.5	2	0.719297	NA
nta-miR172a	AGAATCTTGATGATGCTGCAG	Niben101Scf00496g02009.1	AP2-like ethylene-responsive transcription factor	GO:0003677(DNA binding);GO0003700(sequence-specific DNA binding transcription factor activity);GO0006355(regulation of transcription, DNA-templated)	-	-	ARATH	2	1249-1269	Y	69.2625	1260	3	1.5	0	0.0168394	NA
nta-miR172a	AGAATCTTGATGATGCTGCAG	Niben101Scf02702g00005.1	AP2-like ethylene-responsive transcription factor	GO:0003677(DNA binding);GO0003700(sequence-specific DNA binding transcription factor activity);GO0006355(regulation of transcription, DNA-templated)	-	-	ARATH	1	1755-1775	Y	138.525	1766	6	3	0	0.0231436	NA
nta-miR172a	AGAATCTTGATGATGCTGCAG	Niben101Scf01692g01003.1	AP2-like ethylene-responsive transcription factor	GO:0003677(DNA binding);GO0003700(sequence-specific DNA binding transcription factor activity);GO0006355(regulation of transcription, DNA-templated)	-	-	ARATH	1	1781-1801	Y	46.175	1792	1	1	4	0.901396	NA
nta-miR172a	AGAATCTTGATGATGCTGCAG	Niben101Scf15260g00002.1	Protein NRT1/ PTR FAMILY 5.10	GO:0005215(transporter activity);GO0006810(transport);GO0006857(oligopeptide transport);GO0016020(membrane)	-	-	ARATH	2	1091-1111	Y	415.575	1102	9	9	0	0.0168394	NA
nta-miR172a	AGAATCTTGATGATGCTGCAG	Niben101Scf01035g04005.1	AP2-like ethylene-responsive transcription factor	GO:0003677(DNA binding);GO0003700(sequence-specific DNA binding transcription factor activity);GO0006355(regulation of transcription, DNA-templated)	-	-	ARATH	1	1806-1826	Y	138.525	1817	6	3	0	0.0231436	NA
nta-miR172a	AGAATCTTGATGATGCTGCAG	Niben101Scf11355g01005.1	Zinc finger CCHC domain-containing protein 8	GO:0003676(nucleic acid binding);GO0008270(zinc ion binding)	-	-	XENLA	4	1367-1386	Y	46.175	1377	1	1	4	0.831704	NA
nta-miR172a	AGAATCTTGATGATGCTGCAG	Niben101Scf00482g08004.1	AP2-like ethylene-responsive transcription factor	GO:0003677(DNA binding);GO0003700(sequence-specific DNA binding transcription factor activity);GO0006355(regulation of transcription, DNA-templated)	-	-	ARATH	1	1709-1729	Y	23.0875	1720	1	0.5	4	0.901396	NA
nta-miR172a	AGAATCTTGATGATGCTGCAG	Niben101Scf11756g01019.1	AP2-like ethylene-responsive transcription factor	GO:0003700(sequence-specific DNA binding transcription factor activity);GO0006355(regulation of transcription, DNA-templated)	-	-	ARATH	1	2847-2867	Y	46.175	2858	1	1	4	0.901396	NA
nta-miR172a	AGAATCTTGATGATGCTGCAG	Niben101Scf02369g04004.1	AP2-like ethylene-responsive transcription factor	GO:0003677(DNA binding);GO0003700(sequence-specific DNA binding transcription factor activity);GO0006355(regulation of transcription, DNA-templated)	-	-	ARATH	1	1640-1660	Y	23.0875	1651	1	0.5	4	0.901396	NA
nta-miR172a	AGAATCTTGATGATGCTGCAG	Niben101Scf07050g00010.1	AP2-like ethylene-responsive transcription factor	GO:0003677(DNA binding);GO0003700(sequence-specific DNA binding transcription factor activity);GO0006355(regulation of transcription, DNA-templated)	-	-	ARATH	2	1306-1326	Y	69.2625	1317	3	1.5	0	0.0168394	NA
nta-miR319a	TTGGACTGAAGGGAGCTCCCT	Niben101Scf07060g04006.1	Transcription factor TCP4	-	-	-	ARATH	3	1000-1019	Y	23.0875	1010	1	0.5	4	0.747087	NA
nta-miR319a	TTGGACTGAAGGGAGCTCCCT	Niben101Scf13540g00004.1	Transcription factor TCP4	-	-	-	ARATH	3	1537-1556	Y	23.0875	1547	1	0.5	4	0.747087	NA
nta-miR319a	TTGGACTGAAGGGAGCTCCCT	Niben101Scf01383g07027.1	Cyclin-D-binding Myb-like transcription factor 1	GO:0003677(DNA binding);GO0003682(chromatin binding)	-	-	MOUSE	4	1156-1176	Y	23.0875	1167	1	0.5	4	0.589761	NA
nta-miR319a	TTGGACTGAAGGGAGCTCCCT	Niben101Scf08142g03005.1	Transcription factor TCP4	-	-	-	ARATH	3	1492-1511	Y	23.0875	1502	1	0.5	4	0.747087	NA
nta-miR319a	TTGGACTGAAGGGAGCTCCCT	Niben101Scf01002g02011.1	Transcription factor TCP4	-	-	-	ARATH	3	994-1013	Y	23.0875	1004	1	0.5	4	0.747087	NA
nta-miR319a	TTGGACTGAAGGGAGCTCCCT	Niben101Scf05078g08009.1	Cyclin-D-binding Myb-like transcription factor 1	GO:0003677(DNA binding);GO0003682(chromatin binding)	-	-	HUMAN	4	985-1005	Y	23.0875	996	1	0.5	4	0.589761	NA
nta-miR319b	TTGGACTGAAGGGAGCTCCCT	Niben101Scf07060g04006.1	Transcription factor TCP4	-	-	-	ARATH	3	1000-1019	Y	23.0875	1010	1	0.5	4	0.747087	NA
nta-miR319b	TTGGACTGAAGGGAGCTCCCT	Niben101Scf13540g00004.1	Transcription factor TCP4	-	-	-	ARATH	3	1537-1556	Y	23.0875	1547	1	0.5	4	0.747087	NA
nta-miR319b	TTGGACTGAAGGGAGCTCCCT	Niben101Scf01383g07027.1	Cyclin-D-binding Myb-like transcription factor 1	GO:0003677(DNA binding);GO0003682(chromatin binding)	-	-	MOUSE	4	1156-1176	Y	23.0875	1167	1	0.5	4	0.589761	NA
nta-miR319b	TTGGACTGAAGGGAGCTCCCT	Niben101Scf08142g03005.1	Transcription factor TCP4	-	-	-	ARATH	3	1492-1511	Y	23.0875	1502	1	0.5	4	0.747087	NA
nta-miR319b	TTGGACTGAAGGGAGCTCCCT	Niben101Scf01002g02011.1	Transcription factor TCP4	-	-	-	ARATH	3	994-1013	Y	23.0875	1004	1	0.5	4	0.747087	NA
nta-miR319b	TTGGACTGAAGGGAGCTCCCT	Niben101Scf05078g08009.1	Cyclin-D-binding Myb-like transcription factor 1	GO:0003677(DNA binding);GO0003682(chromatin binding)	-	-	HUMAN	4	985-1005	Y	23.0875	996	1	0.5	4	0.589761	NA
nta-miR390a	AAGCTCAGGAGGGATAGCACC	Niben101Scf11911g00005.1	Pollen-specific protein SF21	-	-	-	HELAN	4	1239-1258	Y	23.0875	1249	1	0.5	4	0.882161	NA
nta-miR390b	AAGCTCAGGAGGGATAGCGCC	Niben101Scf11911g00005.1	Pollen-specific protein SF21	-	-	-	HELAN	4	1239-1258	Y	23.0875	1249	1	0.5	4	0.656724	NA
nta-miR390c	AAGCTCAGGAGGGATAGCGCC	Niben101Scf11911g00005.1	Pollen-specific protein SF21	-	-	-	HELAN	4	1239-1258	Y	23.0875	1249	1	0.5	4	0.656724	NA
nta-miR394	TTGGCATTCTGTCCACCTCC	Niben101Scf01602g06012.1	F-box family protein LENGTH=457	GO:0005515(protein binding)	-	-	AT4G33160.1	1	1253-1272	Y	92.3499	1263	4	2	0	0.00666786	NA
nta-miR394	TTGGCATTCTGTCCACCTCC	Niben101Scf03911g00007.1	F-box family protein LENGTH=442	GO:0005515(protein binding)	-	-	AT1G30950.1	1	1216-1235	Y	92.3499	1226	4	2	0	0.00666786	NA
nta-miR394	TTGGCATTCTGTCCACCTCC	Niben101Scf00340g07014.1	Unknown protein	-	ko00230(Purine metabolism);ko00240(Pyrimidine metabolism);ko03020(RNA polymerase);ko04623(Cytosolic DNA-sensing pathway)	-	-	3.5	2428-2447	Y	23.0875	2438	1	0.5	4	0.184261	NA
nta-miR396a	TTCCACAGCTTTCTTGAACTG	Niben101Scf09130g00007.1	Growth-regulating factor 3	GO:0005524(ATP binding);GO0005634(nucleus);GO0006355(regulation of transcription, DNA-templated);GO0016818(hydrolase activity, acting on acid anhydrides, in phosphorus-containing anhydrides)	-	-	ORYSJ	3	688-709	Y	92.3499	699	6	2	0	0.0649536	NA
nta-miR396a	TTCCACAGCTTTCTTGAACTG	Niben101Scf07206g01006.1	Growth-regulating factor 1	-	-	-	ARATH	3.5	944-965	Y	107.742	955	5	2.33333	0	0.0264058	NA
nta-miR396a	TTCCACAGCTTTCTTGAACTG	Niben101Scf04398g06011.1	Growth-regulating factor 3	GO:0005524(ATP binding);GO0005634(nucleus);GO0006355(regulation of transcription, DNA-templated);GO0016818(hydrolase activity, acting on acid anhydrides, in phosphorus-containing anhydrides)	-	-	ORYSJ	3	689-710	Y	53.8708	700	4	1.16667	0	0.0649536	NA
nta-miR396a	TTCCACAGCTTTCTTGAACTG	Niben101Scf01701g07009.1	Thioredoxin superfamily protein LENGTH=119	GO:0006662(glycerol ether metabolic process);GO0015035(protein disulfide oxidoreductase activity);GO0045454(cell redox homeostasis)	-	-	AT1G19730.1	3.5	176-196	Y	23.0875	187	1	0.5	4	0.929178	NA
nta-miR396a	TTCCACAGCTTTCTTGAACTG	Niben101Scf01437g03008.1	Growth-regulating factor 4	GO:0005524(ATP binding);GO0005634(nucleus);GO0006355(regulation of transcription, DNA-templated);GO0016818(hydrolase activity, acting on acid anhydrides, in phosphorus-containing anhydrides)	-	-	ORYSJ	3	385-406	Y	53.8708	396	4	1.16667	0	0.0649536	NA
nta-miR396a	TTCCACAGCTTTCTTGAACTG	Niben101Scf03584g06024.1	Growth-regulating factor 3	GO:0005524(ATP binding);GO0005634(nucleus);GO0006355(regulation of transcription, DNA-templated);GO0016818(hydrolase activity, acting on acid anhydrides, in phosphorus-containing anhydrides)	-	-	ORYSJ	3	687-708	Y	92.3499	698	6	2	0	0.0649536	NA
nta-miR396a	TTCCACAGCTTTCTTGAACTG	Niben101Scf05610g03025.1	Growth-regulating factor 1	GO:0005524(ATP binding);GO0005634(nucleus);GO0006355(regulation of transcription, DNA-templated);GO0016818(hydrolase activity, acting on acid anhydrides, in phosphorus-containing anhydrides)	-	-	ARATH	3.5	988-1009	Y	107.742	999	5	2.33333	0	0.0264058	NA
nta-miR396a	TTCCACAGCTTTCTTGAACTG	Niben101Scf03419g10007.1	Growth-regulating factor 6	GO:0005524(ATP binding);GO0005634(nucleus);GO0006355(regulation of transcription, DNA-templated);GO0016818(hydrolase activity, acting on acid anhydrides, in phosphorus-containing anhydrides)	-	-	ORYSJ	3.5	1169-1190	Y	207.787	1180	9	4.5	0	0.0264058	NA
nta-miR396a	TTCCACAGCTTTCTTGAACTG	Niben101Scf01863g07004.1	Growth-regulating factor 1	GO:0005524(ATP binding);GO0005634(nucleus);GO0006355(regulation of transcription, DNA-templated);GO0016818(hydrolase activity, acting on acid anhydrides, in phosphorus-containing anhydrides)	-	-	ARATH	3.5	1309-1330	Y	15.3917	1320	1	0.333333	4	0.929178	NA
nta-miR396a	TTCCACAGCTTTCTTGAACTG	Niben101Scf05535g02006.1	DNA-directed RNA polymerases I, II, and III subunit RPABC1	GO:0003677(DNA binding);GO0003899(DNA-directed RNA polymerase activity);GO0005634(nucleus);GO0006351(transcription, DNA-templated)	ko00230(Purine metabolism);ko00240(Pyrimidine metabolism);ko03020(RNA polymerase);ko05016(Huntington's disease)	-	CAEBR	3	398-417	Y	23.0875	408	1	0.5	4	0.998699	NA
nta-miR396a	TTCCACAGCTTTCTTGAACTG	Niben101Scf02759g01004.1	Growth-regulating factor 3	GO:0005524(ATP binding);GO0005634(nucleus);GO0006355(regulation of transcription, DNA-templated);GO0016818(hydrolase activity, acting on acid anhydrides, in phosphorus-containing anhydrides)	-	-	ORYSJ	3	805-826	Y	69.2625	816	3	1.5	0	0.0649536	NA
nta-miR396a	TTCCACAGCTTTCTTGAACTG	Niben101Scf01145g03002.1	Growth-regulating factor 5	-	-	-	ORYSJ	3	264-285	Y	146.221	275	10	3.16667	0	0.0649536	NA
nta-miR396a	TTCCACAGCTTTCTTGAACTG	Niben101Scf01774g07007.1	Growth-regulating factor 6	GO:0005524(ATP binding);GO0005634(nucleus);GO0006355(regulation of transcription, DNA-templated);GO0016818(hydrolase activity, acting on acid anhydrides, in phosphorus-containing anhydrides)	-	-	ORYSJ	3.5	1166-1187	Y	207.787	1177	9	4.5	0	0.0264058	NA
nta-miR396b	TTCCACAGCTTTCTTGAACTT	Niben101Scf04007g01012.1	Cathepsin B-like cysteine proteinase	GO:0006508(proteolysis);GO0008234(cysteine-type peptidase activity)	-	-	SCHMA	3.5	575-595	Y	92.3499	586	2	2	2	0.623665	NA
nta-miR396b	TTCCACAGCTTTCTTGAACTT	Niben101Scf09130g00007.1	Growth-regulating factor 3	GO:0005524(ATP binding);GO0005634(nucleus);GO0006355(regulation of transcription, DNA-templated);GO0016818(hydrolase activity, acting on acid anhydrides, in phosphorus-containing anhydrides)	-	-	ORYSJ	4	688-709	Y	92.3499	699	6	2	0	0.0745283	NA
nta-miR396b	TTCCACAGCTTTCTTGAACTT	Niben101Scf07206g01006.1	Growth-regulating factor 1	-	-	-	ARATH	4	944-965	Y	107.742	955	5	2.33333	0	0.0745283	NA
nta-miR396b	TTCCACAGCTTTCTTGAACTT	Niben101Scf04398g06011.1	Growth-regulating factor 3	GO:0005524(ATP binding);GO0005634(nucleus);GO0006355(regulation of transcription, DNA-templated);GO0016818(hydrolase activity, acting on acid anhydrides, in phosphorus-containing anhydrides)	-	-	ORYSJ	4	689-710	Y	53.8708	700	4	1.16667	0	0.0745283	NA
nta-miR396b	TTCCACAGCTTTCTTGAACTT	Niben101Scf00468g01013.1	S-ribonuclease binding protein 1 LENGTH=325	GO:0005515(protein binding);GO0008270(zinc ion binding)	-	-	AT1G45976.1	4	876-896	Y	15.3917	887	1	0.333333	4	0.99953	NA
nta-miR396b	TTCCACAGCTTTCTTGAACTT	Niben101Scf01437g03008.1	Growth-regulating factor 4	GO:0005524(ATP binding);GO0005634(nucleus);GO0006355(regulation of transcription, DNA-templated);GO0016818(hydrolase activity, acting on acid anhydrides, in phosphorus-containing anhydrides)	-	-	ORYSJ	4	385-406	Y	53.8708	396	4	1.16667	0	0.0745283	NA
nta-miR396b	TTCCACAGCTTTCTTGAACTT	Niben101Scf03584g06024.1	Growth-regulating factor 3	GO:0005524(ATP binding);GO0005634(nucleus);GO0006355(regulation of transcription, DNA-templated);GO0016818(hydrolase activity, acting on acid anhydrides, in phosphorus-containing anhydrides)	-	-	ORYSJ	4	687-708	Y	92.3499	698	6	2	0	0.0745283	NA
nta-miR396b	TTCCACAGCTTTCTTGAACTT	Niben101Scf05610g03025.1	Growth-regulating factor 1	GO:0005524(ATP binding);GO0005634(nucleus);GO0006355(regulation of transcription, DNA-templated);GO0016818(hydrolase activity, acting on acid anhydrides, in phosphorus-containing anhydrides)	-	-	ARATH	4	988-1009	Y	107.742	999	5	2.33333	0	0.0745283	NA
nta-miR396b	TTCCACAGCTTTCTTGAACTT	Niben101Scf05551g00006.1	S-ribonuclease binding protein 1 LENGTH=325	GO:0005515(protein binding);GO0008270(zinc ion binding)	-	-	AT1G45976.1	4	1481-1501	Y	15.3917	1492	1	0.333333	4	0.99953	NA
nta-miR396b	TTCCACAGCTTTCTTGAACTT	Niben101Scf03419g10007.1	Growth-regulating factor 6	GO:0005524(ATP binding);GO0005634(nucleus);GO0006355(regulation of transcription, DNA-templated);GO0016818(hydrolase activity, acting on acid anhydrides, in phosphorus-containing anhydrides)	-	-	ORYSJ	4	1169-1190	Y	207.787	1180	9	4.5	0	0.0745283	NA
nta-miR396b	TTCCACAGCTTTCTTGAACTT	Niben101Scf05551g00006.1	S-ribonuclease binding protein 1 LENGTH=325	GO:0005515(protein binding);GO0008270(zinc ion binding)	-	-	AT1G45976.1	4	788-808	Y	15.3917	799	1	0.333333	4	0.99953	NA
nta-miR396b	TTCCACAGCTTTCTTGAACTT	Niben101Scf01863g07004.1	Growth-regulating factor 1	GO:0005524(ATP binding);GO0005634(nucleus);GO0006355(regulation of transcription, DNA-templated);GO0016818(hydrolase activity, acting on acid anhydrides, in phosphorus-containing anhydrides)	-	-	ARATH	4	1309-1330	Y	15.3917	1320	1	0.333333	4	0.99953	NA
nta-miR396b	TTCCACAGCTTTCTTGAACTT	Niben101Scf02601g04010.1	Major pollen allergen Bet v 1-D/H	GO:0006952(defense response);GO0009607(response to biotic stimulus)	-	-	BETPN	3.5	312-333	Y	23.0875	324	1	0.5	4	0.86953	NA
nta-miR396b	TTCCACAGCTTTCTTGAACTT	Niben101Scf02759g01004.1	Growth-regulating factor 3	GO:0005524(ATP binding);GO0005634(nucleus);GO0006355(regulation of transcription, DNA-templated);GO0016818(hydrolase activity, acting on acid anhydrides, in phosphorus-containing anhydrides)	-	-	ORYSJ	4	805-826	Y	69.2625	816	3	1.5	0	0.0745283	NA
nta-miR396b	TTCCACAGCTTTCTTGAACTT	Niben101Scf01145g03002.1	Growth-regulating factor 5	-	-	-	ORYSJ	4	264-285	Y	146.221	275	10	3.16667	0	0.0745283	NA
nta-miR396b	TTCCACAGCTTTCTTGAACTT	Niben101Scf04776g01001.1	Endo-1,3;1,4-beta-D-glucanase	GO:0016787(hydrolase activity)	-	-	MAIZE	3.5	963-982	Y	69.2625	973	3	1.5	2	0.623665	NA
nta-miR396b	TTCCACAGCTTTCTTGAACTT	Niben101Scf01774g07007.1	Growth-regulating factor 6	GO:0005524(ATP binding);GO0005634(nucleus);GO0006355(regulation of transcription, DNA-templated);GO0016818(hydrolase activity, acting on acid anhydrides, in phosphorus-containing anhydrides)	-	-	ORYSJ	4	1166-1187	Y	207.787	1177	9	4.5	0	0.0745283	NA
nta-miR396b	TTCCACAGCTTTCTTGAACTT	Niben101Scf04653g02007.1	RNA-binding protein 28	GO:0000166(nucleotide binding);GO0003676(nucleic acid binding)	ko05130(Pathogenic Escherichia coli infection)	-	HUMAN	3	705-724	Y	92.3499	715	2	2	2	0.355818	NA
nta-miR396b	TTCCACAGCTTTCTTGAACTT	Niben101Scf01918g04014.1	Major pollen allergen Bet v 1-D/H	GO:0006952(defense response);GO0009607(response to biotic stimulus)	-	-	BETPN	3.5	494-515	Y	23.0875	506	1	0.5	4	0.86953	NA
nta-miR396c	TTCCACAGCTTTCTTGAACTT	Niben101Scf04007g01012.1	Cathepsin B-like cysteine proteinase	GO:0006508(proteolysis);GO0008234(cysteine-type peptidase activity)	-	-	SCHMA	3.5	575-595	Y	92.3499	586	2	2	2	0.623665	NA
nta-miR396c	TTCCACAGCTTTCTTGAACTT	Niben101Scf09130g00007.1	Growth-regulating factor 3	GO:0005524(ATP binding);GO0005634(nucleus);GO0006355(regulation of transcription, DNA-templated);GO0016818(hydrolase activity, acting on acid anhydrides, in phosphorus-containing anhydrides)	-	-	ORYSJ	4	688-709	Y	92.3499	699	6	2	0	0.0745283	NA
nta-miR396c	TTCCACAGCTTTCTTGAACTT	Niben101Scf07206g01006.1	Growth-regulating factor 1	-	-	-	ARATH	4	944-965	Y	107.742	955	5	2.33333	0	0.0745283	NA
nta-miR396c	TTCCACAGCTTTCTTGAACTT	Niben101Scf04398g06011.1	Growth-regulating factor 3	GO:0005524(ATP binding);GO0005634(nucleus);GO0006355(regulation of transcription, DNA-templated);GO0016818(hydrolase activity, acting on acid anhydrides, in phosphorus-containing anhydrides)	-	-	ORYSJ	4	689-710	Y	53.8708	700	4	1.16667	0	0.0745283	NA
nta-miR396c	TTCCACAGCTTTCTTGAACTT	Niben101Scf00468g01013.1	S-ribonuclease binding protein 1 LENGTH=325	GO:0005515(protein binding);GO0008270(zinc ion binding)	-	-	AT1G45976.1	4	876-896	Y	15.3917	887	1	0.333333	4	0.99953	NA
nta-miR396c	TTCCACAGCTTTCTTGAACTT	Niben101Scf01437g03008.1	Growth-regulating factor 4	GO:0005524(ATP binding);GO0005634(nucleus);GO0006355(regulation of transcription, DNA-templated);GO0016818(hydrolase activity, acting on acid anhydrides, in phosphorus-containing anhydrides)	-	-	ORYSJ	4	385-406	Y	53.8708	396	4	1.16667	0	0.0745283	NA
nta-miR396c	TTCCACAGCTTTCTTGAACTT	Niben101Scf03584g06024.1	Growth-regulating factor 3	GO:0005524(ATP binding);GO0005634(nucleus);GO0006355(regulation of transcription, DNA-templated);GO0016818(hydrolase activity, acting on acid anhydrides, in phosphorus-containing anhydrides)	-	-	ORYSJ	4	687-708	Y	92.3499	698	6	2	0	0.0745283	NA
nta-miR396c	TTCCACAGCTTTCTTGAACTT	Niben101Scf05610g03025.1	Growth-regulating factor 1	GO:0005524(ATP binding);GO0005634(nucleus);GO0006355(regulation of transcription, DNA-templated);GO0016818(hydrolase activity, acting on acid anhydrides, in phosphorus-containing anhydrides)	-	-	ARATH	4	988-1009	Y	107.742	999	5	2.33333	0	0.0745283	NA
nta-miR396c	TTCCACAGCTTTCTTGAACTT	Niben101Scf05551g00006.1	S-ribonuclease binding protein 1 LENGTH=325	GO:0005515(protein binding);GO0008270(zinc ion binding)	-	-	AT1G45976.1	4	1481-1501	Y	15.3917	1492	1	0.333333	4	0.99953	NA
nta-miR396c	TTCCACAGCTTTCTTGAACTT	Niben101Scf03419g10007.1	Growth-regulating factor 6	GO:0005524(ATP binding);GO0005634(nucleus);GO0006355(regulation of transcription, DNA-templated);GO0016818(hydrolase activity, acting on acid anhydrides, in phosphorus-containing anhydrides)	-	-	ORYSJ	4	1169-1190	Y	207.787	1180	9	4.5	0	0.0745283	NA
nta-miR396c	TTCCACAGCTTTCTTGAACTT	Niben101Scf01863g07004.1	Growth-regulating factor 1	GO:0005524(ATP binding);GO0005634(nucleus);GO0006355(regulation of transcription, DNA-templated);GO0016818(hydrolase activity, acting on acid anhydrides, in phosphorus-containing anhydrides)	-	-	ARATH	4	1309-1330	Y	15.3917	1320	1	0.333333	4	0.99953	NA
nta-miR396c	TTCCACAGCTTTCTTGAACTT	Niben101Scf02601g04010.1	Major pollen allergen Bet v 1-D/H	GO:0006952(defense response);GO0009607(response to biotic stimulus)	-	-	BETPN	3.5	312-333	Y	23.0875	324	1	0.5	4	0.86953	NA
nta-miR396c	TTCCACAGCTTTCTTGAACTT	Niben101Scf02759g01004.1	Growth-regulating factor 3	GO:0005524(ATP binding);GO0005634(nucleus);GO0006355(regulation of transcription, DNA-templated);GO0016818(hydrolase activity, acting on acid anhydrides, in phosphorus-containing anhydrides)	-	-	ORYSJ	4	805-826	Y	69.2625	816	3	1.5	0	0.0745283	NA
nta-miR396c	TTCCACAGCTTTCTTGAACTT	Niben101Scf01145g03002.1	Growth-regulating factor 5	-	-	-	ORYSJ	4	264-285	Y	146.221	275	10	3.16667	0	0.0745283	NA
nta-miR396c	TTCCACAGCTTTCTTGAACTT	Niben101Scf04776g01001.1	Endo-1,3;1,4-beta-D-glucanase	GO:0016787(hydrolase activity)	-	-	MAIZE	3.5	963-982	Y	69.2625	973	3	1.5	2	0.623665	NA
nta-miR396c	TTCCACAGCTTTCTTGAACTT	Niben101Scf01774g07007.1	Growth-regulating factor 6	GO:0005524(ATP binding);GO0005634(nucleus);GO0006355(regulation of transcription, DNA-templated);GO0016818(hydrolase activity, acting on acid anhydrides, in phosphorus-containing anhydrides)	-	-	ORYSJ	4	1166-1187	Y	207.787	1177	9	4.5	0	0.0745283	NA
nta-miR396c	TTCCACAGCTTTCTTGAACTT	Niben101Scf04653g02007.1	RNA-binding protein 28	GO:0000166(nucleotide binding);GO0003676(nucleic acid binding)	ko05130(Pathogenic Escherichia coli infection)	-	HUMAN	3	705-724	Y	92.3499	715	2	2	2	0.422887	NA
nta-miR396c	TTCCACAGCTTTCTTGAACTT	Niben101Scf01918g04014.1	Major pollen allergen Bet v 1-D/H	GO:0006952(defense response);GO0009607(response to biotic stimulus)	-	-	BETPN	3.5	494-515	Y	23.0875	506	1	0.5	4	0.86953	NA
query=10098	AACTAGTCTGATTGGC	Niben101Scf07214g00017.1	Protein of unknown function (DUF288) LENGTH=771	-	-	-	AT2G41770.1	2	1908-1923	Y	46.175	1914	1	1	4	0.428829	NA
query=10210	TCCGGACGATATATAAGT	Niben101Scf06205g02014.1	Sulfate adenylyltransferase	GO:0000103(sulfate assimilation);GO0004781(sulfate adenylyltransferase(ATP) activity)	ko00230(Purine metabolism);ko00450(Selenoamino acid metabolism);ko00920(Sulfur metabolism)	-	HALOH	4	1296-1312	Y	46.175	1304	1	1	4	0.859175	NA
query=10309	GATGGAACAATTGTCAAGAA	Niben101Scf07060g03008.1	Calcium-binding protein 2	GO:0005509(calcium ion binding);GO0016021(integral component of membrane);GO0055085(transmembrane transport)	-	-	BOVIN	3.5	1803-1823	Y	69.2625	1813	3	1.5	2	0.443654	NA
query=10536	CAGCATTGAAATCAGCCCAA	Niben101Scf05484g02011.1	Methyltransferase-like protein 16 homolog	GO:0003676(nucleic acid binding);GO0006479(protein methylation);GO0008168(methyltransferase activity);GO0008276(protein methyltransferase activity);GO0032259(methylation)	-	-	CAEEL	4	948-966	Y	92.3499	957	2	2	2	0.766296	NA
query=10590	TGAGACAGTTGCTGTTA	Niben101Scf07528g00003.1	E3 ubiquitin-protein ligase TRIM39	GO:0005515(protein binding);GO0008270(zinc ion binding)	-	-	RAT	3	517-533	Y	23.0875	524	1	0.5	4	0.983822	NA
query=10620	GCAAAATCGCATACACATTG	Niben101Scf04644g00013.1	Signal recognition particle 14 kDa protein	GO:0005786(signal recognition particle, endoplasmic reticulum targeting);GO0006614(SRP-dependent cotranslational protein targeting to membrane);GO0008312(7S RNA binding);GO0030942(endoplasmic reticulum signal peptide binding);GO0048500(signal recognition particle)	ko03060(Protein export)	-	ARATH	4	253-271	Y	23.0875	262	1	0.5	4	0.656724	NA
query=10642	AGCAGTGACTATGTCTGGA	Niben101Scf01319g02013.1	alkaline/neutral invertase LENGTH=617	GO:0003824(catalytic activity);GO0033926(glycopeptide alpha-N-acetylgalactosaminidase activity)	-	-	AT5G22510.1	4	1904-1923	Y	23.0875	1913	1	0.5	4	0.930959	NA
query=10819	TAAGCTCCACGAAATGCTT	Niben101Scf35862g00006.1	RNA-binding protein 39	GO:0000166(nucleotide binding);GO0003676(nucleic acid binding);GO0008270(zinc ion binding)	-	-	PONAB	3.5	909-927	Y	23.0875	918	1	0.5	4	0.803931	NA
query=10820	TTGGAAAGATTTAACTTGGC	Niben101Scf08488g02011.1	Ribulose bisphosphate carboxylase/oxygenase activase	GO:0005524(ATP binding)	ko00630(Glyoxylate and dicarboxylate metabolism);ko00710(Carbon fixation in photosynthetic organisms)	-	ANASC	2	500-519	Y	184.7	510	8	4	2	0.235666	NA
query=11136	ACTTTTGTTAACTCATTA	Niben101Scf05553g01006.1	S-adenosyl-L-methionine-dependent methyltransferases superfamily protein LENGTH=684	GO:0008168(methyltransferase activity)	-	-	AT1G78240.1	3	2578-2595	Y	46.175	2586	1	1	4	0.967832	NA
query=11155	ATCAGAAGCACATACA	Niben101Scf01072g03008.1	Lil3 protein, putative [Brassica oleracea]	-	-	-	gb|ABD64919.1|	2	818-832	Y	23.0875	823	1	0.5	4	0.99353	NA
query=11339	CACTTTTGTTAACTCATTA	Niben101Scf08991g00007.1	Lactoylglutathione lyase	GO:0004462(lactoylglutathione lyase activity);GO0046872(metal ion binding)	ko00620(Pyruvate metabolism);ko04011(MAPK signaling pathway - yeast)	-	ORYSJ	3.5	1352-1371	Y	23.0875	1362	1	0.5	4	0.86953	NA
query=11444	AGATACTTGCAAATAAGAC	Niben101Scf00869g06021.1	Zinc transporter ZupT	GO:0016020(membrane);GO0030001(metal ion transport);GO0046873(metal ion transmembrane transporter activity);GO0055085(transmembrane transport)	-	-	CHLP8	4	2358-2376	Y	46.175	2367	1	1	4	0.990277	NA
query=11469	TGGGTCGTGTTGGACGCT	Niben101Scf00058g02009.1	Pyruvate, phosphate dikinase 2	GO:0003824(catalytic activity);GO0005524(ATP binding);GO0006090(pyruvate metabolic process);GO0016301(kinase activity);GO0016310(phosphorylation);GO0016772(transferase activity, transferring phosphorus-containing groups);GO0050242(pyruvate, phosphate dikinase activity)	ko00620(Pyruvate metabolism);ko00710(Carbon fixation in photosynthetic organisms)	-	ORYSJ	4	2934-2951	Y	138.525	2942	3	3	2	0.722705	NA
query=11478	AAGCTTGAAGAAGAGAGAATTG	Niben101Scf03114g07011.1	conserved peptide upstream open reading frame 12 [Arabidopsis thaliana] gb|AEE85093.1| uncharacerized protein [Arabidopsis thaliana]	-	-	-	ref|NP_001119055.1|	4	321-342	Y	23.0875	333	1	0.5	4	0.901396	NA
query=11498	TTCTTGGACATTGACAATAG	Niben101Scf00503g01003.1	UDP-Glycosyltransferase superfamily protein LENGTH=480	GO:0008152(metabolic process);GO0016758(transferase activity, transferring hexosyl groups)	-	-	AT4G01070.1	3.5	954-972	Y	46.175	963	1	1	4	0.70535	NA
query=11543	TAGATATGCAAAAGATTA	Niben101Scf02990g02011.1	Cysteine desulfurase IscS	GO:0003824(catalytic activity);GO0008152(metabolic process);GO0030170(pyridoxal phosphate binding)	ko00730(Thiamine metabolism)	-	RICAH	3.5	862-879	Y	23.0875	870	1	0.5	4	0.997277	NA
query=11697	CTTGCAAAGGATCTCAAG	Niben101Scf03114g03011.1	Chaperone protein HtpG	GO:0005524(ATP binding);GO0006457(protein folding);GO0006950(response to stress);GO0051082(unfolded protein binding)	ko04612(Antigen processing and presentation);ko04621(NOD-like receptor signaling pathway);ko04626(Plant-pathogen interaction);ko04914(Progesterone-mediated oocyte maturation);ko05200(Pathways in cancer);ko05215(Prostate cancer)	-	SHESW	2.5	1916-1933	Y	46.175	1924	1	1	4	0.719976	NA
query=11819	TCCATCAGCAAAATCGCAT	Niben101Scf00439g07002.1	Ran-binding protein 1 homolog c	GO:0046907(intracellular transport)	-	-	ARATH	2.5	582-601	Y	230.875	592	5	5	2	0.457082	NA
query=11835	CTCGGGCAACTCAATCAC	Niben101Scf05330g00009.1	Argininosuccinate synthase	GO:0004055(argininosuccinate synthase activity);GO0005524(ATP binding);GO0006526(arginine biosynthetic process)	ko00250(Alanine, aspartate and glutamate metabolism);ko00330(Arginine and proline metabolism)	-	ALISL	3.5	683-701	Y	46.175	692	1	1	4	0.557203	NA
query=11950	AAGCTTGAAGAAGAGAGAATT	Niben101Scf03114g07011.1	conserved peptide upstream open reading frame 12 [Arabidopsis thaliana] gb|AEE85093.1| uncharacerized protein [Arabidopsis thaliana]	-	-	-	ref|NP_001119055.1|	4	322-342	Y	23.0875	333	1	0.5	4	0.980168	NA
query=12141	TTTAGCCCTACGAGTG	Niben101Scf03238g00012.1	Regulator of Vps4 activity in the MVB pathway protein LENGTH=937	-	-	-	AT2G19710.1	3	4195-4210	Y	46.175	4201	2	1	2	0.845728	NA
query=12303	CACATACTGTGCCGAGA	Niben101Scf03396g07014.1	Importin subunit beta-3	GO:0005488(binding);GO0005515(protein binding)	-	-	SCHPO	2.5	761-777	Y	46.175	768	1	1	4	0.719976	NA
query=12330	TTGCAGTTCGTTCATCAC	Niben101Scf04785g01021.1	FRIGIDA-like protein 3	-	-	-	ARATH	3	1593-1610	Y	46.175	1601	1	1	4	0.898853	NA
query=12361	AAAAGGAACCATATATGCC	Niben101Scf00182g02012.1	Phosphoinositide phosphatase family protein LENGTH=831	GO:0007033(vacuole organization);GO0036092(phosphatidylinositol-3-phosphate biosynthetic process);GO0042578(phosphoric ester hydrolase activity)	ko00562(Inositol phosphate metabolism);ko04070(Phosphatidylinositol signaling system)	-	AT5G20840.1	2.5	1604-1621	Y	23.0875	1612	1	0.5	4	0.534074	NA
query=12474	CAAGCAAATGACACAAT	Niben101Scf01401g00008.1	Histone deacetylase complex subunit SAP18	-	-	-	ARATH	2.5	429-444	Y	23.0875	435	1	0.5	4	0.638793	NA
query=12561	TGGAAAGATTTAACTTGG	Niben101Scf08488g02011.1	Ribulose bisphosphate carboxylase/oxygenase activase	GO:0005524(ATP binding)	ko00630(Glyoxylate and dicarboxylate metabolism);ko00710(Carbon fixation in photosynthetic organisms)	-	ANASC	2.5	501-518	Y	115.437	509	5	2.5	3	0.0367381	NA
query=12588	TCAGTACACAAGAGGAGA	Niben101Scf04007g01001.1	Mannose-P-dolichol utilization defect 1 protein homolog 2	-	-	-	ARATH	3	1046-1064	Y	23.0875	1054	1	0.5	4	0.949133	NA
query=12591	TCTGGAAAGTCAACTGGG	Niben101Scf02108g04004.1	Calcium-binding protein CML19	GO:0005509(calcium ion binding)	ko04020(Calcium signaling pathway);ko04070(Phosphatidylinositol signaling system);ko04114(Oocyte meiosis);ko04270(Vascular smooth muscle contraction);ko04626(Plant-pathogen interaction);ko04720(Long-term potentiation);ko04722(Neurotrophin signaling pathway);ko04740(Olfactory transduction);ko04744(Phototransduction);ko04745(Phototransduction - fly);ko04910(Insulin signaling pathway);ko04912(GnRH s…	-	ARATH	3	329-345	Y	138.525	336	6	3	2	0.536804	NA
query=12661	AAAGCAAGTCAAAATTGC	Niben101Scf00428g16011.1	V-type proton ATPase subunit d1	GO:0015078(hydrogen ion transmembrane transporter activity);GO0015991(ATP hydrolysis coupled proton transport);GO0033179(proton-transporting V-type ATPase, V0 domain)	ko00190(Oxidative phosphorylation);ko04142(Lysosome);ko04145(Phagosome);ko04966(Collecting duct acid secretion);ko05110(Vibrio cholerae infection);ko05120(Epithelial cell signaling in Helicobacter pylori infection)	-	ARATH	2.5	452-469	Y	69.2625	460	3	1.5	2	0.386539	NA
query=12678	CAAATCCAGATGGGACA	Niben101Scf09659g01005.1	Eukaryotic translation initiation factor 3 subunit D	GO:0003743(translation initiation factor activity);GO0005737(cytoplasm);GO0005852(eukaryotic translation initiation factor 3 complex)	-	-	ARATH	3	1011-1027	Y	11.5437	1018	1	0.25	4	0.979657	NA
query=12798	ATGGAACAATTGTCAAGAAG	Niben101Scf07060g03008.1	Calcium-binding protein 2	GO:0005509(calcium ion binding);GO0016021(integral component of membrane);GO0055085(transmembrane transport)	-	-	BOVIN	3.5	1802-1822	Y	23.0875	1812	1	0.5	4	0.70535	NA
query=12856	AAGATACTTGCAAATAAGA	Niben101Scf00869g06021.1	Zinc transporter ZupT	GO:0016020(membrane);GO0030001(metal ion transport);GO0046873(metal ion transmembrane transporter activity);GO0055085(transmembrane transport)	-	-	CHLP8	4	2359-2377	Y	184.7	2368	4	4	2	0.989242	NA
query=12874	CTTGGAAAGATTTAACTTGG	Niben101Scf08488g02011.1	Ribulose bisphosphate carboxylase/oxygenase activase	GO:0005524(ATP binding)	ko00630(Glyoxylate and dicarboxylate metabolism);ko00710(Carbon fixation in photosynthetic organisms)	-	ANASC	3.5	501-520	Y	107.742	511	7	2.33333	3	0.0391387	NA
query=12941	AAGCAAGTCAAAATTG	Niben101Scf00428g16011.1	V-type proton ATPase subunit d1	GO:0015078(hydrogen ion transmembrane transporter activity);GO0015991(ATP hydrolysis coupled proton transport);GO0033179(proton-transporting V-type ATPase, V0 domain)	ko00190(Oxidative phosphorylation);ko04142(Lysosome);ko04145(Phagosome);ko04966(Collecting duct acid secretion);ko05110(Vibrio cholerae infection);ko05120(Epithelial cell signaling in Helicobacter pylori infection)	-	ARATH	1.5	453-468	Y	23.0875	459	1	0.5	4	0.600073	NA
query=12994	ACAACTCAATACAACAT	Niben101Scf21408g00004.1	product [Oryza sativa Japonica Group]	-	-	-	ref|NP_001045022.1|	3	741-757	Y	46.175	748	1	1	4	0.999979	NA
query=13204	TCGCCAAATGTCAACG	Niben101Scf05124g00003.1	GDSL esterase/lipase	GO:0006629(lipid metabolic process);GO0016788(hydrolase activity, acting on ester bonds)	-	-	ARATH	3	96-110	Y	23.0875	101	1	0.5	4	0.991864	NA
query=13272	AGTGAACCATTCTTCAAG	Niben101Scf00415g00002.1	Receptor-like protein kinase	GO:0004672(protein kinase activity);GO0004674(protein serine/threonine kinase activity);GO0005524(ATP binding);GO0006468(protein phosphorylation);GO0016772(transferase activity, transferring phosphorus-containing groups)	-	-	IPONI	2.5	1468-1485	Y	138.525	1476	3	3	2	0.386539	NA
query=13364	CGCAGTCTGCTGAGTGTTT	Niben101Scf04007g02013.1	Polyadenylate-binding protein 4-like	GO:0000166(nucleotide binding);GO0003676(nucleic acid binding);GO0003723(RNA binding)	-	-	HUMAN	3	2324-2342	Y	23.0875	2333	2	0.5	2	0.628234	NA
query=13415	GCTGGGTCGTGTTGGAC	Niben101Scf04406g03007.1	Cleavage and polyadenylation specificity factor subunit 5	GO:0003729(mRNA binding);GO0005849(mRNA cleavage factor complex);GO0006378(mRNA polyadenylation)	-	-	XENLA	2.5	660-676	Y	46.175	667	1	1	4	0.534074	NA
query=13617	AAATTTGGATGGTTCTGC	Niben101Scf07528g01008.1	DTW domain-containing protein YfiP	-	-	-	ECOLI	3.5	1116-1133	Y	23.0875	1124	1	0.5	4	0.988673	NA
query=13646	ACATACTGTGCCGAGAA	Niben101Scf03396g07014.1	Importin subunit beta-3	GO:0005488(binding);GO0005515(protein binding)	-	-	SCHPO	2	760-776	Y	138.525	767	3	3	2	0.235666	NA
query=13675	TATCTAGTGAACCATTCT	Niben101Scf00415g00002.1	Receptor-like protein kinase	GO:0004672(protein kinase activity);GO0004674(protein serine/threonine kinase activity);GO0005524(ATP binding);GO0006468(protein phosphorylation);GO0016772(transferase activity, transferring phosphorus-containing groups)	-	-	IPONI	3	1473-1490	Y	230.875	1481	5	5	2	0.536804	NA
query=13682	GGCTGGGTCGTGTTGGAC	Niben101Scf04406g03007.1	Cleavage and polyadenylation specificity factor subunit 5	GO:0003729(mRNA binding);GO0005849(mRNA cleavage factor complex);GO0006378(mRNA polyadenylation)	-	-	XENLA	2.5	660-677	Y	46.175	668	1	1	4	0.224755	NA
query=13724	TCTTGGTTTGAACTATGA	Niben101Scf07833g00004.1	Amine oxidase family member 1	GO:0016491(oxidoreductase activity);GO0055114(oxidation-reduction process)	-	-	CAEEL	3	1368-1384	Y	46.175	1375	1	1	4	0.998699	NA
query=13729	TTGGAAAGATTTAACTTGG	Niben101Scf08488g02011.1	Ribulose bisphosphate carboxylase/oxygenase activase	GO:0005524(ATP binding)	ko00630(Glyoxylate and dicarboxylate metabolism);ko00710(Carbon fixation in photosynthetic organisms)	-	ANASC	2	501-519	Y	184.7	510	8	4	2	0.235666	NA
query=13811	TTGGGTCTGGAAAGTCAA	Niben101Scf05057g02005.1	ATP synthase 27 kDa subunit, mitochondrial	-	-	-	SOLTU	3	269-285	Y	23.0875	276	1	0.5	4	0.979657	NA
query=13835	AGAAGGAAGGAGGAATTGT	Niben101Scf00428g02030.1	S-adenosylmethionine-dependent methyltransferase, putative [Medicago truncatula]	-	-	-	gb|KEH31798.1|	2	60-78	Y	11.5437	69	1	0.25	4	0.859175	NA
query=13852	CGTGCCAAAGCTTGAAGA	Niben101Scf04007g02013.1	Polyadenylate-binding protein 4-like	GO:0000166(nucleotide binding);GO0003676(nucleic acid binding);GO0003723(RNA binding)	-	-	HUMAN	3.5	858-875	Y	36.1704	866	3	0.783333	2	0.495452	NA
query=13878	CGACATAGGAGAAAC	Niben101Scf06404g01003.1	Receptor-like protein kinase	GO:0004672(protein kinase activity);GO0004674(protein serine/threonine kinase activity);GO0005524(ATP binding);GO0006468(protein phosphorylation);GO0016772(transferase activity, transferring phosphorus-containing groups)	-	-	ARATH	2	2221-2235	Y	46.175	2226	1	1	4	0.996305	NA
query=13938	CACATGGGATGAGTACAT	Niben101Scf03000g00008.1	Golgi SNAP receptor complex member 2	-	ko04130(SNARE interactions in vesicular transport)	-	HUMAN	3.5	801-817	Y	15.3917	808	1	0.333333	4	0.89357	NA
query=14084	CAAGTACAAAGACGTTTGC	Niben101Scf06583g03009.1	ABC transporter G family member 31	GO:0005524(ATP binding);GO0016020(membrane);GO0016887(ATPase activity)	-	-	ARATH	2.5	4632-4650	Y	23.0875	4641	1	0.5	4	0.398995	NA
query=14093	CCATCCCAAGAACTCTAATA	Niben101Scf04797g00026.1	protein CREG1 precursor [Bos taurus] gb|AAI18427.1| Cellular repressor of E1A-stimulated genes 1 [Bos taurus]	GO:0010181(FMN binding);GO0016491(oxidoreductase activity);GO0055114(oxidation-reduction process)	-	-	ref|NP_001069410.1|	4	380-399	Y	23.0875	390	1	0.5	4	0.859175	NA
query=14112	CGCAGTCTGCTGAGT	Niben101Scf04007g02013.1	Polyadenylate-binding protein 4-like	GO:0000166(nucleotide binding);GO0003676(nucleic acid binding);GO0003723(RNA binding)	-	-	HUMAN	2	2328-2342	Y	23.0875	2333	2	0.5	2	0.739136	NA
query=14119	AAGCAAGTCAAAATT	Niben101Scf00428g16011.1	V-type proton ATPase subunit d1	GO:0015078(hydrogen ion transmembrane transporter activity);GO0015991(ATP hydrolysis coupled proton transport);GO0033179(proton-transporting V-type ATPase, V0 domain)	ko00190(Oxidative phosphorylation);ko04142(Lysosome);ko04145(Phagosome);ko04966(Collecting duct acid secretion);ko05110(Vibrio cholerae infection);ko05120(Epithelial cell signaling in Helicobacter pylori infection)	-	ARATH	1	454-468	Y	23.0875	459	1	0.5	4	0.808859	NA
query=14139	TCAAAATTGCATTCCATA	Niben101Scf00987g02009.1	COP1-interacting protein-related LENGTH=1237	-	-	-	AT5G43310.1	2	2763-2780	Y	46.175	2771	1	1	4	0.428829	NA
query=14216	CAATAATCGCTCTCAATT	Niben101Scf04804g01002.1	Remorin	-	-	-	SOLTU	4	783-800	Y	46.175	791	3	1	3	0.376008	NA
query=14262	TCTCAATTAGCTCAGTTC	Niben101Scf04741g02009.1	mitogen-activated protein kinase 18 LENGTH=615	GO:0004672(protein kinase activity);GO0005524(ATP binding);GO0006468(protein phosphorylation);GO0016772(transferase activity, transferring phosphorus-containing groups)	-	-	AT1G53510.1	4	199-216	Y	46.175	207	2	1	2	0.989242	NA
query=14280	CAGTCTGCTGAGTGTTT	Niben101Scf04007g02013.1	Polyadenylate-binding protein 4-like	GO:0000166(nucleotide binding);GO0003676(nucleic acid binding);GO0003723(RNA binding)	-	-	HUMAN	3	2324-2340	Y	15.3917	2331	1	0.333333	4	0.991864	NA
query=14329	GTCCATCAGCAAAATCGCA	Niben101Scf00439g07002.1	Ran-binding protein 1 homolog c	GO:0046907(intracellular transport)	-	-	ARATH	3	583-602	Y	46.175	593	1	1	4	0.919565	NA
query=14442	AAAAGTATAAACTTCGAGATT	Niben101Scf02360g00007.1	Phosphatidylinositol 4-kinase gamma 3	GO:0016772(transferase activity, transferring phosphorus-containing groups);GO0016773(phosphotransferase activity, alcohol group as acceptor)	-	-	ARATH	4	397-417	Y	23.0875	408	1	0.5	4	0.859175	NA
query=14456	GAACAATTGTCAAGAAG	Niben101Scf07060g03008.1	Calcium-binding protein 2	GO:0005509(calcium ion binding);GO0016021(integral component of membrane);GO0055085(transmembrane transport)	-	-	BOVIN	1.5	1802-1818	Y	46.175	1809	2	1	2	0.254114	NA
query=14484	ATCTAGTGAACCATTCTTC	Niben101Scf00415g00002.1	Receptor-like protein kinase	GO:0004672(protein kinase activity);GO0004674(protein serine/threonine kinase activity);GO0005524(ATP binding);GO0006468(protein phosphorylation);GO0016772(transferase activity, transferring phosphorus-containing groups)	-	-	IPONI	3.5	1471-1489	Y	92.3499	1480	2	2	2	0.658703	NA
query=14614	CGATATATAAGTATTTACA	Niben101Scf04941g02006.1	NAD(P)H dehydrogenase 18 LENGTH=212	-	-	-	AT5G43750.1	2.5	457-475	Y	23.0875	466	1	0.5	4	0.224755	NA
query=14843	TGGGACACATACTGTGC	Niben101Scf10786g01004.1	ATP-dependent zinc metalloprotease FtsH	GO:0004222(metalloendopeptidase activity);GO0005524(ATP binding);GO0006508(proteolysis);GO0008270(zinc ion binding);GO0016020(membrane);GO0016021(integral component of membrane)	-	-	PARUW	3	2197-2212	Y	46.175	2204	2	1	2	0.701617	NA
query=14907	GCCAGTGATGACAGGAGG	Niben101Scf08373g00010.1	Cytochrome b-c1 complex subunit 9	GO:0005743(mitochondrial inner membrane);GO0005750(mitochondrial respiratory chain complex III);GO0006122(mitochondrial electron transport, ubiquinol to cytochrome c)	ko00190(Oxidative phosphorylation);ko04260(Cardiac muscle contraction);ko05010(Alzheimer's disease);ko05012(Parkinson's disease);ko05016(Huntington's disease)	-	SOLTU	2.5	244-260	Y	46.175	251	2	1	3	0.0246445	NA
query=14914	AAAGTCTCACCGTTCT	Niben101Scf00058g02009.1	Pyruvate, phosphate dikinase 2	GO:0003824(catalytic activity);GO0005524(ATP binding);GO0006090(pyruvate metabolic process);GO0016301(kinase activity);GO0016310(phosphorylation);GO0016772(transferase activity, transferring phosphorus-containing groups);GO0050242(pyruvate, phosphate dikinase activity)	ko00620(Pyruvate metabolism);ko00710(Carbon fixation in photosynthetic organisms)	-	ORYSJ	3	1504-1519	Y	46.175	1510	2	1	2	0.948618	NA
query=15057	TTTGGGTTGAAAGTCTC	Niben101Scf04377g00005.1	Translation initiation factor IF-2	GO:0003743(translation initiation factor activity);GO0003924(GTPase activity);GO0005525(GTP binding);GO0005622(intracellular);GO0006413(translational initiation)	-	-	GEOSE	3.5	3301-3317	Y	30.7833	3308	2	0.666667	2	0.98988	NA
query=15075	CGACATAGGAGAAACT	Niben101Scf06404g01003.1	Receptor-like protein kinase	GO:0004672(protein kinase activity);GO0004674(protein serine/threonine kinase activity);GO0005524(ATP binding);GO0006468(protein phosphorylation);GO0016772(transferase activity, transferring phosphorus-containing groups)	-	-	ARATH	2	2220-2235	Y	46.175	2226	1	1	4	0.954058	NA
query=15137	ACTGGGTTGCCTGTTCAT	Niben101Scf06171g02036.1	2,3,4,5-tetrahydropyridine-2,6-dicarboxylate N-acetyltransferase	-	ko00350(Tyrosine metabolism);ko00624(1- and 2-Methylnaphthalene degradation);ko00632(Benzoate degradation via CoA ligation);ko00642(Ethylbenzene degradation);ko00903(Limonene and pinene degradation)	-	CLOB1	3	779-796	Y	23.0875	787	1	0.5	4	0.798875	NA
query=15268	ACCAATCGTTGAGAATG	Niben101Scf03729g02016.1	retrograde transporter [Cryptococcus neoformans var. neoformans JEC21] gb|AAW42532.1| retrograde transport, endosome to Golgi-related protein, putative [Cryptococcus neoformans var. neoformans JEC21]	GO:0042147(retrograde transport, endosome to Golgi)	-	-	ref|XP_569839.1|	3	3047-3062	Y	23.0875	3054	1	0.5	4	0.949133	NA
query=15317	GCTGGGTCGTGTTGGACG	Niben101Scf04406g03007.1	Cleavage and polyadenylation specificity factor subunit 5	GO:0003729(mRNA binding);GO0005849(mRNA cleavage factor complex);GO0006378(mRNA polyadenylation)	-	-	XENLA	3.5	659-676	Y	46.175	667	1	1	4	0.70535	NA
query=15328	ACTGGGTTGCCTGTTCATC	Niben101Scf06171g02036.1	2,3,4,5-tetrahydropyridine-2,6-dicarboxylate N-acetyltransferase	-	ko00350(Tyrosine metabolism);ko00624(1- and 2-Methylnaphthalene degradation);ko00632(Benzoate degradation via CoA ligation);ko00642(Ethylbenzene degradation);ko00903(Limonene and pinene degradation)	-	CLOB1	4	778-796	Y	23.0875	787	1	0.5	4	0.882161	NA
query=15404	AAGCAAGTCAAAATTGCA	Niben101Scf00428g16011.1	V-type proton ATPase subunit d1	GO:0015078(hydrogen ion transmembrane transporter activity);GO0015991(ATP hydrolysis coupled proton transport);GO0033179(proton-transporting V-type ATPase, V0 domain)	ko00190(Oxidative phosphorylation);ko04142(Lysosome);ko04145(Phagosome);ko04966(Collecting duct acid secretion);ko05110(Vibrio cholerae infection);ko05120(Epithelial cell signaling in Helicobacter pylori infection)	-	ARATH	2.5	451-468	Y	23.0875	459	1	0.5	4	0.638793	NA
query=15449	CATCAGAAGCACATACA	Niben101Scf01072g03008.1	Lil3 protein, putative [Brassica oleracea]	-	-	-	gb|ABD64919.1|	2.5	818-833	Y	23.0875	824	1	0.5	4	0.898853	NA
query=15463	TGGGTCCACAATATCACC	Niben101Scf05449g00018.1	Mitochondrial ATP synthase subunit G protein LENGTH=122	GO:0000276(mitochondrial proton-transporting ATP synthase complex, coupling factor F(o));GO0015078(hydrogen ion transmembrane transporter activity);GO0015986(ATP synthesis coupled proton transport)	ko00190(Oxidative phosphorylation)	-	AT4G29480.1	4	691-707	Y	115.437	698	3	2.5	2	0.980426	NA
query=15577	GCAAAATCGCATACACAT	Niben101Scf01220g03014.1	GDSL esterase/lipase	GO:0006629(lipid metabolic process);GO0016788(hydrolase activity, acting on ester bonds)	-	-	ARATH	4	1067-1083	Y	46.175	1075	1	1	4	0.999671	NA
query=15656	ATCTAGTGAACCATTCT	Niben101Scf00415g00002.1	Receptor-like protein kinase	GO:0004672(protein kinase activity);GO0004674(protein serine/threonine kinase activity);GO0005524(ATP binding);GO0006468(protein phosphorylation);GO0016772(transferase activity, transferring phosphorus-containing groups)	-	-	IPONI	2	1473-1489	Y	92.3499	1480	2	2	2	0.331772	NA
query=15717	CGTCCATCAGCAAAATC	Niben101Scf00964g05016.1	mucin-related LENGTH=314	-	-	-	AT2G02880.1	3	648-664	Y	46.175	655	1	1	4	0.999967	NA
query=15735	AGTGTCAGCTACTCCAGT	Niben101Scf00839g04010.1	DNA binding protein, putative [Ricinus communis] gb|EEF43706.1| DNA binding protein, putative [Ricinus communis]	GO:0003677(DNA binding)	-	-	ref|XP_002518781.1|	4	767-784	Y	23.0875	775	1	0.5	4	0.999198	NA
query=1582	AGTCTCATCGATGAAGG	Niben101Scf07383g03001.1	Katanin p60 ATPase-containing subunit A-like 2	GO:0005524(ATP binding);GO0008017(microtubule binding);GO0008568(microtubule-severing ATPase activity);GO0051013(microtubule severing)	-	-	XENLA	3	1267-1283	Y	23.0875	1274	1	0.5	4	0.996746	NA
query=15833	TTGGAAAGATTTAACTT	Niben101Scf08488g02011.1	Ribulose bisphosphate carboxylase/oxygenase activase	GO:0005524(ATP binding)	ko00630(Glyoxylate and dicarboxylate metabolism);ko00710(Carbon fixation in photosynthetic organisms)	-	ANASC	1.5	503-519	Y	184.7	510	8	4	2	0.254114	NA
query=15918	ACTTGCAAAGGATCTCAA	Niben101Scf03114g03011.1	Chaperone protein HtpG	GO:0005524(ATP binding);GO0006457(protein folding);GO0006950(response to stress);GO0051082(unfolded protein binding)	ko04612(Antigen processing and presentation);ko04621(NOD-like receptor signaling pathway);ko04626(Plant-pathogen interaction);ko04914(Progesterone-mediated oocyte maturation);ko05200(Pathways in cancer);ko05215(Prostate cancer)	-	SHESW	3	1917-1934	Y	46.175	1925	1	1	4	0.994855	NA
query=16063	GTACACCATCAAGCAAAT	Niben101Scf02864g04008.1	fructose-bisphosphate aldolase 2 LENGTH=398	GO:0003824(catalytic activity);GO0004332(fructose-bisphosphate aldolase activity);GO0006096(glycolytic process)	ko00010(Glycolysis / Gluconeogenesis);ko00030(Pentose phosphate pathway);ko00051(Fructose and mannose metabolism);ko00710(Carbon fixation in photosynthetic organisms)	-	AT4G38970.1	3	905-923	Y	46.175	914	2	1	3	0.145472	NA
query=16075	TTGGAAAGATTTAACTTG	Niben101Scf08488g02011.1	Ribulose bisphosphate carboxylase/oxygenase activase	GO:0005524(ATP binding)	ko00630(Glyoxylate and dicarboxylate metabolism);ko00710(Carbon fixation in photosynthetic organisms)	-	ANASC	1.5	502-519	Y	184.7	510	8	4	2	0.254114	NA
query=16082	TGAGACAGTTGCTGTT	Niben101Scf07528g00003.1	E3 ubiquitin-protein ligase TRIM39	GO:0005515(protein binding);GO0008270(zinc ion binding)	-	-	RAT	2	518-533	Y	23.0875	524	1	0.5	4	0.859175	NA
query=16179	CTTGGACATTGACAATAG	Niben101Scf00503g01003.1	UDP-Glycosyltransferase superfamily protein LENGTH=480	GO:0008152(metabolic process);GO0016758(transferase activity, transferring hexosyl groups)	-	-	AT4G01070.1	3.5	954-970	Y	61.5666	961	2	1.33333	2	0.810121	NA
query=16201	ACGATATATAAGTATTT	Niben101Scf04941g02006.1	NAD(P)H dehydrogenase 18 LENGTH=212	-	-	-	AT5G43750.1	1.5	460-476	Y	23.0875	467	1	0.5	4	0.263239	NA
query=16344	TTTGAAGAAATCGACAG	Niben101Scf09130g01006.1	MOB kinase activator-like 1	-	ko04111(Cell cycle - yeast)	-	ARATH	2	422-438	Y	23.0875	429	1	0.5	4	0.859175	NA
query=16386	TCAAGTACAAAGACGTTTGC	Niben101Scf06583g03009.1	ABC transporter G family member 31	GO:0005524(ATP binding);GO0016020(membrane);GO0016887(ATPase activity)	-	-	ARATH	3.5	4632-4651	Y	23.0875	4642	1	0.5	4	0.457183	NA
query=16387	CGACATAGGAGAAACTGA	Niben101Scf06404g01003.1	Receptor-like protein kinase	GO:0004672(protein kinase activity);GO0004674(protein serine/threonine kinase activity);GO0005524(ATP binding);GO0006468(protein phosphorylation);GO0016772(transferase activity, transferring phosphorus-containing groups)	-	-	ARATH	3	2218-2235	Y	46.175	2226	1	1	4	0.872809	NA
query=16404	TTAATGAGAAACAATCCA	Niben101Scf04633g00010.1	ATP-dependent RNA helicase DED1	GO:0003676(nucleic acid binding);GO0005515(protein binding);GO0005524(ATP binding)	-	-	YEAST	4	2195-2212	Y	69.2625	2203	3	1.5	2	0.998214	NA
query=16568	AAGGCTGGGTCGTGTTG	Niben101Ctg16196g00001.1	Methyltransferase-like protein 1	-	-	-	ARATH	3.5	37-53	Y	23.0875	44	1	0.5	4	0.89357	NA
query=16606	TGATGAGAGGAATGAGATTA	Niben101Scf10412g00006.1	BES1/BZR1 homolog protein 2	-	-	-	ARATH	3	441-459	Y	23.0875	451	1	0.5	4	0.747087	NA
query=16618	CTTGGAAAGATTTAACTTG	Niben101Scf08488g02011.1	Ribulose bisphosphate carboxylase/oxygenase activase	GO:0005524(ATP binding)	ko00630(Glyoxylate and dicarboxylate metabolism);ko00710(Carbon fixation in photosynthetic organisms)	-	ANASC	3	502-520	Y	107.742	511	7	2.33333	3	0.075593	NA
query=16624	AAGCTCCACGAAATGCT	Niben101Scf35862g00006.1	RNA-binding protein 39	GO:0000166(nucleotide binding);GO0003676(nucleic acid binding);GO0008270(zinc ion binding)	-	-	PONAB	2	910-926	Y	23.0875	917	1	0.5	4	0.673764	NA
query=16707	GATTTTGAATTGAGTGAGG	Niben101Scf01339g02017.1	30S ribosomal protein S13	GO:0003676(nucleic acid binding);GO0003723(RNA binding);GO0003735(structural constituent of ribosome);GO0005622(intracellular);GO0005840(ribosome);GO0006412(translation)	ko03010(Ribosome)	-	METMP	2.5	442-459	Y	69.2625	450	3	1.5	2	0.623665	NA
query=16725	TGTGTGCCAAAGCTTGGAA	Niben101Scf04007g02013.1	Polyadenylate-binding protein 4-like	GO:0000166(nucleotide binding);GO0003676(nucleic acid binding);GO0003723(RNA binding)	-	-	HUMAN	2.5	859-876	Y	11.5437	868	1	0.25	4	0.638793	NA
query=16875	TACAATAAGGTGAGTG	Niben101Scf01015g01002.1	Wound-induced protein	GO:0008061(chitin binding);GO0042742(defense response to bacterium);GO0050832(defense response to fungus)	ko00520(Amino sugar and nucleotide sugar metabolism)	-	SOYBN	2.5	709-724	Y	230.875	715	5	5	3	0.180963	NA
query=16938	ATGGGATAGAGCTGATCTGC	Niben101Scf06369g04009.1	Haloacid dehalogenase-like hydrolase (HAD) superfamily protein LENGTH=373	GO:0008152(metabolic process);GO0016787(hydrolase activity)	ko00500(Starch and sucrose metabolism)	-	AT4G11570.1	4	856-876	Y	46.175	867	1	1	4	0.859175	NA
query=17158	ATTGATTTTGAATTGAGT	Niben101Scf00321g02012.1	nitrite reductase 1 LENGTH=586	GO:0016491(oxidoreductase activity);GO0020037(heme binding);GO0051536(iron-sulfur cluster binding);GO0055114(oxidation-reduction process)	ko00910(Nitrogen metabolism)	-	AT2G15620.1	2	1615-1632	Y	30.7833	1623	2	0.666667	2	0.235666	NA
query=17202	ACGATATATAAGTATTTAC	Niben101Scf04941g02006.1	NAD(P)H dehydrogenase 18 LENGTH=212	-	-	-	AT5G43750.1	2.5	458-476	Y	23.0875	467	1	0.5	4	0.224755	NA
query=17226	AAAGTCTCACCGTTCTTG	Niben101Scf00058g02009.1	Pyruvate, phosphate dikinase 2	GO:0003824(catalytic activity);GO0005524(ATP binding);GO0006090(pyruvate metabolic process);GO0016301(kinase activity);GO0016310(phosphorylation);GO0016772(transferase activity, transferring phosphorus-containing groups);GO0050242(pyruvate, phosphate dikinase activity)	ko00620(Pyruvate metabolism);ko00710(Carbon fixation in photosynthetic organisms)	-	ORYSJ	4	1502-1519	Y	46.175	1510	2	1	2	0.980426	NA
query=17251	GAAAGTCAACTGGGTT	Niben101Scf02145g09006.1	Aspartic proteinase	GO:0004190(aspartic-type endopeptidase activity);GO0006508(proteolysis);GO0006629(lipid metabolic process)	-	-	CUCPE	2.5	777-793	Y	46.175	783	1	1	4	0.989769	NA
query=17320	TCTGGAAAGTCAACTG	Niben101Scf02108g04004.1	Calcium-binding protein CML19	GO:0005509(calcium ion binding)	ko04020(Calcium signaling pathway);ko04070(Phosphatidylinositol signaling system);ko04114(Oocyte meiosis);ko04270(Vascular smooth muscle contraction);ko04626(Plant-pathogen interaction);ko04720(Long-term potentiation);ko04722(Neurotrophin signaling pathway);ko04740(Olfactory transduction);ko04744(Phototransduction);ko04745(Phototransduction - fly);ko04910(Insulin signaling pathway);ko04912(GnRH s…	-	ARATH	2	331-345	Y	138.525	336	6	3	2	0.800613	NA
query=17331	TCGTCCATCAGCAAAATC	Niben101Scf00439g07002.1	Ran-binding protein 1 homolog c	GO:0046907(intracellular transport)	-	-	ARATH	3	587-603	Y	230.875	595	5	5	2	0.86179	NA
query=17348	GTCTGGAAAGTCAACTGG	Niben101Scf02108g04004.1	Calcium-binding protein CML19	GO:0005509(calcium ion binding)	ko04020(Calcium signaling pathway);ko04070(Phosphatidylinositol signaling system);ko04114(Oocyte meiosis);ko04270(Vascular smooth muscle contraction);ko04626(Plant-pathogen interaction);ko04720(Long-term potentiation);ko04722(Neurotrophin signaling pathway);ko04740(Olfactory transduction);ko04744(Phototransduction);ko04745(Phototransduction - fly);ko04910(Insulin signaling pathway);ko04912(GnRH s…	-	ARATH	3	330-346	Y	92.3499	337	4	2	2	0.701617	NA
query=17365	ATCATTTGTTGATGCA	Niben101Scf08483g00017.1	Poly(A)-specific ribonuclease PARN	GO:0003676(nucleic acid binding);GO0005634(nucleus)	ko03018(RNA degradation)	-	ARATH	2.5	1966-1980	Y	23.0875	1972	1	0.5	4	0.995233	NA
query=17385	AATCAAGGCTATCACGTC	Niben101Scf13141g02001.1	26S protease regulatory subunit 7	GO:0005524(ATP binding)	ko00230(Purine metabolism)	-	PRUPE	3.5	368-386	Y	23.0875	376	1	0.5	4	0.840059	NA
query=17463	CAGTCTGCTGAGTGTTTA	Niben101Scf04007g02013.1	Polyadenylate-binding protein 4-like	GO:0000166(nucleotide binding);GO0003676(nucleic acid binding);GO0003723(RNA binding)	-	-	HUMAN	4	2323-2340	Y	15.3917	2331	1	0.333333	4	0.999887	NA
query=17597	CACGAAATGCTTTGGGAA	Niben101Scf00428g11021.1	Fatty acid oxidation complex subunit alpha	GO:0003824(catalytic activity);GO0008152(metabolic process)	ko00071(Fatty acid metabolism);ko00280(Valine, leucine and isoleucine degradation);ko00281(Geraniol degradation);ko00281(Geraniol degradation);ko00310(Lysine degradation);ko00380(Tryptophan metabolism);ko00410(beta-Alanine metabolism);ko00632(Benzoate degradation via CoA ligation);ko00640(Propanoate metabolism);ko00650(Butanoate metabolism);ko00903(Limonene and pinene degradation);ko00930(Caprola…	-	VIBCH	3	566-583	Y	46.175	574	1	1	4	0.959549	NA
query=17765	CTCGACTTTTCGGGTTG	Niben101Scf07060g01002.1	40S ribosomal protein S8	GO:0003735(structural constituent of ribosome);GO0005622(intracellular);GO0005840(ribosome);GO0006412(translation)	ko03010(Ribosome)	-	MAIZE	4	224-240	Y	46.175	231	3	1	2	0.997017	NA
query=17832	ATCAGCTTTAGCCCTACG	Niben101Scf00839g00001.1	TUDOR-SN protein 1 isoform 2, partial [Theobroma cacao] gb|EOX91398.1| TUDOR-SN protein 1 isoform 2, partial [Theobroma cacao]	-	-	-	ref|XP_007047241.1|	4	6206-6223	Y	23.0875	6214	1	0.5	4	0.999865	NA
query=17858	TGGGTCCACAATATCAC	Niben101Scf05449g00018.1	Mitochondrial ATP synthase subunit G protein LENGTH=122	GO:0000276(mitochondrial proton-transporting ATP synthase complex, coupling factor F(o));GO0015078(hydrogen ion transmembrane transporter activity);GO0015986(ATP synthesis coupled proton transport)	ko00190(Oxidative phosphorylation)	-	AT4G29480.1	3	692-707	Y	115.437	698	3	2.5	2	0.8278	NA
query=17869	GAGAAGATACTTGCAAAT	Niben101Scf05029g02016.1	Calcium-binding EF-hand family protein LENGTH=155	GO:0005509(calcium ion binding)	-	-	AT1G21550.1	3	23-41	Y	46.175	32	1	1	4	0.949133	NA
query=1788	CTCGGGCAACTCAATCA	Niben101Scf05330g00009.1	Argininosuccinate synthase	GO:0004055(argininosuccinate synthase activity);GO0005524(ATP binding);GO0006526(arginine biosynthetic process)	ko00250(Alanine, aspartate and glutamate metabolism);ko00330(Arginine and proline metabolism)	-	ALISL	2.5	684-701	Y	46.175	692	1	1	4	0.398995	NA
query=18006	GATGGAACAATTGTCAAGAAG	Niben101Scf07060g03008.1	Calcium-binding protein 2	GO:0005509(calcium ion binding);GO0016021(integral component of membrane);GO0055085(transmembrane transport)	-	-	BOVIN	3.5	1802-1823	Y	69.2625	1813	3	1.5	2	0.323559	NA
query=18026	GATTGGCAATTGTACTG	Niben101Scf10063g00003.1	Glutamyl-tRNA reductase family protein LENGTH=543	GO:0008883(glutamyl-tRNA reductase activity);GO0033014(tetrapyrrole biosynthetic process);GO0050661(NADP binding);GO0055114(oxidation-reduction process)	ko00860(Porphyrin and chlorophyll metabolism)	-	AT1G58290.1	2.5	396-411	Y	23.0875	402	1	0.5	4	0.782913	NA
query=18375	AGTGAACCATTCTTCAA	Niben101Scf00415g00002.1	Receptor-like protein kinase	GO:0004672(protein kinase activity);GO0004674(protein serine/threonine kinase activity);GO0005524(ATP binding);GO0006468(protein phosphorylation);GO0016772(transferase activity, transferring phosphorus-containing groups)	-	-	IPONI	1	1470-1485	Y	138.525	1476	3	3	2	0.146839	NA
query=18635	TACAGCGCAAACTTGAA	Niben101Scf00428g16006.1	Bax inhibitor 1	-	-	-	ARATH	3	705-721	Y	115.437	712	5	2.5	2	0.355818	NA
query=1900	TTAGACCTAAGGTGATG	Niben101Scf02422g02015.1	Leucine-rich repeat (LRR) family protein LENGTH=415	GO:0043531(ADP binding)	-	-	AT5G66890.1	3	447-463	Y	138.525	454	3	3	2	0.58503	NA
query=1941	CTTGCAAAGGATCTCAAGT	Niben101Scf03114g03011.1	Chaperone protein HtpG	GO:0005524(ATP binding);GO0006457(protein folding);GO0006950(response to stress);GO0051082(unfolded protein binding)	ko04612(Antigen processing and presentation);ko04621(NOD-like receptor signaling pathway);ko04626(Plant-pathogen interaction);ko04914(Progesterone-mediated oocyte maturation);ko05200(Pathways in cancer);ko05215(Prostate cancer)	-	SHESW	3.5	1915-1933	Y	46.175	1924	1	1	4	0.89357	NA
query=1975	TAGTGAACCATTCTTCAAGA	Niben101Scf00415g00002.1	Receptor-like protein kinase	GO:0004672(protein kinase activity);GO0004674(protein serine/threonine kinase activity);GO0005524(ATP binding);GO0006468(protein phosphorylation);GO0016772(transferase activity, transferring phosphorus-containing groups)	-	-	IPONI	3.5	1467-1486	Y	92.3499	1477	2	2	2	0.443654	NA
query=2014	CAAATGAAGGCCGCAGC	Niben101Scf11142g00012.1	Protein kinase superfamily protein LENGTH=992	GO:0004672(protein kinase activity);GO0004674(protein serine/threonine kinase activity);GO0005524(ATP binding);GO0006468(protein phosphorylation);GO0016772(transferase activity, transferring phosphorus-containing groups)	ko04010(MAPK signaling pathway);ko04530(Tight junction)	-	AT1G18160.1	1.5	3066-3082	Y	69.2625	3073	3	1.5	2	0.136353	NA
query=2024	ATCATTTGTTGATGCACA	Niben101Scf08483g00017.1	Poly(A)-specific ribonuclease PARN	GO:0003676(nucleic acid binding);GO0005634(nucleus)	ko03018(RNA degradation)	-	ARATH	2.5	1964-1980	Y	23.0875	1972	1	0.5	4	0.719976	NA
query=2137	GAAGAGAGAATTGTATCCAT	Niben101Scf00525g04006.1	Core-2/I-branching beta-1,6-N-acetylglucosaminyltransferase family protein LENGTH=362	GO:0008375(acetylglucosaminyltransferase activity);GO0016020(membrane)	-	-	AT5G22070.1	4	543-562	Y	46.175	553	1	1	4	0.993192	NA
query=2156	CGCAGTCTGCTGAGTGTTTAT	Niben101Scf04007g02013.1	Polyadenylate-binding protein 4-like	GO:0000166(nucleotide binding);GO0003676(nucleic acid binding);GO0003723(RNA binding)	-	-	HUMAN	4	2322-2342	Y	23.0875	2333	2	0.5	2	0.495452	NA
query=2209	CAGTCTGCTGAGTGTT	Niben101Scf04007g02013.1	Polyadenylate-binding protein 4-like	GO:0000166(nucleotide binding);GO0003676(nucleic acid binding);GO0003723(RNA binding)	-	-	HUMAN	2.5	2325-2340	Y	15.3917	2331	1	0.333333	4	0.93921	NA
query=2420	TTGGTGGAATAGGACT	Niben101Scf03202g13014.1	OsJ_24600 [Oryza sativa Japonica Group]	-	-	-	ref|NP_001059890.1|	2	267-282	Y	46.175	273	1	1	4	0.93921	NA
query=2435	ATGGGATAGAGCTGATC	Niben101Scf06369g04009.1	Haloacid dehalogenase-like hydrolase (HAD) superfamily protein LENGTH=373	GO:0008152(metabolic process);GO0016787(hydrolase activity)	ko00500(Starch and sucrose metabolism)	-	AT4G11570.1	3	860-876	Y	46.175	867	1	1	4	0.991864	NA
query=2452	ACTCTCAGAGCTAGATAT	Niben101Scf07383g03001.1	Katanin p60 ATPase-containing subunit A-like 2	GO:0005524(ATP binding);GO0008017(microtubule binding);GO0008568(microtubule-severing ATPase activity);GO0051013(microtubule severing)	-	-	XENLA	3	1497-1514	Y	23.0875	1505	1	0.5	4	0.497096	NA
query=2786	AACTGTGATGAATGGGCTT	Niben101Scf00964g00003.1	cyclic nucleotide-gated channel 15 LENGTH=678	GO:0005216(ion channel activity);GO0006811(ion transport);GO0016020(membrane);GO0055085(transmembrane transport)	ko04626(Plant-pathogen interaction)	-	AT2G28260.1	4	2318-2337	Y	46.175	2328	2	1	2	0.819176	NA
query=2866	AGAAGGAAGGAGGAATTGTG	Niben101Scf00428g02030.1	S-adenosylmethionine-dependent methyltransferase, putative [Medicago truncatula]	-	-	-	gb|KEH31798.1|	3	59-78	Y	11.5437	69	1	0.25	4	0.872809	NA
query=2994	GGCTGGGTCGTGTTGGA	Niben101Scf04406g03007.1	Cleavage and polyadenylation specificity factor subunit 5	GO:0003729(mRNA binding);GO0005849(mRNA cleavage factor complex);GO0006378(mRNA polyadenylation)	-	-	XENLA	2.5	661-677	Y	46.175	668	1	1	4	0.224755	NA
query=3133	TTGCAGTTCGTTCATCA	Niben101Scf04785g01021.1	FRIGIDA-like protein 3	-	-	-	ARATH	2	1594-1610	Y	46.175	1601	1	1	4	0.244242	NA
query=3169	ACAACTCAATACAACATA	Niben101Scf21408g00004.1	product [Oryza sativa Japonica Group]	-	-	-	ref|NP_001045022.1|	3	740-757	Y	46.175	748	1	1	4	0.987135	NA
query=3172	GCTGGGTCGTGTTGGA	Niben101Scf04406g03007.1	Cleavage and polyadenylation specificity factor subunit 5	GO:0003729(mRNA binding);GO0005849(mRNA cleavage factor complex);GO0006378(mRNA polyadenylation)	-	-	XENLA	2.5	661-676	Y	46.175	667	1	1	4	0.719976	NA
query=3270	ATTGATTTTGAATTGAG	Niben101Scf00321g02012.1	nitrite reductase 1 LENGTH=586	GO:0016491(oxidoreductase activity);GO0020037(heme binding);GO0051536(iron-sulfur cluster binding);GO0055114(oxidation-reduction process)	ko00910(Nitrogen metabolism)	-	AT2G15620.1	2	1616-1632	Y	30.7833	1623	2	0.666667	2	0.739136	NA
query=3275	ATTTTGAATTGAGTGAGG	Niben101Scf01339g02017.1	30S ribosomal protein S13	GO:0003676(nucleic acid binding);GO0003723(RNA binding);GO0003735(structural constituent of ribosome);GO0005622(intracellular);GO0005840(ribosome);GO0006412(translation)	ko03010(Ribosome)	-	METMP	2.5	442-458	Y	23.0875	449	1	0.5	4	0.898853	NA
query=3327	ACTTTGTAATATTTGATGAGT	Niben101Scf01338g03019.1	Hydroxyproline-rich glycoprotein family protein LENGTH=1004	-	-	-	AT3G25690.1	3.5	1642-1662	Y	23.0875	1653	1	0.5	4	0.70535	NA
query=3421	CAGTCTGCTGAGTGTTTAT	Niben101Scf04007g02013.1	Polyadenylate-binding protein 4-like	GO:0000166(nucleotide binding);GO0003676(nucleic acid binding);GO0003723(RNA binding)	-	-	HUMAN	4	2322-2340	Y	15.3917	2331	1	0.333333	4	0.986114	NA
query=3571	ACCTGTTGATTCTATCAAT	Niben101Scf01824g00026.1	Methyl-CpG-binding domain-containing protein 6	GO:0003677(DNA binding);GO0005634(nucleus)	-	-	ARATH	3	4285-4302	Y	46.175	4293	1	1	4	0.600073	NA
query=3637	ATGAGACAGTTGCTGTTAG	Niben101Scf07036g03003.1	Unknown protein	-	-	-	-	4	1436-1455	Y	23.0875	1445	1	0.5	4	0.959549	NA
query=3641	CTTGCAAAGGATCTCAA	Niben101Scf03114g03011.1	Chaperone protein HtpG	GO:0005524(ATP binding);GO0006457(protein folding);GO0006950(response to stress);GO0051082(unfolded protein binding)	ko04612(Antigen processing and presentation);ko04621(NOD-like receptor signaling pathway);ko04626(Plant-pathogen interaction);ko04914(Progesterone-mediated oocyte maturation);ko05200(Pathways in cancer);ko05215(Prostate cancer)	-	SHESW	2	1917-1933	Y	46.175	1924	1	1	4	0.753445	NA
query=3688	CTTGGAAAGATTTAACTT	Niben101Scf08488g02011.1	Ribulose bisphosphate carboxylase/oxygenase activase	GO:0005524(ATP binding)	ko00630(Glyoxylate and dicarboxylate metabolism);ko00710(Carbon fixation in photosynthetic organisms)	-	ANASC	3	503-520	Y	107.742	511	7	2.33333	3	0.244764	NA
query=3696	GTCCATCAGCAAAATC	Niben101Scf00439g07002.1	Ran-binding protein 1 homolog c	GO:0046907(intracellular transport)	-	-	ARATH	2	587-602	Y	46.175	593	1	1	4	0.999311	NA
query=3698	AGTGAACCATTCTTCAAGA	Niben101Scf00415g00002.1	Receptor-like protein kinase	GO:0004672(protein kinase activity);GO0004674(protein serine/threonine kinase activity);GO0005524(ATP binding);GO0006468(protein phosphorylation);GO0016772(transferase activity, transferring phosphorus-containing groups)	-	-	IPONI	3.5	1467-1485	Y	138.525	1476	3	3	2	0.443654	NA
query=374	GATGGAACAATTGTCAAGA	Niben101Scf07060g03008.1	Calcium-binding protein 2	GO:0005509(calcium ion binding);GO0016021(integral component of membrane);GO0055085(transmembrane transport)	-	-	BOVIN	3.5	1804-1823	Y	69.2625	1813	3	1.5	2	0.623665	NA
query=3771	TGAGACAGTTGCTGT	Niben101Scf07528g00003.1	E3 ubiquitin-protein ligase TRIM39	GO:0005515(protein binding);GO0008270(zinc ion binding)	-	-	RAT	2	519-533	Y	23.0875	524	1	0.5	4	0.99511	NA
query=380	TAAGCTCCACGAAATGC	Niben101Scf35862g00006.1	RNA-binding protein 39	GO:0000166(nucleotide binding);GO0003676(nucleic acid binding);GO0008270(zinc ion binding)	-	-	PONAB	1.5	911-927	Y	23.0875	918	1	0.5	4	0.457183	NA
query=3801	ATGGGATAGAGCTGATCTG	Niben101Scf06369g04009.1	Haloacid dehalogenase-like hydrolase (HAD) superfamily protein LENGTH=373	GO:0008152(metabolic process);GO0016787(hydrolase activity)	ko00500(Starch and sucrose metabolism)	-	AT4G11570.1	4	857-876	Y	46.175	867	1	1	4	0.980168	NA
query=3812	GAACAATTGTCAAGAAGT	Niben101Scf07060g03008.1	Calcium-binding protein 2	GO:0005509(calcium ion binding);GO0016021(integral component of membrane);GO0055085(transmembrane transport)	-	-	BOVIN	2.5	1801-1818	Y	46.175	1809	2	1	2	0.519514	NA
query=3821	TCGCCAAATGTCAACGG	Niben101Scf05124g00003.1	GDSL esterase/lipase	GO:0006629(lipid metabolic process);GO0016788(hydrolase activity, acting on ester bonds)	-	-	ARATH	3.5	95-110	Y	23.0875	101	1	0.5	4	0.986114	NA
query=4049	TATAGGAGAGAAATCGA	Niben101Scf06081g03022.1	Splicing factor U2af small subunit A	GO:0000166(nucleotide binding);GO0003676(nucleic acid binding);GO0003723(RNA binding);GO0005634(nucleus);GO0046872(metal ion binding)	-	-	ORYSJ	1.5	547-563	Y	15.3917	554	1	0.333333	4	0.457183	NA
query=4183	GCAGAGCCAATTCAGA	Niben101Scf00472g03005.1	T-complex protein 11 LENGTH=1131	-	-	-	AT1G22930.1	1	4588-4603	Y	92.3499	4594	2	2	2	0.146839	NA
query=4255	CAAAGCAAGTCAAAATT	Niben101Scf00428g16011.1	V-type proton ATPase subunit d1	GO:0015078(hydrogen ion transmembrane transporter activity);GO0015991(ATP hydrolysis coupled proton transport);GO0033179(proton-transporting V-type ATPase, V0 domain)	ko00190(Oxidative phosphorylation);ko04142(Lysosome);ko04145(Phagosome);ko04966(Collecting duct acid secretion);ko05110(Vibrio cholerae infection);ko05120(Epithelial cell signaling in Helicobacter pylori infection)	-	ARATH	2	454-470	Y	23.0875	461	1	0.5	4	0.985012	NA
query=4410	TCTAGTGAACCATTCTTCAA	Niben101Scf00415g00002.1	Receptor-like protein kinase	GO:0004672(protein kinase activity);GO0004674(protein serine/threonine kinase activity);GO0005524(ATP binding);GO0006468(protein phosphorylation);GO0016772(transferase activity, transferring phosphorus-containing groups)	-	-	IPONI	3	1470-1488	Y	138.525	1479	3	3	2	0.280954	NA
query=4453	AGTTTGATACGTGGTATG	Niben101Scf05449g03005.1	GATA transcription factor 21	GO:0003700(sequence-specific DNA binding transcription factor activity);GO0006355(regulation of transcription, DNA-templated);GO0008270(zinc ion binding);GO0043565(sequence-specific DNA binding)	-	-	ARATH	3	570-586	Y	23.0875	577	1	0.5	4	0.840059	NA
query=4487	TAGTGAACCATTCTTCAAG	Niben101Scf00415g00002.1	Receptor-like protein kinase	GO:0004672(protein kinase activity);GO0004674(protein serine/threonine kinase activity);GO0005524(ATP binding);GO0006468(protein phosphorylation);GO0016772(transferase activity, transferring phosphorus-containing groups)	-	-	IPONI	2.5	1468-1486	Y	92.3499	1477	2	2	2	0.386539	NA
query=4488	GTGGGAAGAGAGGTTGA	Niben101Scf08723g02015.1	Ferredoxin--NADP reductase, chloroplastic	GO:0016491(oxidoreductase activity);GO0055114(oxidation-reduction process)	ko00195(Photosynthesis)	-	POPEU	2	399-415	Y	230.875	406	5	5	2	0.658703	NA
query=4534	GTGGGAAGAGAGGTTGAAT	Niben101Scf08723g02015.1	Ferredoxin--NADP reductase, chloroplastic	GO:0016491(oxidoreductase activity);GO0055114(oxidation-reduction process)	ko00195(Photosynthesis)	-	POPEU	3	397-415	Y	230.875	406	5	5	2	0.666941	NA
query=4535	ACAACATATCACCACAAG	Niben101Scf01285g04011.1	60S ribosomal protein L34	GO:0003735(structural constituent of ribosome);GO0005622(intracellular);GO0005840(ribosome);GO0006412(translation)	ko03010(Ribosome)	-	TOBAC	3	328-345	Y	46.175	336	2	1	2	0.628234	NA
query=4630	AGCAAGGGAGCAACCGT	Niben101Scf06236g00008.1	Transketolase LENGTH=741	GO:0003824(catalytic activity);GO0004802(transketolase activity);GO0008152(metabolic process)	ko00030(Pentose phosphate pathway);ko00710(Carbon fixation in photosynthetic organisms);ko01051(Biosynthesis of ansamycins)	-	AT2G45290.1	3	923-939	Y	184.7	930	7	4	2	0.760515	NA
query=4873	TATAGGAGAGAAATCGAG	Niben101Scf06081g03022.1	Splicing factor U2af small subunit A	GO:0000166(nucleotide binding);GO0003676(nucleic acid binding);GO0003723(RNA binding);GO0005634(nucleus);GO0046872(metal ion binding)	-	-	ORYSJ	2.5	546-563	Y	15.3917	554	1	0.333333	4	0.638793	NA
query=493	GTCAAAATTGCATTCCAT	Niben101Scf03396g01003.1	60 kDa chaperonin	GO:0005524(ATP binding);GO0005737(cytoplasm);GO0006457(protein folding);GO0042026(protein refolding);GO0044267(cellular protein metabolic process)	ko03018(RNA degradation);ko04940(Type I diabetes mellitus)	-	COXBR	3	978-994	Y	15.3917	986	1	0.333333	4	0.991864	NA
query=4986	GCAGAGCCAATTCAGAAGT	Niben101Scf00472g03005.1	T-complex protein 11 LENGTH=1131	-	-	-	AT1G22930.1	2.5	4584-4603	Y	92.3499	4594	2	2	2	0.306829	NA
query=5115	ACGATATATAAGTATTTA	Niben101Scf04941g02006.1	NAD(P)H dehydrogenase 18 LENGTH=212	-	-	-	AT5G43750.1	2.5	459-476	Y	23.0875	467	1	0.5	4	0.534074	NA
query=5192	CTAGTGAACCATTCTTCAAG	Niben101Scf00415g00002.1	Receptor-like protein kinase	GO:0004672(protein kinase activity);GO0004674(protein serine/threonine kinase activity);GO0005524(ATP binding);GO0006468(protein phosphorylation);GO0016772(transferase activity, transferring phosphorus-containing groups)	-	-	IPONI	3.5	1468-1487	Y	46.175	1478	1	1	4	0.184261	NA
query=5524	TCAAGCAAATGACACAA	Niben101Scf05201g10003.1	RING finger protein 175	GO:0005515(protein binding);GO0008270(zinc ion binding)	-	-	HUMAN	3	249-265	Y	23.0875	256	1	0.5	4	1	NA
query=557	TTGGGTCTGGAAAGTCAACT	Niben101Scf05057g02005.1	ATP synthase 27 kDa subunit, mitochondrial	-	-	-	SOLTU	3.5	267-285	Y	23.0875	276	1	0.5	4	0.557203	NA
query=5713	ACCAATCGTTGAGAATGC	Niben101Scf03729g02016.1	retrograde transporter [Cryptococcus neoformans var. neoformans JEC21] gb|AAW42532.1| retrograde transport, endosome to Golgi-related protein, putative [Cryptococcus neoformans var. neoformans JEC21]	GO:0042147(retrograde transport, endosome to Golgi)	-	-	ref|XP_569839.1|	3	3046-3062	Y	23.0875	3054	1	0.5	4	0.747087	NA
query=5745	TACAATAAGGTGAGTGT	Niben101Scf01015g01002.1	Wound-induced protein	GO:0008061(chitin binding);GO0042742(defense response to bacterium);GO0050832(defense response to fungus)	ko00520(Amino sugar and nucleotide sugar metabolism)	-	SOYBN	3	708-724	Y	230.875	715	5	5	3	0.183004	NA
query=5747	TCTGGAAAGTCAACTGG	Niben101Scf02108g04004.1	Calcium-binding protein CML19	GO:0005509(calcium ion binding)	ko04020(Calcium signaling pathway);ko04070(Phosphatidylinositol signaling system);ko04114(Oocyte meiosis);ko04270(Vascular smooth muscle contraction);ko04626(Plant-pathogen interaction);ko04720(Long-term potentiation);ko04722(Neurotrophin signaling pathway);ko04740(Olfactory transduction);ko04744(Phototransduction);ko04745(Phototransduction - fly);ko04910(Insulin signaling pathway);ko04912(GnRH s…	-	ARATH	2	330-345	Y	138.525	336	6	3	2	0.235666	NA
query=5936	CTTGAACGCGATTTCACAT	Niben101Scf04792g01004.1	Prohibitin-2	GO:0016020(membrane)	-	-	DICDI	4	173-192	Y	23.0875	183	1	0.5	4	0.859175	NA
query=5981	CGACATAGGAGAAACTG	Niben101Scf06404g01003.1	Receptor-like protein kinase	GO:0004672(protein kinase activity);GO0004674(protein serine/threonine kinase activity);GO0005524(ATP binding);GO0006468(protein phosphorylation);GO0016772(transferase activity, transferring phosphorus-containing groups)	-	-	ARATH	2	2219-2235	Y	46.175	2226	1	1	4	0.673764	NA
query=6029	TTGATGCTACGTGTGAT	Niben101Scf02597g03006.1	Glutathione S-transferase family protein LENGTH=266	GO:0005515(protein binding)	-	-	AT1G77290.1	3.5	311-327	Y	23.0875	318	1	0.5	4	0.952873	NA
query=6191	AAGCTCCACGAAATGC	Niben101Scf35862g00006.1	RNA-binding protein 39	GO:0000166(nucleotide binding);GO0003676(nucleic acid binding);GO0008270(zinc ion binding)	-	-	PONAB	1	911-926	Y	23.0875	917	1	0.5	4	0.484129	NA
query=6202	TCCATCAGCAAAATCGCA	Niben101Scf00439g07002.1	Ran-binding protein 1 homolog c	GO:0046907(intracellular transport)	-	-	ARATH	1.5	583-601	Y	230.875	592	5	5	2	0.58503	NA
query=6231	TGTATAATAATGGGATTT	Niben101Scf07004g02007.1	conserved hypothetical protein [Ricinus communis] gb|EEF52435.1| conserved hypothetical protein [Ricinus communis]	-	-	-	ref|XP_002510248.1|	2.5	80-98	Y	46.175	89	1	1	4	0.224755	NA
query=6334	TTACAATAAGGTGAGTG	Niben101Scf01015g01002.1	Wound-induced protein	GO:0008061(chitin binding);GO0042742(defense response to bacterium);GO0050832(defense response to fungus)	ko00520(Amino sugar and nucleotide sugar metabolism)	-	SOYBN	3	709-725	Y	600.275	716	13	13	3	0.164449	NA
query=6504	GCAAAATCGCATACACATT	Niben101Scf04644g00013.1	Signal recognition particle 14 kDa protein	GO:0005786(signal recognition particle, endoplasmic reticulum targeting);GO0006614(SRP-dependent cotranslational protein targeting to membrane);GO0008312(7S RNA binding);GO0030942(endoplasmic reticulum signal peptide binding);GO0048500(signal recognition particle)	ko03060(Protein export)	-	ARATH	3	254-271	Y	23.0875	262	1	0.5	4	0.204766	NA
query=6773	AAAGCAAGTCAAAATTG	Niben101Scf00428g16011.1	V-type proton ATPase subunit d1	GO:0015078(hydrogen ion transmembrane transporter activity);GO0015991(ATP hydrolysis coupled proton transport);GO0033179(proton-transporting V-type ATPase, V0 domain)	ko00190(Oxidative phosphorylation);ko04142(Lysosome);ko04145(Phagosome);ko04966(Collecting duct acid secretion);ko05110(Vibrio cholerae infection);ko05120(Epithelial cell signaling in Helicobacter pylori infection)	-	ARATH	1.5	453-469	Y	69.2625	460	3	1.5	2	0.254114	NA
query=6810	GCGGCAGAAACACTCG	Niben101Scf01478g00010.1	RING finger protein 148	GO:0005515(protein binding);GO0008270(zinc ion binding)	-	-	MOUSE	1.5	508-523	Y	46.175	514	1	1	4	0.457183	NA
query=691	CGGTTGCCTAGAAATTGT	Niben101Scf06933g02041.1	Pyruvate dehydrogenase E1 component subunit alpha	GO:0004739(pyruvate dehydrogenase(acetyl-transferring) activity);GO0006096(glycolytic process);GO0008152(metabolic process);GO0016624(oxidoreductase activity, acting on the aldehyde or oxo group of donors, disulfide as acceptor);GO0043231(intracellular membrane-bounded organelle);GO0055114(oxidation-reduction process)	ko00010(Glycolysis / Gluconeogenesis);ko00020(Citrate cycle (TCA cycle));ko00290(Valine, leucine and isoleucine biosynthesis);ko00620(Pyruvate metabolism);ko00650(Butanoate metabolism)	-	PYRYE	4	944-961	Y	92.3499	952	2	2	2	0.935195	NA
query=693	GACGATATATAAGTATT	Niben101Scf04941g02006.1	NAD(P)H dehydrogenase 18 LENGTH=212	-	-	-	AT5G43750.1	3	461-477	Y	69.2625	468	2	1.5	2	0.935982	NA
query=6951	AGTGAACCATTCTTCA	Niben101Scf00415g00002.1	Receptor-like protein kinase	GO:0004672(protein kinase activity);GO0004674(protein serine/threonine kinase activity);GO0005524(ATP binding);GO0006468(protein phosphorylation);GO0016772(transferase activity, transferring phosphorus-containing groups)	-	-	IPONI	1.5	1470-1485	Y	138.525	1476	3	3	2	0.443654	NA
query=712	TGATTGCTGTGAATCCG	Niben101Scf10015g07014.1	Beta-hexosaminidase 1	GO:0004553(hydrolase activity, hydrolyzing O-glycosyl compounds);GO0004563(beta-N-acetylhexosaminidase activity);GO0005975(carbohydrate metabolic process)	ko00511(Other glycan degradation);ko00520(Amino sugar and nucleotide sugar metabolism);ko00531(Glycosaminoglycan degradation);ko00603(Glycosphingolipid biosynthesis - globo series);ko00604(Glycosphingolipid biosynthesis - ganglio series);ko04142(Lysosome)	-	ARATH	3.5	1088-1104	Y	23.0875	1095	1	0.5	4	0.986114	NA
query=7133	TTGGGTCTGGAAAGTCAAC	Niben101Scf05057g02005.1	ATP synthase 27 kDa subunit, mitochondrial	-	-	-	SOLTU	3	268-285	Y	23.0875	276	1	0.5	4	0.798875	NA
query=7166	AAGCTCCACGAAATGCTT	Niben101Scf35862g00006.1	RNA-binding protein 39	GO:0000166(nucleotide binding);GO0003676(nucleic acid binding);GO0008270(zinc ion binding)	-	-	PONAB	3	909-926	Y	23.0875	917	1	0.5	4	0.840059	NA
query=725	TTGTGCGATCAGTCTATA	Niben101Scf02647g04003.1	unknown protein; FUNCTIONS IN: molecular_function unknown; INVOLVED IN: biological_process unknown; LOCATED IN: chloroplast; BEST Arabidopsis thaliana protein match is: unknown protein . LENGTH=125	-	-	-	AT2G05310.1	3.5	452-468	Y	92.3499	460	2	2	2	0.58503	NA
query=7322	TTGGAAAGATTTAACT	Niben101Scf08488g02011.1	Ribulose bisphosphate carboxylase/oxygenase activase	GO:0005524(ATP binding)	ko00630(Glyoxylate and dicarboxylate metabolism);ko00710(Carbon fixation in photosynthetic organisms)	-	ANASC	1.5	504-519	Y	184.7	510	8	4	2	0.254114	NA
query=7396	CAGCAAAATCGCATACACAT	Niben101Scf04644g00013.1	Signal recognition particle 14 kDa protein	GO:0005786(signal recognition particle, endoplasmic reticulum targeting);GO0006614(SRP-dependent cotranslational protein targeting to membrane);GO0008312(7S RNA binding);GO0030942(endoplasmic reticulum signal peptide binding);GO0048500(signal recognition particle)	ko03060(Protein export)	-	ARATH	2	255-273	Y	23.0875	264	1	0.5	4	0.244242	NA
query=7569	AGTCTCATCGATGAAG	Niben101Scf07383g03001.1	Katanin p60 ATPase-containing subunit A-like 2	GO:0005524(ATP binding);GO0008017(microtubule binding);GO0008568(microtubule-severing ATPase activity);GO0051013(microtubule severing)	-	-	XENLA	2.5	1268-1283	Y	23.0875	1274	1	0.5	4	0.952873	NA
query=7601	GAAACCAATCGTTGAG	Niben101Scf01072g03008.1	Lil3 protein, putative [Brassica oleracea]	-	-	-	gb|ABD64919.1|	3	706-722	Y	15.3917	713	1	0.333333	4	0.999671	NA
query=7624	CACGAAATGCTTTGGGA	Niben101Scf00428g11021.1	Fatty acid oxidation complex subunit alpha	GO:0003824(catalytic activity);GO0008152(metabolic process)	ko00071(Fatty acid metabolism);ko00280(Valine, leucine and isoleucine degradation);ko00281(Geraniol degradation);ko00281(Geraniol degradation);ko00310(Lysine degradation);ko00380(Tryptophan metabolism);ko00410(beta-Alanine metabolism);ko00632(Benzoate degradation via CoA ligation);ko00640(Propanoate metabolism);ko00650(Butanoate metabolism);ko00903(Limonene and pinene degradation);ko00930(Caprola…	-	VIBCH	3	567-583	Y	46.175	574	1	1	4	0.99353	NA
query=7641	GAAGAGAGAATTGTATCCA	Niben101Scf00525g04006.1	Core-2/I-branching beta-1,6-N-acetylglucosaminyltransferase family protein LENGTH=362	GO:0008375(acetylglucosaminyltransferase activity);GO0016020(membrane)	-	-	AT5G22070.1	3	544-562	Y	46.175	553	1	1	4	0.959549	NA
query=7759	TTGCAGTTCGTTCATC	Niben101Scf04785g01021.1	FRIGIDA-like protein 3	-	-	-	ARATH	2	1595-1610	Y	46.175	1601	1	1	4	0.568333	NA
query=7853	TTACAATAAGGTGAGTGT	Niben101Scf01015g01002.1	Wound-induced protein	GO:0008061(chitin binding);GO0042742(defense response to bacterium);GO0050832(defense response to fungus)	ko00520(Amino sugar and nucleotide sugar metabolism)	-	SOYBN	3.5	708-725	Y	600.275	716	13	13	3	0.220835	NA
query=790	AGCTTGAAGAAGAGAGAATTG	Niben101Scf03114g07011.1	conserved peptide upstream open reading frame 12 [Arabidopsis thaliana] gb|AEE85093.1| uncharacerized protein [Arabidopsis thaliana]	-	-	-	ref|NP_001119055.1|	3	321-341	Y	23.0875	332	1	0.5	4	0.600073	NA
query=7917	ATCTGCCAGAGCACAG	Niben101Scf02292g00008.1	ATP binding cassette subfamily B1 LENGTH=1286	GO:0005524(ATP binding);GO0016887(ATPase activity)	-	-	AT2G36910.1	2.5	1970-1986	Y	11.5437	1977	1	0.25	4	0.921587	NA
query=7968	TCAAAATTGCATTCCATAT	Niben101Scf00987g02009.1	COP1-interacting protein-related LENGTH=1237	-	-	-	AT5G43310.1	3	2762-2780	Y	46.175	2771	1	1	4	0.974419	NA
query=8007	AACTAGTCTGATTGGCA	Niben101Scf07214g00017.1	Protein of unknown function (DUF288) LENGTH=771	-	-	-	AT2G41770.1	3	1907-1923	Y	46.175	1914	1	1	4	0.872809	NA
query=8008	TCCATCAGCAAAATCG	Niben101Scf00439g07002.1	Ran-binding protein 1 homolog c	GO:0046907(intracellular transport)	-	-	ARATH	1	586-601	Y	230.875	592	5	5	2	0.719297	NA
query=8053	ACCTGTTGATTCTATCAA	Niben101Scf01824g00026.1	Methyl-CpG-binding domain-containing protein 6	GO:0003677(DNA binding);GO0005634(nucleus)	-	-	ARATH	3	4286-4302	Y	46.175	4293	1	1	4	0.974419	NA
query=8089	GATTTTGAATTGAGTGAGGAC	Niben101Scf01339g02017.1	30S ribosomal protein S13	GO:0003676(nucleic acid binding);GO0003723(RNA binding);GO0003735(structural constituent of ribosome);GO0005622(intracellular);GO0005840(ribosome);GO0006412(translation)	ko03010(Ribosome)	-	METMP	3.5	440-459	Y	69.2625	450	3	1.5	2	0.443654	NA
query=8116	ACAACTCAATACAACA	Niben101Scf21408g00004.1	product [Oryza sativa Japonica Group]	-	-	-	ref|NP_001045022.1|	2	742-757	Y	46.175	748	1	1	4	0.980168	NA
query=8123	TTCAGGCCTTTGATGGATGC	Niben101Scf04407g02022.1	product [Oryza sativa Japonica Group]	-	-	-	ref|NP_001043425.1|	3.5	186-204	Y	23.0875	196	1	0.5	4	0.70535	NA
query=813	AACATATCACCACAAGC	Niben101Scf09578g00002.1	Kelch-like protein 17	GO:0005515(protein binding)	-	-	HUMAN	3	1162-1178	Y	69.2625	1169	3	1.5	2	0.963054	NA
query=8163	CGCAGTCTGCTGAGTGTTTA	Niben101Scf04007g02013.1	Polyadenylate-binding protein 4-like	GO:0000166(nucleotide binding);GO0003676(nucleic acid binding);GO0003723(RNA binding)	-	-	HUMAN	4	2323-2342	Y	23.0875	2333	2	0.5	2	0.609617	NA
query=8233	GCTCTTCTCCAATCTCCGT	Niben101Scf01037g09012.1	Threonine--tRNA ligase	GO:0000166(nucleotide binding);GO0004812(aminoacyl-tRNA ligase activity);GO0004829(threonine-tRNA ligase activity);GO0005524(ATP binding);GO0005737(cytoplasm);GO0006418(tRNA aminoacylation for protein translation);GO0006435(threonyl-tRNA aminoacylation);GO0016876(ligase activity, forming aminoacyl-tRNA and related compounds);GO0043039(tRNA aminoacylation)	ko00970(Aminoacyl-tRNA biosynthesis)	-	DESVM	3.5	1227-1245	Y	23.0875	1236	1	0.5	4	0.979132	NA
query=8251	AAGAAGAGAGAATTGTATCC	Niben101Scf00525g04006.1	Core-2/I-branching beta-1,6-N-acetylglucosaminyltransferase family protein LENGTH=362	GO:0008375(acetylglucosaminyltransferase activity);GO0016020(membrane)	-	-	AT5G22070.1	3	545-564	Y	92.3499	555	2	2	2	0.536804	NA
query=8357	GCTGATCTGCCAGAGCA	Niben101Scf03883g05015.1	RNA binding (RRM/RBD/RNP motifs) family protein LENGTH=989	-	ko03018(RNA degradation)	-	AT3G45630.1	2	1492-1508	Y	23.0875	1499	1	0.5	4	0.428829	NA
query=836	GTCCATCAGCAAAATCG	Niben101Scf00439g07002.1	Ran-binding protein 1 homolog c	GO:0046907(intracellular transport)	-	-	ARATH	2.5	586-602	Y	46.175	593	1	1	4	0.993851	NA
query=8379	TACTGTGCCGAGAATC	Niben101Scf09960g01003.1	Manganese-dependent ADP-ribose/CDP-alcohol diphosphatase	GO:0016787(hydrolase activity)	-	-	ORYSJ	3	124-139	Y	15.3917	130	1	0.333333	4	0.994855	NA
query=8394	GCTGATCTGCCAGAGC	Niben101Scf03883g05015.1	RNA binding (RRM/RBD/RNP motifs) family protein LENGTH=989	-	ko03018(RNA degradation)	-	AT3G45630.1	1	1493-1508	Y	23.0875	1499	1	0.5	4	0.484129	NA
query=8426	AAAGTCTCACCGTTCTT	Niben101Scf00058g02009.1	Pyruvate, phosphate dikinase 2	GO:0003824(catalytic activity);GO0005524(ATP binding);GO0006090(pyruvate metabolic process);GO0016301(kinase activity);GO0016310(phosphorylation);GO0016772(transferase activity, transferring phosphorus-containing groups);GO0050242(pyruvate, phosphate dikinase activity)	ko00620(Pyruvate metabolism);ko00710(Carbon fixation in photosynthetic organisms)	-	ORYSJ	3.5	1503-1519	Y	46.175	1510	2	1	2	0.843832	NA
query=8577	CAAAGCAAGTCAAAATTG	Niben101Scf00428g16011.1	V-type proton ATPase subunit d1	GO:0015078(hydrogen ion transmembrane transporter activity);GO0015991(ATP hydrolysis coupled proton transport);GO0033179(proton-transporting V-type ATPase, V0 domain)	ko00190(Oxidative phosphorylation);ko04142(Lysosome);ko04145(Phagosome);ko04966(Collecting duct acid secretion);ko05110(Vibrio cholerae infection);ko05120(Epithelial cell signaling in Helicobacter pylori infection)	-	ARATH	2.5	453-470	Y	23.0875	461	1	0.5	4	0.638793	NA
query=8648	CAATAATCGCTCTCAAT	Niben101Scf02370g02007.1	60S acidic ribosomal protein P0	GO:0003735(structural constituent of ribosome);GO0005622(intracellular);GO0005840(ribosome);GO0006414(translational elongation);GO0042254(ribosome biogenesis)	ko03010(Ribosome)	-	SOYBN	3.5	1122-1138	Y	123.133	1129	8	2.66667	2	0.790628	NA
query=8795	TGTATAATAATGGGATTTT	Niben101Scf07004g02007.1	conserved hypothetical protein [Ricinus communis] gb|EEF52435.1| conserved hypothetical protein [Ricinus communis]	-	-	-	ref|XP_002510248.1|	2.5	79-98	Y	46.175	89	1	1	4	0.224755	NA
query=9174	GCTCTTCTCCAATCTCCGTC	Niben101Scf01037g09012.1	Threonine--tRNA ligase	GO:0000166(nucleotide binding);GO0004812(aminoacyl-tRNA ligase activity);GO0004829(threonine-tRNA ligase activity);GO0005524(ATP binding);GO0005737(cytoplasm);GO0006418(tRNA aminoacylation for protein translation);GO0006435(threonyl-tRNA aminoacylation);GO0016876(ligase activity, forming aminoacyl-tRNA and related compounds);GO0043039(tRNA aminoacylation)	ko00970(Aminoacyl-tRNA biosynthesis)	-	DESVM	3.5	1226-1245	Y	23.0875	1236	1	0.5	4	0.557203	NA
query=9239	AGAAGGAAGGAGGAATT	Niben101Scf00428g02030.1	S-adenosylmethionine-dependent methyltransferase, putative [Medicago truncatula]	-	-	-	gb|KEH31798.1|	1.5	62-78	Y	11.5437	69	1	0.25	4	0.882161	NA
query=9281	CCTTACCTGTTGATTCT	Niben101Scf04557g03009.1	Ribosome production factor 1	-	-	-	HUMAN	3	991-1007	Y	23.0875	998	1	0.5	4	0.983822	NA
query=9297	TGTATAATAATGGGATT	Niben101Scf07004g02007.1	conserved hypothetical protein [Ricinus communis] gb|EEF52435.1| conserved hypothetical protein [Ricinus communis]	-	-	-	ref|XP_002510248.1|	2	81-98	Y	46.175	89	1	1	4	0.813664	NA
query=9363	CTCGGGCAACTCAATC	Niben101Scf05330g00009.1	Argininosuccinate synthase	GO:0004055(argininosuccinate synthase activity);GO0005524(ATP binding);GO0006526(arginine biosynthetic process)	ko00250(Alanine, aspartate and glutamate metabolism);ko00330(Arginine and proline metabolism)	-	ALISL	2.5	685-701	Y	46.175	692	1	1	4	0.534074	NA
query=9409	AGCTTGAAGAAGAGAGAAT	Niben101Scf03114g07011.1	conserved peptide upstream open reading frame 12 [Arabidopsis thaliana] gb|AEE85093.1| uncharacerized protein [Arabidopsis thaliana]	-	-	-	ref|NP_001119055.1|	3	323-341	Y	23.0875	332	1	0.5	4	0.987135	NA
query=9413	TAAGCTCCACGAAATGCT	Niben101Scf35862g00006.1	RNA-binding protein 39	GO:0000166(nucleotide binding);GO0003676(nucleic acid binding);GO0008270(zinc ion binding)	-	-	PONAB	2.5	910-927	Y	23.0875	918	1	0.5	4	0.534074	NA
query=9484	GCAGTAAGTATTTTGGCT	Niben101Scf00894g00004.1	BES1/BZR1 homolog protein 2	-	-	-	ARATH	3	264-281	Y	46.175	272	2	1	2	0.760515	NA
query=9502	CTCAATTAGCTCAGTTCA	Niben101Scf00415g04001.1	Electron transfer flavoprotein subunit beta	GO:0009055(electron carrier activity)	-	-	PSEAE	3.5	954-970	Y	46.175	961	1	1	4	0.992462	NA
query=9527	TTCCGCAGTCTGCTGAGT	Niben101Scf00916g00001.1	BnaC01g07380D [Brassica napus]	-	-	-	emb|CDX68715.1|	3.5	573-589	Y	92.3499	580	2	2	2	0.386539	NA
query=9600	ACTTCGAGATTGTATGA	Niben101Scf01339g00001.1	IBR domain-containing protein LENGTH=562	GO:0008270(zinc ion binding)	-	-	AT2G31510.1	3.5	186-202	Y	23.0875	193	1	0.5	4	0.997277	NA
query=9608	TCTCAATTAGCTCAGTT	Niben101Scf04741g02009.1	mitogen-activated protein kinase 18 LENGTH=615	GO:0004672(protein kinase activity);GO0005524(ATP binding);GO0006468(protein phosphorylation);GO0016772(transferase activity, transferring phosphorus-containing groups)	-	-	AT1G53510.1	3	200-216	Y	46.175	207	2	1	2	0.953968	NA
query=9631	AGTAAACCCTCAGATAG	Niben101Scf10053g00026.1	Integral membrane Yip1 family protein LENGTH=282	GO:0016020(membrane)	-	-	AT5G27490.1	2	987-1002	Y	23.0875	993	1	0.5	4	0.568333	NA
query=9678	TCTTGGTTTGAACTATGAT	Niben101Scf07833g00004.1	Amine oxidase family member 1	GO:0016491(oxidoreductase activity);GO0055114(oxidation-reduction process)	-	-	CAEEL	3	1367-1384	Y	46.175	1375	1	1	4	0.872809	NA
nta-miR156g	TGACAGAAGATAGAGAGCAC	Niben101Scf00340g00006.1	Squamosa promoter-binding-like protein 15	GO:0003677(DNA binding);GO0005634(nucleus)	-	-	ARATH	2	1415-1434	N
nta-miR156g	TGACAGAAGATAGAGAGCAC	Niben101Scf00340g00006.1	Squamosa promoter-binding-like protein 15	GO:0003677(DNA binding);GO0005634(nucleus)	-	-	ARATH	2	917-936	N
nta-miR156g	TGACAGAAGATAGAGAGCAC	Niben101Scf00347g00011.1	Squamosa promoter-binding-like protein 5	GO:0003677(DNA binding);GO0005634(nucleus)	-	-	ARATH	3	831-850	N
nta-miR156g	TGACAGAAGATAGAGAGCAC	Niben101Scf00415g03019.1	basic helix-loop-helix (bHLH) DNA-binding superfamily protein LENGTH=283	GO:0046983(protein dimerization activity)	-	-	AT4G14410.1	4	93-112	N
nta-miR156g	TGACAGAAGATAGAGAGCAC	Niben101Scf00495g02016.1	Squamosa promoter-binding-like protein 14	GO:0003677(DNA binding);GO0005634(nucleus)	-	-	ORYSJ	3	524-543	N
nta-miR156g	TGACAGAAGATAGAGAGCAC	Niben101Scf00821g02001.1	Squamosa promoter-binding-like protein 6	GO:0003677(DNA binding);GO0005634(nucleus)	-	-	ARATH	2	1416-1435	N
nta-miR156g	TGACAGAAGATAGAGAGCAC	Niben101Scf00996g02002.1	meiosis 5 [Zea mays]	-	-	-	gb|AFW71223.1|	4	90-108	N
nta-miR156g	TGACAGAAGATAGAGAGCAC	Niben101Scf01111g06002.1	LIM zinc-binding domain-containing Nebulette	GO:0008270(zinc ion binding)	-	-	MOUSE	4	401-420	N
nta-miR156g	TGACAGAAGATAGAGAGCAC	Niben101Scf01273g02005.1	SQUAMOSA promoter binding protein-like 2, partial [Salvia miltiorrhiza]	-	-	-	gb|AIE89791.1|	2.5	2184-2203	N
nta-miR156g	TGACAGAAGATAGAGAGCAC	Niben101Scf01283g01015.1	Receptor-like protein kinase 5	GO:0004672(protein kinase activity);GO0005515(protein binding);GO0005524(ATP binding);GO0006468(protein phosphorylation);GO0016772(transferase activity, transferring phosphorus-containing groups)	-	-	ARATH	4	919-938	N
nta-miR156g	TGACAGAAGATAGAGAGCAC	Niben101Scf01318g00005.1	30S ribosomal protein S31, chloroplastic	-	-	-	ARATH	4	594-612	N
nta-miR156g	TGACAGAAGATAGAGAGCAC	Niben101Scf01426g05012.1	Squamosa promoter-binding protein 1	GO:0003677(DNA binding);GO0005634(nucleus)	-	-	ANTMA	3	694-713	N
nta-miR156g	TGACAGAAGATAGAGAGCAC	Niben101Scf01475g00007.1	Protein of unknown function (DUF620) LENGTH=439	-	-	-	AT5G05840.1	4	126-144	N
nta-miR156g	TGACAGAAGATAGAGAGCAC	Niben101Scf01538g00027.1	6-phosphogluconate dehydrogenase, decarboxylating	GO:0004616(phosphogluconate dehydrogenase(decarboxylating) activity);GO0006098(pentose-phosphate shunt);GO0016491(oxidoreductase activity);GO0016616(oxidoreductase activity, acting on the CH-OH group of donors, NAD or NADP as acceptor);GO0050662(coenzyme binding);GO0051287(NAD binding);GO0055114(oxidation-reduction process)	ko00280(Valine, leucine and isoleucine degradation)	-	CHLPN	3.5	264-283	N
nta-miR156g	TGACAGAAGATAGAGAGCAC	Niben101Scf01594g07002.1	Nucleotide-binding, alpha-beta plait [Ostreococcus tauri]	GO:0000166(nucleotide binding)	-	-	emb|CEF97928.1|	4	117-136	N
nta-miR156g	TGACAGAAGATAGAGAGCAC	Niben101Scf01602g03005.1	Squamosa promoter-binding-like protein 12	GO:0003677(DNA binding);GO0005634(nucleus)	-	-	ORYSI	2	1983-2002	N
nta-miR156g	TGACAGAAGATAGAGAGCAC	Niben101Scf01764g03011.1	Peroxisomal membrane protein PEX14	GO:0005515(protein binding);GO0005778(peroxisomal membrane);GO0016560(protein import into peroxisome matrix, docking)	-	-	ARATH	3.5	3252-3270	N
nta-miR156g	TGACAGAAGATAGAGAGCAC	Niben101Scf02021g05004.1	PATATIN-like protein 9 LENGTH=384	GO:0006629(lipid metabolic process);GO0008152(metabolic process)	-	-	AT3G63200.1	3.5	819-838	N
nta-miR156g	TGACAGAAGATAGAGAGCAC	Niben101Scf02133g09001.1	Unknown protein	-	-	-	-	4	313-331	N
nta-miR156g	TGACAGAAGATAGAGAGCAC	Niben101Scf02151g04021.1	Squamosa promoter-binding-like protein 6	GO:0003677(DNA binding);GO0005634(nucleus)	-	-	ARATH	3	1374-1393	N
nta-miR156g	TGACAGAAGATAGAGAGCAC	Niben101Scf02755g05005.1	Unknown protein	-	-	-	-	4	1458-1477	N
nta-miR156g	TGACAGAAGATAGAGAGCAC	Niben101Scf03115g03011.1	Importin subunit beta-1	GO:0005488(binding)	-	-	RAT	4	1688-1707	N
nta-miR156g	TGACAGAAGATAGAGAGCAC	Niben101Scf03328g02013.1	Serine/threonine protein phosphatase 2A 55 kDa regulatory subunit B beta isoform	GO:0000159(protein phosphatase type 2A complex);GO0005515(protein binding);GO0007165(signal transduction);GO0008601(protein phosphatase type 2A regulator activity)	ko04111(Cell cycle - yeast);ko04530(Tight junction);ko05142(Chagas disease)	-	ARATH	4	943-962	N
nta-miR156g	TGACAGAAGATAGAGAGCAC	Niben101Scf03422g04014.1	SQUAMOSA promoter binding protein-like 5, partial [Salvia miltiorrhiza]	-	-	-	gb|AIE89794.1|	2	161-180	N
nta-miR156g	TGACAGAAGATAGAGAGCAC	Niben101Scf03736g00004.1	Tetratricopeptide repeat (TPR)-like superfamily protein LENGTH=1819	-	-	-	AT4G28080.1	4	3727-3745	N
nta-miR156g	TGACAGAAGATAGAGAGCAC	Niben101Scf04350g03001.1	Squamosa promoter-binding protein 1	GO:0003677(DNA binding);GO0005634(nucleus)	-	-	ANTMA	4	601-620	N
nta-miR156g	TGACAGAAGATAGAGAGCAC	Niben101Scf04548g00001.1	Divalent metal cation transporter MntH	GO:0005215(transporter activity);GO0006810(transport);GO0016020(membrane)	-	-	LISIN	4	1506-1524	N
nta-miR156g	TGACAGAAGATAGAGAGCAC	Niben101Scf04740g00007.1	Squamosa promoter-binding-like protein 15	GO:0003677(DNA binding);GO0005634(nucleus)	-	-	ARATH	2	996-1015	N
nta-miR156g	TGACAGAAGATAGAGAGCAC	Niben101Scf04759g00001.1	conserved hypothetical protein [Ricinus communis] gb|EEF44311.1| conserved hypothetical protein [Ricinus communis]	-	-	-	ref|XP_002518178.1|	4	239-257	N
nta-miR156g	TGACAGAAGATAGAGAGCAC	Niben101Scf05272g02008.1	Serine/threonine protein phosphatase 2A 55 kDa regulatory subunit B beta isoform	GO:0000159(protein phosphatase type 2A complex);GO0005515(protein binding);GO0007165(signal transduction);GO0008601(protein phosphatase type 2A regulator activity)	ko04111(Cell cycle - yeast);ko04530(Tight junction);ko05142(Chagas disease)	-	ARATH	4	857-876	N
nta-miR156g	TGACAGAAGATAGAGAGCAC	Niben101Scf05439g03002.1	Unknown protein	-	-	-	-	4	10-29	N
nta-miR156g	TGACAGAAGATAGAGAGCAC	Niben101Scf06461g03009.1	Squamosa promoter-binding-like protein 3	GO:0003677(DNA binding);GO0005634(nucleus)	-	-	ORYSI	4	779-798	N
nta-miR156g	TGACAGAAGATAGAGAGCAC	Niben101Scf06769g02004.1	repressor of silencing 1 [Nicotiana tabacum]	GO:0003824(catalytic activity);GO0006281(DNA repair);GO0006284(base-excision repair);GO0051539(4 iron, 4 sulfur cluster binding)	ko03410(Base excision repair)	-	dbj|BAF52855.1|	4	5237-5255	N
nta-miR156g	TGACAGAAGATAGAGAGCAC	Niben101Scf07166g00010.1	TPX2 (targeting protein for Xklp2) protein family LENGTH=478	-	-	-	AT1G70950.1	4	167-185	N
nta-miR156g	TGACAGAAGATAGAGAGCAC	Niben101Scf07440g01016.1	ARC6, partial [Arabidopsis thaliana]	-	-	-	gb|AIU49228.1|	4	224-242	N
nta-miR156g	TGACAGAAGATAGAGAGCAC	Niben101Scf07953g00014.1	Squamosa promoter-binding-like protein 5	GO:0003677(DNA binding);GO0005634(nucleus)	-	-	ARATH	3	516-535	N
nta-miR156g	TGACAGAAGATAGAGAGCAC	Niben101Scf08374g06004.1	Squamosa promoter-binding-like protein 4	GO:0003677(DNA binding);GO0005634(nucleus)	-	-	ARATH	3	726-745	N
nta-miR156g	TGACAGAAGATAGAGAGCAC	Niben101Scf08791g03011.1	Squamosa promoter-binding protein 1	GO:0003677(DNA binding);GO0005634(nucleus)	-	-	ANTMA	3	799-818	N
nta-miR156g	TGACAGAAGATAGAGAGCAC	Niben101Scf10743g02013.1	Squamosa promoter-binding-like protein 7	GO:0003677(DNA binding);GO0005634(nucleus)	-	-	ORYSJ	3	840-859	N
nta-miR156g	TGACAGAAGATAGAGAGCAC	Niben101Scf12258g01006.1	Tetratricopeptide repeat (TPR)-like superfamily protein LENGTH=1819	GO:0005515(protein binding)	-	-	AT4G28080.1	4	2950-2968	N
nta-miR156g	TGACAGAAGATAGAGAGCAC	Niben101Scf13036g01001.1	repressor of silencing 1 [Nicotiana tabacum]	GO:0003824(catalytic activity);GO0006281(DNA repair);GO0051539(4 iron, 4 sulfur cluster binding)	ko03410(Base excision repair)	-	dbj|BAF52855.1|	4	4953-4971	N
nta-miR156g	TGACAGAAGATAGAGAGCAC	Niben101Scf19266g01002.1	Squamosa promoter-binding protein 1	GO:0003677(DNA binding);GO0005634(nucleus)	-	-	ANTMA	1	797-816	N
nta-miR156g	TGACAGAAGATAGAGAGCAC	Niben101Scf19371g00001.1	Squamosa promoter-binding-like protein 12	GO:0003677(DNA binding);GO0005634(nucleus)	-	-	ORYSJ	2	1473-1492	N
nta-miR156g	TGACAGAAGATAGAGAGCAC	Niben101Scf20316g00003.1	Squamosa promoter-binding-like protein 6	GO:0003677(DNA binding);GO0005634(nucleus)	-	-	ARATH	3	1678-1697	N
nta-miR156g	TGACAGAAGATAGAGAGCAC	Niben101Scf23355g00004.1	Divalent metal cation transporter MntH	GO:0005215(transporter activity);GO0006810(transport);GO0016020(membrane)	-	-	RALSO	4	1691-1709	N
nta-miR156h	TGACAGAAGATAGAGAGCAC	Niben101Scf00340g00006.1	Squamosa promoter-binding-like protein 15	GO:0003677(DNA binding);GO0005634(nucleus)	-	-	ARATH	2	1415-1434	N
nta-miR156h	TGACAGAAGATAGAGAGCAC	Niben101Scf00347g00011.1	Squamosa promoter-binding-like protein 5	GO:0003677(DNA binding);GO0005634(nucleus)	-	-	ARATH	3	831-850	N
nta-miR156h	TGACAGAAGATAGAGAGCAC	Niben101Scf00415g03019.1	basic helix-loop-helix (bHLH) DNA-binding superfamily protein LENGTH=283	GO:0046983(protein dimerization activity)	-	-	AT4G14410.1	4	93-112	N
nta-miR156h	TGACAGAAGATAGAGAGCAC	Niben101Scf00495g02016.1	Squamosa promoter-binding-like protein 14	GO:0003677(DNA binding);GO0005634(nucleus)	-	-	ORYSJ	3	524-543	N
nta-miR156h	TGACAGAAGATAGAGAGCAC	Niben101Scf00821g02001.1	Squamosa promoter-binding-like protein 6	GO:0003677(DNA binding);GO0005634(nucleus)	-	-	ARATH	2	1416-1435	N
nta-miR156h	TGACAGAAGATAGAGAGCAC	Niben101Scf00996g02002.1	meiosis 5 [Zea mays]	-	-	-	gb|AFW71223.1|	4	90-108	N
nta-miR156h	TGACAGAAGATAGAGAGCAC	Niben101Scf01111g06002.1	LIM zinc-binding domain-containing Nebulette	GO:0008270(zinc ion binding)	-	-	MOUSE	4	401-420	N
nta-miR156h	TGACAGAAGATAGAGAGCAC	Niben101Scf01273g02005.1	SQUAMOSA promoter binding protein-like 2, partial [Salvia miltiorrhiza]	-	-	-	gb|AIE89791.1|	2.5	2184-2203	N
nta-miR156h	TGACAGAAGATAGAGAGCAC	Niben101Scf01283g01015.1	Receptor-like protein kinase 5	GO:0004672(protein kinase activity);GO0005515(protein binding);GO0005524(ATP binding);GO0006468(protein phosphorylation);GO0016772(transferase activity, transferring phosphorus-containing groups)	-	-	ARATH	4	919-938	N
nta-miR156h	TGACAGAAGATAGAGAGCAC	Niben101Scf01318g00005.1	30S ribosomal protein S31, chloroplastic	-	-	-	ARATH	4	594-612	N
nta-miR156h	TGACAGAAGATAGAGAGCAC	Niben101Scf01426g05012.1	Squamosa promoter-binding protein 1	GO:0003677(DNA binding);GO0005634(nucleus)	-	-	ANTMA	3	694-713	N
nta-miR156h	TGACAGAAGATAGAGAGCAC	Niben101Scf01475g00007.1	Protein of unknown function (DUF620) LENGTH=439	-	-	-	AT5G05840.1	4	126-144	N
nta-miR156h	TGACAGAAGATAGAGAGCAC	Niben101Scf01538g00027.1	6-phosphogluconate dehydrogenase, decarboxylating	GO:0004616(phosphogluconate dehydrogenase(decarboxylating) activity);GO0006098(pentose-phosphate shunt);GO0016491(oxidoreductase activity);GO0016616(oxidoreductase activity, acting on the CH-OH group of donors, NAD or NADP as acceptor);GO0050662(coenzyme binding);GO0051287(NAD binding);GO0055114(oxidation-reduction process)	ko00280(Valine, leucine and isoleucine degradation)	-	CHLPN	3.5	264-283	N
nta-miR156h	TGACAGAAGATAGAGAGCAC	Niben101Scf01594g07002.1	Nucleotide-binding, alpha-beta plait [Ostreococcus tauri]	GO:0000166(nucleotide binding)	-	-	emb|CEF97928.1|	4	117-136	N
nta-miR156h	TGACAGAAGATAGAGAGCAC	Niben101Scf01602g03005.1	Squamosa promoter-binding-like protein 12	GO:0003677(DNA binding);GO0005634(nucleus)	-	-	ORYSI	2	1983-2002	N
nta-miR156h	TGACAGAAGATAGAGAGCAC	Niben101Scf01764g03011.1	Peroxisomal membrane protein PEX14	GO:0005515(protein binding);GO0005778(peroxisomal membrane);GO0016560(protein import into peroxisome matrix, docking)	-	-	ARATH	3.5	3252-3270	N
nta-miR156h	TGACAGAAGATAGAGAGCAC	Niben101Scf02021g05004.1	PATATIN-like protein 9 LENGTH=384	GO:0006629(lipid metabolic process);GO0008152(metabolic process)	-	-	AT3G63200.1	3.5	819-838	N
nta-miR156h	TGACAGAAGATAGAGAGCAC	Niben101Scf02133g09001.1	Unknown protein	-	-	-	-	4	313-331	N
nta-miR156h	TGACAGAAGATAGAGAGCAC	Niben101Scf02151g04021.1	Squamosa promoter-binding-like protein 6	GO:0003677(DNA binding);GO0005634(nucleus)	-	-	ARATH	3	1374-1393	N
nta-miR156h	TGACAGAAGATAGAGAGCAC	Niben101Scf02755g05005.1	Unknown protein	-	-	-	-	4	1458-1477	N
nta-miR156h	TGACAGAAGATAGAGAGCAC	Niben101Scf03115g03011.1	Importin subunit beta-1	GO:0005488(binding)	-	-	RAT	4	1688-1707	N
nta-miR156h	TGACAGAAGATAGAGAGCAC	Niben101Scf03328g02013.1	Serine/threonine protein phosphatase 2A 55 kDa regulatory subunit B beta isoform	GO:0000159(protein phosphatase type 2A complex);GO0005515(protein binding);GO0007165(signal transduction);GO0008601(protein phosphatase type 2A regulator activity)	ko04111(Cell cycle - yeast);ko04530(Tight junction);ko05142(Chagas disease)	-	ARATH	4	943-962	N
nta-miR156h	TGACAGAAGATAGAGAGCAC	Niben101Scf03422g04014.1	SQUAMOSA promoter binding protein-like 5, partial [Salvia miltiorrhiza]	-	-	-	gb|AIE89794.1|	2	161-180	N
nta-miR156h	TGACAGAAGATAGAGAGCAC	Niben101Scf03736g00004.1	Tetratricopeptide repeat (TPR)-like superfamily protein LENGTH=1819	-	-	-	AT4G28080.1	4	3727-3745	N
nta-miR156h	TGACAGAAGATAGAGAGCAC	Niben101Scf04350g03001.1	Squamosa promoter-binding protein 1	GO:0003677(DNA binding);GO0005634(nucleus)	-	-	ANTMA	4	601-620	N
nta-miR156h	TGACAGAAGATAGAGAGCAC	Niben101Scf04548g00001.1	Divalent metal cation transporter MntH	GO:0005215(transporter activity);GO0006810(transport);GO0016020(membrane)	-	-	LISIN	4	1506-1524	N
nta-miR156h	TGACAGAAGATAGAGAGCAC	Niben101Scf04740g00007.1	Squamosa promoter-binding-like protein 15	GO:0003677(DNA binding);GO0005634(nucleus)	-	-	ARATH	2	996-1015	N
nta-miR156h	TGACAGAAGATAGAGAGCAC	Niben101Scf04759g00001.1	conserved hypothetical protein [Ricinus communis] gb|EEF44311.1| conserved hypothetical protein [Ricinus communis]	-	-	-	ref|XP_002518178.1|	4	239-257	N
nta-miR156h	TGACAGAAGATAGAGAGCAC	Niben101Scf05272g02008.1	Serine/threonine protein phosphatase 2A 55 kDa regulatory subunit B beta isoform	GO:0000159(protein phosphatase type 2A complex);GO0005515(protein binding);GO0007165(signal transduction);GO0008601(protein phosphatase type 2A regulator activity)	ko04111(Cell cycle - yeast);ko04530(Tight junction);ko05142(Chagas disease)	-	ARATH	4	857-876	N
nta-miR156h	TGACAGAAGATAGAGAGCAC	Niben101Scf05439g03002.1	Unknown protein	-	-	-	-	4	10-29	N
nta-miR156h	TGACAGAAGATAGAGAGCAC	Niben101Scf06461g03009.1	Squamosa promoter-binding-like protein 3	GO:0003677(DNA binding);GO0005634(nucleus)	-	-	ORYSI	4	779-798	N
nta-miR156h	TGACAGAAGATAGAGAGCAC	Niben101Scf06769g02004.1	repressor of silencing 1 [Nicotiana tabacum]	GO:0003824(catalytic activity);GO0006281(DNA repair);GO0006284(base-excision repair);GO0051539(4 iron, 4 sulfur cluster binding)	ko03410(Base excision repair)	-	dbj|BAF52855.1|	4	5237-5255	N
nta-miR156h	TGACAGAAGATAGAGAGCAC	Niben101Scf07166g00010.1	TPX2 (targeting protein for Xklp2) protein family LENGTH=478	-	-	-	AT1G70950.1	4	167-185	N
nta-miR156h	TGACAGAAGATAGAGAGCAC	Niben101Scf07440g01016.1	ARC6, partial [Arabidopsis thaliana]	-	-	-	gb|AIU49228.1|	4	224-242	N
nta-miR156h	TGACAGAAGATAGAGAGCAC	Niben101Scf07953g00014.1	Squamosa promoter-binding-like protein 5	GO:0003677(DNA binding);GO0005634(nucleus)	-	-	ARATH	3	516-535	N
nta-miR156h	TGACAGAAGATAGAGAGCAC	Niben101Scf08374g06004.1	Squamosa promoter-binding-like protein 4	GO:0003677(DNA binding);GO0005634(nucleus)	-	-	ARATH	3	726-745	N
nta-miR156h	TGACAGAAGATAGAGAGCAC	Niben101Scf08791g03011.1	Squamosa promoter-binding protein 1	GO:0003677(DNA binding);GO0005634(nucleus)	-	-	ANTMA	3	799-818	N
nta-miR156h	TGACAGAAGATAGAGAGCAC	Niben101Scf10743g02013.1	Squamosa promoter-binding-like protein 7	GO:0003677(DNA binding);GO0005634(nucleus)	-	-	ORYSJ	3	840-859	N
nta-miR156h	TGACAGAAGATAGAGAGCAC	Niben101Scf12258g01006.1	Tetratricopeptide repeat (TPR)-like superfamily protein LENGTH=1819	GO:0005515(protein binding)	-	-	AT4G28080.1	4	2950-2968	N
nta-miR156h	TGACAGAAGATAGAGAGCAC	Niben101Scf13036g01001.1	repressor of silencing 1 [Nicotiana tabacum]	GO:0003824(catalytic activity);GO0006281(DNA repair);GO0051539(4 iron, 4 sulfur cluster binding)	ko03410(Base excision repair)	-	dbj|BAF52855.1|	4	4953-4971	N
nta-miR156h	TGACAGAAGATAGAGAGCAC	Niben101Scf19266g01002.1	Squamosa promoter-binding protein 1	GO:0003677(DNA binding);GO0005634(nucleus)	-	-	ANTMA	1	797-816	N
nta-miR156h	TGACAGAAGATAGAGAGCAC	Niben101Scf19371g00001.1	Squamosa promoter-binding-like protein 12	GO:0003677(DNA binding);GO0005634(nucleus)	-	-	ORYSJ	2	1473-1492	N
nta-miR156h	TGACAGAAGATAGAGAGCAC	Niben101Scf20316g00003.1	Squamosa promoter-binding-like protein 6	GO:0003677(DNA binding);GO0005634(nucleus)	-	-	ARATH	3	1678-1697	N
nta-miR156h	TGACAGAAGATAGAGAGCAC	Niben101Scf23355g00004.1	Divalent metal cation transporter MntH	GO:0005215(transporter activity);GO0006810(transport);GO0016020(membrane)	-	-	RALSO	4	1691-1709	N
nta-miR156i	TGACAGAAGATAGAGAGCAC	Niben101Scf00340g00006.1	Squamosa promoter-binding-like protein 15	GO:0003677(DNA binding);GO0005634(nucleus)	-	-	ARATH	2	1415-1434	N
nta-miR156i	TGACAGAAGATAGAGAGCAC	Niben101Scf00347g00011.1	Squamosa promoter-binding-like protein 5	GO:0003677(DNA binding);GO0005634(nucleus)	-	-	ARATH	3	831-850	N
nta-miR156i	TGACAGAAGATAGAGAGCAC	Niben101Scf00415g03019.1	basic helix-loop-helix (bHLH) DNA-binding superfamily protein LENGTH=283	GO:0046983(protein dimerization activity)	-	-	AT4G14410.1	4	93-112	N
nta-miR156i	TGACAGAAGATAGAGAGCAC	Niben101Scf00495g02016.1	Squamosa promoter-binding-like protein 14	GO:0003677(DNA binding);GO0005634(nucleus)	-	-	ORYSJ	3	524-543	N
nta-miR156i	TGACAGAAGATAGAGAGCAC	Niben101Scf00821g02001.1	Squamosa promoter-binding-like protein 6	GO:0003677(DNA binding);GO0005634(nucleus)	-	-	ARATH	2	1416-1435	N
nta-miR156i	TGACAGAAGATAGAGAGCAC	Niben101Scf00996g02002.1	meiosis 5 [Zea mays]	-	-	-	gb|AFW71223.1|	4	90-108	N
nta-miR156i	TGACAGAAGATAGAGAGCAC	Niben101Scf01111g06002.1	LIM zinc-binding domain-containing Nebulette	GO:0008270(zinc ion binding)	-	-	MOUSE	4	401-420	N
nta-miR156i	TGACAGAAGATAGAGAGCAC	Niben101Scf01273g02005.1	SQUAMOSA promoter binding protein-like 2, partial [Salvia miltiorrhiza]	-	-	-	gb|AIE89791.1|	2.5	2184-2203	N
nta-miR156i	TGACAGAAGATAGAGAGCAC	Niben101Scf01283g01015.1	Receptor-like protein kinase 5	GO:0004672(protein kinase activity);GO0005515(protein binding);GO0005524(ATP binding);GO0006468(protein phosphorylation);GO0016772(transferase activity, transferring phosphorus-containing groups)	-	-	ARATH	4	919-938	N
nta-miR156i	TGACAGAAGATAGAGAGCAC	Niben101Scf01318g00005.1	30S ribosomal protein S31, chloroplastic	-	-	-	ARATH	4	594-612	N
nta-miR156i	TGACAGAAGATAGAGAGCAC	Niben101Scf01426g05012.1	Squamosa promoter-binding protein 1	GO:0003677(DNA binding);GO0005634(nucleus)	-	-	ANTMA	3	694-713	N
nta-miR156i	TGACAGAAGATAGAGAGCAC	Niben101Scf01475g00007.1	Protein of unknown function (DUF620) LENGTH=439	-	-	-	AT5G05840.1	4	126-144	N
nta-miR156i	TGACAGAAGATAGAGAGCAC	Niben101Scf01538g00027.1	6-phosphogluconate dehydrogenase, decarboxylating	GO:0004616(phosphogluconate dehydrogenase(decarboxylating) activity);GO0006098(pentose-phosphate shunt);GO0016491(oxidoreductase activity);GO0016616(oxidoreductase activity, acting on the CH-OH group of donors, NAD or NADP as acceptor);GO0050662(coenzyme binding);GO0051287(NAD binding);GO0055114(oxidation-reduction process)	ko00280(Valine, leucine and isoleucine degradation)	-	CHLPN	3.5	264-283	N
nta-miR156i	TGACAGAAGATAGAGAGCAC	Niben101Scf01594g07002.1	Nucleotide-binding, alpha-beta plait [Ostreococcus tauri]	GO:0000166(nucleotide binding)	-	-	emb|CEF97928.1|	4	117-136	N
nta-miR156i	TGACAGAAGATAGAGAGCAC	Niben101Scf01602g03005.1	Squamosa promoter-binding-like protein 12	GO:0003677(DNA binding);GO0005634(nucleus)	-	-	ORYSI	2	1983-2002	N
nta-miR156i	TGACAGAAGATAGAGAGCAC	Niben101Scf01764g03011.1	Peroxisomal membrane protein PEX14	GO:0005515(protein binding);GO0005778(peroxisomal membrane);GO0016560(protein import into peroxisome matrix, docking)	-	-	ARATH	3.5	3252-3270	N
nta-miR156i	TGACAGAAGATAGAGAGCAC	Niben101Scf02021g05004.1	PATATIN-like protein 9 LENGTH=384	GO:0006629(lipid metabolic process);GO0008152(metabolic process)	-	-	AT3G63200.1	3.5	819-838	N
nta-miR156i	TGACAGAAGATAGAGAGCAC	Niben101Scf02133g09001.1	Unknown protein	-	-	-	-	4	313-331	N
nta-miR156i	TGACAGAAGATAGAGAGCAC	Niben101Scf02151g04021.1	Squamosa promoter-binding-like protein 6	GO:0003677(DNA binding);GO0005634(nucleus)	-	-	ARATH	3	1374-1393	N
nta-miR156i	TGACAGAAGATAGAGAGCAC	Niben101Scf02755g05005.1	Unknown protein	-	-	-	-	4	1458-1477	N
nta-miR156i	TGACAGAAGATAGAGAGCAC	Niben101Scf03115g03011.1	Importin subunit beta-1	GO:0005488(binding)	-	-	RAT	4	1688-1707	N
nta-miR156i	TGACAGAAGATAGAGAGCAC	Niben101Scf03328g02013.1	Serine/threonine protein phosphatase 2A 55 kDa regulatory subunit B beta isoform	GO:0000159(protein phosphatase type 2A complex);GO0005515(protein binding);GO0007165(signal transduction);GO0008601(protein phosphatase type 2A regulator activity)	ko04111(Cell cycle - yeast);ko04530(Tight junction);ko05142(Chagas disease)	-	ARATH	4	943-962	N
nta-miR156i	TGACAGAAGATAGAGAGCAC	Niben101Scf03422g04014.1	SQUAMOSA promoter binding protein-like 5, partial [Salvia miltiorrhiza]	-	-	-	gb|AIE89794.1|	2	161-180	N
nta-miR156i	TGACAGAAGATAGAGAGCAC	Niben101Scf03736g00004.1	Tetratricopeptide repeat (TPR)-like superfamily protein LENGTH=1819	-	-	-	AT4G28080.1	4	3727-3745	N
nta-miR156i	TGACAGAAGATAGAGAGCAC	Niben101Scf04350g03001.1	Squamosa promoter-binding protein 1	GO:0003677(DNA binding);GO0005634(nucleus)	-	-	ANTMA	4	601-620	N
nta-miR156i	TGACAGAAGATAGAGAGCAC	Niben101Scf04548g00001.1	Divalent metal cation transporter MntH	GO:0005215(transporter activity);GO0006810(transport);GO0016020(membrane)	-	-	LISIN	4	1506-1524	N
nta-miR156i	TGACAGAAGATAGAGAGCAC	Niben101Scf04740g00007.1	Squamosa promoter-binding-like protein 15	GO:0003677(DNA binding);GO0005634(nucleus)	-	-	ARATH	2	996-1015	N
nta-miR156i	TGACAGAAGATAGAGAGCAC	Niben101Scf04759g00001.1	conserved hypothetical protein [Ricinus communis] gb|EEF44311.1| conserved hypothetical protein [Ricinus communis]	-	-	-	ref|XP_002518178.1|	4	239-257	N
nta-miR156i	TGACAGAAGATAGAGAGCAC	Niben101Scf05272g02008.1	Serine/threonine protein phosphatase 2A 55 kDa regulatory subunit B beta isoform	GO:0000159(protein phosphatase type 2A complex);GO0005515(protein binding);GO0007165(signal transduction);GO0008601(protein phosphatase type 2A regulator activity)	ko04111(Cell cycle - yeast);ko04530(Tight junction);ko05142(Chagas disease)	-	ARATH	4	857-876	N
nta-miR156i	TGACAGAAGATAGAGAGCAC	Niben101Scf05439g03002.1	Unknown protein	-	-	-	-	4	10-29	N
nta-miR156i	TGACAGAAGATAGAGAGCAC	Niben101Scf06461g03009.1	Squamosa promoter-binding-like protein 3	GO:0003677(DNA binding);GO0005634(nucleus)	-	-	ORYSI	4	779-798	N
nta-miR156i	TGACAGAAGATAGAGAGCAC	Niben101Scf06769g02004.1	repressor of silencing 1 [Nicotiana tabacum]	GO:0003824(catalytic activity);GO0006281(DNA repair);GO0006284(base-excision repair);GO0051539(4 iron, 4 sulfur cluster binding)	ko03410(Base excision repair)	-	dbj|BAF52855.1|	4	5237-5255	N
nta-miR156i	TGACAGAAGATAGAGAGCAC	Niben101Scf07166g00010.1	TPX2 (targeting protein for Xklp2) protein family LENGTH=478	-	-	-	AT1G70950.1	4	167-185	N
nta-miR156i	TGACAGAAGATAGAGAGCAC	Niben101Scf07440g01016.1	ARC6, partial [Arabidopsis thaliana]	-	-	-	gb|AIU49228.1|	4	224-242	N
nta-miR156i	TGACAGAAGATAGAGAGCAC	Niben101Scf07953g00014.1	Squamosa promoter-binding-like protein 5	GO:0003677(DNA binding);GO0005634(nucleus)	-	-	ARATH	3	516-535	N
nta-miR156i	TGACAGAAGATAGAGAGCAC	Niben101Scf08374g06004.1	Squamosa promoter-binding-like protein 4	GO:0003677(DNA binding);GO0005634(nucleus)	-	-	ARATH	3	726-745	N
nta-miR156i	TGACAGAAGATAGAGAGCAC	Niben101Scf08791g03011.1	Squamosa promoter-binding protein 1	GO:0003677(DNA binding);GO0005634(nucleus)	-	-	ANTMA	3	799-818	N
nta-miR156i	TGACAGAAGATAGAGAGCAC	Niben101Scf10743g02013.1	Squamosa promoter-binding-like protein 7	GO:0003677(DNA binding);GO0005634(nucleus)	-	-	ORYSJ	3	840-859	N
nta-miR156i	TGACAGAAGATAGAGAGCAC	Niben101Scf12258g01006.1	Tetratricopeptide repeat (TPR)-like superfamily protein LENGTH=1819	GO:0005515(protein binding)	-	-	AT4G28080.1	4	2950-2968	N
nta-miR156i	TGACAGAAGATAGAGAGCAC	Niben101Scf13036g01001.1	repressor of silencing 1 [Nicotiana tabacum]	GO:0003824(catalytic activity);GO0006281(DNA repair);GO0051539(4 iron, 4 sulfur cluster binding)	ko03410(Base excision repair)	-	dbj|BAF52855.1|	4	4953-4971	N
nta-miR156i	TGACAGAAGATAGAGAGCAC	Niben101Scf19266g01002.1	Squamosa promoter-binding protein 1	GO:0003677(DNA binding);GO0005634(nucleus)	-	-	ANTMA	1	797-816	N
nta-miR156i	TGACAGAAGATAGAGAGCAC	Niben101Scf19371g00001.1	Squamosa promoter-binding-like protein 12	GO:0003677(DNA binding);GO0005634(nucleus)	-	-	ORYSJ	2	1473-1492	N
nta-miR156i	TGACAGAAGATAGAGAGCAC	Niben101Scf20316g00003.1	Squamosa promoter-binding-like protein 6	GO:0003677(DNA binding);GO0005634(nucleus)	-	-	ARATH	3	1678-1697	N
nta-miR156i	TGACAGAAGATAGAGAGCAC	Niben101Scf23355g00004.1	Divalent metal cation transporter MntH	GO:0005215(transporter activity);GO0006810(transport);GO0016020(membrane)	-	-	RALSO	4	1691-1709	N
nta-miR156j	TGACAGAAGATAGAGAGCAC	Niben101Scf00340g00006.1	Squamosa promoter-binding-like protein 15	GO:0003677(DNA binding);GO0005634(nucleus)	-	-	ARATH	2	1415-1434	N
nta-miR156j	TGACAGAAGATAGAGAGCAC	Niben101Scf00347g00011.1	Squamosa promoter-binding-like protein 5	GO:0003677(DNA binding);GO0005634(nucleus)	-	-	ARATH	3	831-850	N
nta-miR156j	TGACAGAAGATAGAGAGCAC	Niben101Scf00415g03019.1	basic helix-loop-helix (bHLH) DNA-binding superfamily protein LENGTH=283	GO:0046983(protein dimerization activity)	-	-	AT4G14410.1	4	93-112	N
nta-miR156j	TGACAGAAGATAGAGAGCAC	Niben101Scf00495g02016.1	Squamosa promoter-binding-like protein 14	GO:0003677(DNA binding);GO0005634(nucleus)	-	-	ORYSJ	3	524-543	N
nta-miR156j	TGACAGAAGATAGAGAGCAC	Niben101Scf00821g02001.1	Squamosa promoter-binding-like protein 6	GO:0003677(DNA binding);GO0005634(nucleus)	-	-	ARATH	2	1416-1435	N
nta-miR156j	TGACAGAAGATAGAGAGCAC	Niben101Scf00996g02002.1	meiosis 5 [Zea mays]	-	-	-	gb|AFW71223.1|	4	90-108	N
nta-miR156j	TGACAGAAGATAGAGAGCAC	Niben101Scf01111g06002.1	LIM zinc-binding domain-containing Nebulette	GO:0008270(zinc ion binding)	-	-	MOUSE	4	401-420	N
nta-miR156j	TGACAGAAGATAGAGAGCAC	Niben101Scf01273g02005.1	SQUAMOSA promoter binding protein-like 2, partial [Salvia miltiorrhiza]	-	-	-	gb|AIE89791.1|	2.5	2184-2203	N
nta-miR156j	TGACAGAAGATAGAGAGCAC	Niben101Scf01283g01015.1	Receptor-like protein kinase 5	GO:0004672(protein kinase activity);GO0005515(protein binding);GO0005524(ATP binding);GO0006468(protein phosphorylation);GO0016772(transferase activity, transferring phosphorus-containing groups)	-	-	ARATH	4	919-938	N
nta-miR156j	TGACAGAAGATAGAGAGCAC	Niben101Scf01318g00005.1	30S ribosomal protein S31, chloroplastic	-	-	-	ARATH	4	594-612	N
nta-miR156j	TGACAGAAGATAGAGAGCAC	Niben101Scf01426g05012.1	Squamosa promoter-binding protein 1	GO:0003677(DNA binding);GO0005634(nucleus)	-	-	ANTMA	3	694-713	N
nta-miR156j	TGACAGAAGATAGAGAGCAC	Niben101Scf01475g00007.1	Protein of unknown function (DUF620) LENGTH=439	-	-	-	AT5G05840.1	4	126-144	N
nta-miR156j	TGACAGAAGATAGAGAGCAC	Niben101Scf01538g00027.1	6-phosphogluconate dehydrogenase, decarboxylating	GO:0004616(phosphogluconate dehydrogenase(decarboxylating) activity);GO0006098(pentose-phosphate shunt);GO0016491(oxidoreductase activity);GO0016616(oxidoreductase activity, acting on the CH-OH group of donors, NAD or NADP as acceptor);GO0050662(coenzyme binding);GO0051287(NAD binding);GO0055114(oxidation-reduction process)	ko00280(Valine, leucine and isoleucine degradation)	-	CHLPN	3.5	264-283	N
nta-miR156j	TGACAGAAGATAGAGAGCAC	Niben101Scf01594g07002.1	Nucleotide-binding, alpha-beta plait [Ostreococcus tauri]	GO:0000166(nucleotide binding)	-	-	emb|CEF97928.1|	4	117-136	N
nta-miR156j	TGACAGAAGATAGAGAGCAC	Niben101Scf01602g03005.1	Squamosa promoter-binding-like protein 12	GO:0003677(DNA binding);GO0005634(nucleus)	-	-	ORYSI	2	1983-2002	N
nta-miR156j	TGACAGAAGATAGAGAGCAC	Niben101Scf01764g03011.1	Peroxisomal membrane protein PEX14	GO:0005515(protein binding);GO0005778(peroxisomal membrane);GO0016560(protein import into peroxisome matrix, docking)	-	-	ARATH	3.5	3252-3270	N
nta-miR156j	TGACAGAAGATAGAGAGCAC	Niben101Scf02021g05004.1	PATATIN-like protein 9 LENGTH=384	GO:0006629(lipid metabolic process);GO0008152(metabolic process)	-	-	AT3G63200.1	3.5	819-838	N
nta-miR156j	TGACAGAAGATAGAGAGCAC	Niben101Scf02133g09001.1	Unknown protein	-	-	-	-	4	313-331	N
nta-miR156j	TGACAGAAGATAGAGAGCAC	Niben101Scf02151g04021.1	Squamosa promoter-binding-like protein 6	GO:0003677(DNA binding);GO0005634(nucleus)	-	-	ARATH	3	1374-1393	N
nta-miR156j	TGACAGAAGATAGAGAGCAC	Niben101Scf02755g05005.1	Unknown protein	-	-	-	-	4	1458-1477	N
nta-miR156j	TGACAGAAGATAGAGAGCAC	Niben101Scf03115g03011.1	Importin subunit beta-1	GO:0005488(binding)	-	-	RAT	4	1688-1707	N
nta-miR156j	TGACAGAAGATAGAGAGCAC	Niben101Scf03328g02013.1	Serine/threonine protein phosphatase 2A 55 kDa regulatory subunit B beta isoform	GO:0000159(protein phosphatase type 2A complex);GO0005515(protein binding);GO0007165(signal transduction);GO0008601(protein phosphatase type 2A regulator activity)	ko04111(Cell cycle - yeast);ko04530(Tight junction);ko05142(Chagas disease)	-	ARATH	4	943-962	N
nta-miR156j	TGACAGAAGATAGAGAGCAC	Niben101Scf03422g04014.1	SQUAMOSA promoter binding protein-like 5, partial [Salvia miltiorrhiza]	-	-	-	gb|AIE89794.1|	2	161-180	N
nta-miR156j	TGACAGAAGATAGAGAGCAC	Niben101Scf03736g00004.1	Tetratricopeptide repeat (TPR)-like superfamily protein LENGTH=1819	-	-	-	AT4G28080.1	4	3727-3745	N
nta-miR156j	TGACAGAAGATAGAGAGCAC	Niben101Scf04350g03001.1	Squamosa promoter-binding protein 1	GO:0003677(DNA binding);GO0005634(nucleus)	-	-	ANTMA	4	601-620	N
nta-miR156j	TGACAGAAGATAGAGAGCAC	Niben101Scf04548g00001.1	Divalent metal cation transporter MntH	GO:0005215(transporter activity);GO0006810(transport);GO0016020(membrane)	-	-	LISIN	4	1506-1524	N
nta-miR156j	TGACAGAAGATAGAGAGCAC	Niben101Scf04740g00007.1	Squamosa promoter-binding-like protein 15	GO:0003677(DNA binding);GO0005634(nucleus)	-	-	ARATH	2	996-1015	N
nta-miR156j	TGACAGAAGATAGAGAGCAC	Niben101Scf04759g00001.1	conserved hypothetical protein [Ricinus communis] gb|EEF44311.1| conserved hypothetical protein [Ricinus communis]	-	-	-	ref|XP_002518178.1|	4	239-257	N
nta-miR156j	TGACAGAAGATAGAGAGCAC	Niben101Scf05272g02008.1	Serine/threonine protein phosphatase 2A 55 kDa regulatory subunit B beta isoform	GO:0000159(protein phosphatase type 2A complex);GO0005515(protein binding);GO0007165(signal transduction);GO0008601(protein phosphatase type 2A regulator activity)	ko04111(Cell cycle - yeast);ko04530(Tight junction);ko05142(Chagas disease)	-	ARATH	4	857-876	N
nta-miR156j	TGACAGAAGATAGAGAGCAC	Niben101Scf05439g03002.1	Unknown protein	-	-	-	-	4	10-29	N
nta-miR156j	TGACAGAAGATAGAGAGCAC	Niben101Scf06461g03009.1	Squamosa promoter-binding-like protein 3	GO:0003677(DNA binding);GO0005634(nucleus)	-	-	ORYSI	4	779-798	N
nta-miR156j	TGACAGAAGATAGAGAGCAC	Niben101Scf06769g02004.1	repressor of silencing 1 [Nicotiana tabacum]	GO:0003824(catalytic activity);GO0006281(DNA repair);GO0006284(base-excision repair);GO0051539(4 iron, 4 sulfur cluster binding)	ko03410(Base excision repair)	-	dbj|BAF52855.1|	4	5237-5255	N
nta-miR156j	TGACAGAAGATAGAGAGCAC	Niben101Scf07166g00010.1	TPX2 (targeting protein for Xklp2) protein family LENGTH=478	-	-	-	AT1G70950.1	4	167-185	N
nta-miR156j	TGACAGAAGATAGAGAGCAC	Niben101Scf07440g01016.1	ARC6, partial [Arabidopsis thaliana]	-	-	-	gb|AIU49228.1|	4	224-242	N
nta-miR156j	TGACAGAAGATAGAGAGCAC	Niben101Scf07953g00014.1	Squamosa promoter-binding-like protein 5	GO:0003677(DNA binding);GO0005634(nucleus)	-	-	ARATH	3	516-535	N
nta-miR156j	TGACAGAAGATAGAGAGCAC	Niben101Scf08374g06004.1	Squamosa promoter-binding-like protein 4	GO:0003677(DNA binding);GO0005634(nucleus)	-	-	ARATH	3	726-745	N
nta-miR156j	TGACAGAAGATAGAGAGCAC	Niben101Scf08791g03011.1	Squamosa promoter-binding protein 1	GO:0003677(DNA binding);GO0005634(nucleus)	-	-	ANTMA	3	799-818	N
nta-miR156j	TGACAGAAGATAGAGAGCAC	Niben101Scf10743g02013.1	Squamosa promoter-binding-like protein 7	GO:0003677(DNA binding);GO0005634(nucleus)	-	-	ORYSJ	3	840-859	N
nta-miR156j	TGACAGAAGATAGAGAGCAC	Niben101Scf12258g01006.1	Tetratricopeptide repeat (TPR)-like superfamily protein LENGTH=1819	GO:0005515(protein binding)	-	-	AT4G28080.1	4	2950-2968	N
nta-miR156j	TGACAGAAGATAGAGAGCAC	Niben101Scf13036g01001.1	repressor of silencing 1 [Nicotiana tabacum]	GO:0003824(catalytic activity);GO0006281(DNA repair);GO0051539(4 iron, 4 sulfur cluster binding)	ko03410(Base excision repair)	-	dbj|BAF52855.1|	4	4953-4971	N
nta-miR156j	TGACAGAAGATAGAGAGCAC	Niben101Scf19266g01002.1	Squamosa promoter-binding protein 1	GO:0003677(DNA binding);GO0005634(nucleus)	-	-	ANTMA	1	797-816	N
nta-miR156j	TGACAGAAGATAGAGAGCAC	Niben101Scf19371g00001.1	Squamosa promoter-binding-like protein 12	GO:0003677(DNA binding);GO0005634(nucleus)	-	-	ORYSJ	2	1473-1492	N
nta-miR156j	TGACAGAAGATAGAGAGCAC	Niben101Scf20316g00003.1	Squamosa promoter-binding-like protein 6	GO:0003677(DNA binding);GO0005634(nucleus)	-	-	ARATH	3	1678-1697	N
nta-miR156j	TGACAGAAGATAGAGAGCAC	Niben101Scf23355g00004.1	Divalent metal cation transporter MntH	GO:0005215(transporter activity);GO0006810(transport);GO0016020(membrane)	-	-	RALSO	4	1691-1709	N
nta-miR159	TTTGGATTGAAGGGAGCTCTA	Niben101Scf00301g03001.1	bZIP transcription factor family protein LENGTH=460	GO:0003700(sequence-specific DNA binding transcription factor activity);GO0006351(transcription, DNA-templated);GO0006355(regulation of transcription, DNA-templated);GO0043565(sequence-specific DNA binding)	-	-	AT5G06839.3	4	552-572	N
nta-miR159	TTTGGATTGAAGGGAGCTCTA	Niben101Scf01078g00022.1	Protein MODIFIER OF SNC1 1	-	-	-	ARATH	4	113-133	N
nta-miR159	TTTGGATTGAAGGGAGCTCTA	Niben101Scf01563g00012.1	Myb-related protein 306	GO:0003677(DNA binding);GO0003682(chromatin binding)	-	-	ANTMA	3.5	196-216	N
nta-miR159	TTTGGATTGAAGGGAGCTCTA	Niben101Scf02318g06019.1	ERI1 exoribonuclease 3	GO:0003676(nucleic acid binding);GO0004527(exonuclease activity)	-	-	BOVIN	4	1358-1378	N
nta-miR159	TTTGGATTGAAGGGAGCTCTA	Niben101Scf02459g04010.1	Exostosin family protein LENGTH=654	-	-	-	AT5G25820.1	4	1518-1538	N
nta-miR159	TTTGGATTGAAGGGAGCTCTA	Niben101Scf04505g07006.1	bZIP transcription factor family protein LENGTH=460	GO:0003700(sequence-specific DNA binding transcription factor activity);GO0006355(regulation of transcription, DNA-templated);GO0043565(sequence-specific DNA binding)	-	-	AT5G06839.3	4	92-112	N
nta-miR159	TTTGGATTGAAGGGAGCTCTA	Niben101Scf04665g02022.1	bZIP transcription factor family protein LENGTH=460	GO:0003700(sequence-specific DNA binding transcription factor activity);GO0006351(transcription, DNA-templated);GO0006355(regulation of transcription, DNA-templated);GO0043565(sequence-specific DNA binding)	-	-	AT5G06839.3	4	755-775	N
nta-miR159	TTTGGATTGAAGGGAGCTCTA	Niben101Scf05855g05008.1	Myb-related protein 306	GO:0003677(DNA binding);GO0003682(chromatin binding)	-	-	ANTMA	3.5	91-111	N
nta-miR159	TTTGGATTGAAGGGAGCTCTA	Niben101Scf09321g00009.1	Serine/threonine protein phosphatase 2A 55 kDa regulatory subunit B beta isoform	GO:0000159(protein phosphatase type 2A complex);GO0005515(protein binding);GO0007165(signal transduction);GO0008601(protein phosphatase type 2A regulator activity)	ko04111(Cell cycle - yeast);ko04530(Tight junction);ko05142(Chagas disease)	-	ARATH	4	909-929	N
nta-miR159	TTTGGATTGAAGGGAGCTCTA	Niben101Scf12089g00028.1	Nuclear pore complex protein Nup50	GO:0046907(intracellular transport)	-	-	HUMAN	3	3926-3945	N
nta-miR159	TTTGGATTGAAGGGAGCTCTA	Niben101Scf23113g00023.1	RING/U-box superfamily protein LENGTH=363	-	-	-	AT5G05230.1	3	170-191	N
nta-miR166a	TCGGACCAGGCTTCATTCCCC	Niben101Scf03282g05005.1	Homeobox-leucine zipper protein ATHB-14	-	-	-	ARATH	3	1311-1331	N
nta-miR166a	TCGGACCAGGCTTCATTCCCC	Niben101Scf05919g01007.1	Homeobox-leucine zipper protein ATHB-40	GO:0003677(DNA binding);GO0008289(lipid binding)	-	-	ARATH	3	1307-1327	N
nta-miR166b	TCGGACCAGGCTTCATTCCCC	Niben101Scf03282g05005.1	Homeobox-leucine zipper protein ATHB-14	-	-	-	ARATH	3	1311-1331	N
nta-miR166b	TCGGACCAGGCTTCATTCCCC	Niben101Scf05919g01007.1	Homeobox-leucine zipper protein ATHB-40	GO:0003677(DNA binding);GO0008289(lipid binding)	-	-	ARATH	3	1307-1327	N
nta-miR166c	TCGGACCAGGCTTCATTCCCC	Niben101Scf03282g05005.1	Homeobox-leucine zipper protein ATHB-14	-	-	-	ARATH	3	1311-1331	N
nta-miR166c	TCGGACCAGGCTTCATTCCCC	Niben101Scf05919g01007.1	Homeobox-leucine zipper protein ATHB-40	GO:0003677(DNA binding);GO0008289(lipid binding)	-	-	ARATH	3	1307-1327	N
nta-miR166d	TCGGACCAGGCTTCATTCCCC	Niben101Scf03282g05005.1	Homeobox-leucine zipper protein ATHB-14	-	-	-	ARATH	3	1311-1331	N
nta-miR166d	TCGGACCAGGCTTCATTCCCC	Niben101Scf05919g01007.1	Homeobox-leucine zipper protein ATHB-40	GO:0003677(DNA binding);GO0008289(lipid binding)	-	-	ARATH	3	1307-1327	N
nta-miR166e	TCGGACCAGGCTTCATTCCCC	Niben101Scf03282g05005.1	Homeobox-leucine zipper protein ATHB-14	-	-	-	ARATH	3	1311-1331	N
nta-miR166e	TCGGACCAGGCTTCATTCCCC	Niben101Scf05919g01007.1	Homeobox-leucine zipper protein ATHB-40	GO:0003677(DNA binding);GO0008289(lipid binding)	-	-	ARATH	3	1307-1327	N
nta-miR166f	TCGGACCAGGCTTCATTCCCC	Niben101Scf03282g05005.1	Homeobox-leucine zipper protein ATHB-14	-	-	-	ARATH	3	1311-1331	N
nta-miR166f	TCGGACCAGGCTTCATTCCCC	Niben101Scf05919g01007.1	Homeobox-leucine zipper protein ATHB-40	GO:0003677(DNA binding);GO0008289(lipid binding)	-	-	ARATH	3	1307-1327	N
nta-miR166g	TCGGACCAGGCTTCATTCCCC	Niben101Scf03282g05005.1	Homeobox-leucine zipper protein ATHB-14	-	-	-	ARATH	3	1311-1331	N
nta-miR166g	TCGGACCAGGCTTCATTCCCC	Niben101Scf05919g01007.1	Homeobox-leucine zipper protein ATHB-40	GO:0003677(DNA binding);GO0008289(lipid binding)	-	-	ARATH	3	1307-1327	N
nta-miR166h	TCGGACCAGGCTTCATTCCCC	Niben101Scf03282g05005.1	Homeobox-leucine zipper protein ATHB-14	-	-	-	ARATH	3	1311-1331	N
nta-miR166h	TCGGACCAGGCTTCATTCCCC	Niben101Scf05919g01007.1	Homeobox-leucine zipper protein ATHB-40	GO:0003677(DNA binding);GO0008289(lipid binding)	-	-	ARATH	3	1307-1327	N
nta-miR169a	CAGCCAAGGATGACTTGCCGA	Niben101Scf00736g01012.1	Nuclear transcription factor Y subunit A-5	GO:0003677(DNA binding);GO0003700(sequence-specific DNA binding transcription factor activity);GO0006355(regulation of transcription, DNA-templated);GO0016602(CCAAT-binding factor complex)	ko04612(Antigen processing and presentation)	-	ARATH	4	2093-2113	N
nta-miR169a	CAGCCAAGGATGACTTGCCGA	Niben101Scf01653g02017.1	Kinesin light chain 4	GO:0005515(protein binding)	-	-	MOUSE	4	494-514	N
nta-miR169a	CAGCCAAGGATGACTTGCCGA	Niben101Scf01796g01001.1	Nuclear transcription factor Y subunit A-1	GO:0003700(sequence-specific DNA binding transcription factor activity);GO0006355(regulation of transcription, DNA-templated)	ko04612(Antigen processing and presentation)	-	ARATH	4	1328-1348	N
nta-miR169a	CAGCCAAGGATGACTTGCCGA	Niben101Scf04869g07001.1	Nuclear transcription factor Y subunit A-1	GO:0003677(DNA binding);GO0003700(sequence-specific DNA binding transcription factor activity);GO0006355(regulation of transcription, DNA-templated);GO0016602(CCAAT-binding factor complex)	ko04612(Antigen processing and presentation)	-	ARATH	4	1028-1048	N
nta-miR169a	CAGCCAAGGATGACTTGCCGA	Niben101Scf13387g00028.1	Nuclear transcription factor Y subunit A-3	GO:0003677(DNA binding);GO0003700(sequence-specific DNA binding transcription factor activity);GO0006355(regulation of transcription, DNA-templated);GO0016602(CCAAT-binding factor complex)	ko04612(Antigen processing and presentation)	-	ARATH	4	1073-1093	N
nta-miR169a	CAGCCAAGGATGACTTGCCGA	Niben101Scf15723g00003.1	YA2 [Antirrhinum majus]	-	ko04612(Antigen processing and presentation)	-	emb|CAM12540.1|	2.5	2058-2078	N
nta-miR169b	CAGCCAAGGATGACTTGCCGA	Niben101Scf00736g01012.1	Nuclear transcription factor Y subunit A-5	GO:0003677(DNA binding);GO0003700(sequence-specific DNA binding transcription factor activity);GO0006355(regulation of transcription, DNA-templated);GO0016602(CCAAT-binding factor complex)	ko04612(Antigen processing and presentation)	-	ARATH	4	2093-2113	N
nta-miR169b	CAGCCAAGGATGACTTGCCGA	Niben101Scf01653g02017.1	Kinesin light chain 4	GO:0005515(protein binding)	-	-	MOUSE	4	494-514	N
nta-miR169b	CAGCCAAGGATGACTTGCCGA	Niben101Scf01796g01001.1	Nuclear transcription factor Y subunit A-1	GO:0003700(sequence-specific DNA binding transcription factor activity);GO0006355(regulation of transcription, DNA-templated)	ko04612(Antigen processing and presentation)	-	ARATH	4	1328-1348	N
nta-miR169b	CAGCCAAGGATGACTTGCCGA	Niben101Scf04869g07001.1	Nuclear transcription factor Y subunit A-1	GO:0003677(DNA binding);GO0003700(sequence-specific DNA binding transcription factor activity);GO0006355(regulation of transcription, DNA-templated);GO0016602(CCAAT-binding factor complex)	ko04612(Antigen processing and presentation)	-	ARATH	4	1028-1048	N
nta-miR169b	CAGCCAAGGATGACTTGCCGA	Niben101Scf13387g00028.1	Nuclear transcription factor Y subunit A-3	GO:0003677(DNA binding);GO0003700(sequence-specific DNA binding transcription factor activity);GO0006355(regulation of transcription, DNA-templated);GO0016602(CCAAT-binding factor complex)	ko04612(Antigen processing and presentation)	-	ARATH	4	1073-1093	N
nta-miR169b	CAGCCAAGGATGACTTGCCGA	Niben101Scf15723g00003.1	YA2 [Antirrhinum majus]	-	ko04612(Antigen processing and presentation)	-	emb|CAM12540.1|	2.5	2058-2078	N
nta-miR169c	CAGCCAAGGATGACTTGCCGA	Niben101Scf00736g01012.1	Nuclear transcription factor Y subunit A-5	GO:0003677(DNA binding);GO0003700(sequence-specific DNA binding transcription factor activity);GO0006355(regulation of transcription, DNA-templated);GO0016602(CCAAT-binding factor complex)	ko04612(Antigen processing and presentation)	-	ARATH	4	2093-2113	N
nta-miR169c	CAGCCAAGGATGACTTGCCGA	Niben101Scf01653g02017.1	Kinesin light chain 4	GO:0005515(protein binding)	-	-	MOUSE	4	494-514	N
nta-miR169c	CAGCCAAGGATGACTTGCCGA	Niben101Scf01796g01001.1	Nuclear transcription factor Y subunit A-1	GO:0003700(sequence-specific DNA binding transcription factor activity);GO0006355(regulation of transcription, DNA-templated)	ko04612(Antigen processing and presentation)	-	ARATH	4	1328-1348	N
nta-miR169c	CAGCCAAGGATGACTTGCCGA	Niben101Scf04869g07001.1	Nuclear transcription factor Y subunit A-1	GO:0003677(DNA binding);GO0003700(sequence-specific DNA binding transcription factor activity);GO0006355(regulation of transcription, DNA-templated);GO0016602(CCAAT-binding factor complex)	ko04612(Antigen processing and presentation)	-	ARATH	4	1028-1048	N
nta-miR169c	CAGCCAAGGATGACTTGCCGA	Niben101Scf13387g00028.1	Nuclear transcription factor Y subunit A-3	GO:0003677(DNA binding);GO0003700(sequence-specific DNA binding transcription factor activity);GO0006355(regulation of transcription, DNA-templated);GO0016602(CCAAT-binding factor complex)	ko04612(Antigen processing and presentation)	-	ARATH	4	1073-1093	N
nta-miR169c	CAGCCAAGGATGACTTGCCGA	Niben101Scf15723g00003.1	YA2 [Antirrhinum majus]	-	ko04612(Antigen processing and presentation)	-	emb|CAM12540.1|	2.5	2058-2078	N
nta-miR169d	CAGCCAAGGATGACTTGCCGA	Niben101Scf00736g01012.1	Nuclear transcription factor Y subunit A-5	GO:0003677(DNA binding);GO0003700(sequence-specific DNA binding transcription factor activity);GO0006355(regulation of transcription, DNA-templated);GO0016602(CCAAT-binding factor complex)	ko04612(Antigen processing and presentation)	-	ARATH	4	2093-2113	N
nta-miR169d	CAGCCAAGGATGACTTGCCGA	Niben101Scf01653g02017.1	Kinesin light chain 4	GO:0005515(protein binding)	-	-	MOUSE	4	494-514	N
nta-miR169d	CAGCCAAGGATGACTTGCCGA	Niben101Scf01796g01001.1	Nuclear transcription factor Y subunit A-1	GO:0003700(sequence-specific DNA binding transcription factor activity);GO0006355(regulation of transcription, DNA-templated)	ko04612(Antigen processing and presentation)	-	ARATH	4	1328-1348	N
nta-miR169d	CAGCCAAGGATGACTTGCCGA	Niben101Scf04869g07001.1	Nuclear transcription factor Y subunit A-1	GO:0003677(DNA binding);GO0003700(sequence-specific DNA binding transcription factor activity);GO0006355(regulation of transcription, DNA-templated);GO0016602(CCAAT-binding factor complex)	ko04612(Antigen processing and presentation)	-	ARATH	4	1028-1048	N
nta-miR169d	CAGCCAAGGATGACTTGCCGA	Niben101Scf13387g00028.1	Nuclear transcription factor Y subunit A-3	GO:0003677(DNA binding);GO0003700(sequence-specific DNA binding transcription factor activity);GO0006355(regulation of transcription, DNA-templated);GO0016602(CCAAT-binding factor complex)	ko04612(Antigen processing and presentation)	-	ARATH	4	1073-1093	N
nta-miR169d	CAGCCAAGGATGACTTGCCGA	Niben101Scf15723g00003.1	YA2 [Antirrhinum majus]	-	ko04612(Antigen processing and presentation)	-	emb|CAM12540.1|	2.5	2058-2078	N
nta-miR169e	CAGCCAAGGATGACTTGCCGA	Niben101Scf00736g01012.1	Nuclear transcription factor Y subunit A-5	GO:0003677(DNA binding);GO0003700(sequence-specific DNA binding transcription factor activity);GO0006355(regulation of transcription, DNA-templated);GO0016602(CCAAT-binding factor complex)	ko04612(Antigen processing and presentation)	-	ARATH	4	2093-2113	N
nta-miR169e	CAGCCAAGGATGACTTGCCGA	Niben101Scf01653g02017.1	Kinesin light chain 4	GO:0005515(protein binding)	-	-	MOUSE	4	494-514	N
nta-miR169e	CAGCCAAGGATGACTTGCCGA	Niben101Scf01796g01001.1	Nuclear transcription factor Y subunit A-1	GO:0003700(sequence-specific DNA binding transcription factor activity);GO0006355(regulation of transcription, DNA-templated)	ko04612(Antigen processing and presentation)	-	ARATH	4	1328-1348	N
nta-miR169e	CAGCCAAGGATGACTTGCCGA	Niben101Scf04869g07001.1	Nuclear transcription factor Y subunit A-1	GO:0003677(DNA binding);GO0003700(sequence-specific DNA binding transcription factor activity);GO0006355(regulation of transcription, DNA-templated);GO0016602(CCAAT-binding factor complex)	ko04612(Antigen processing and presentation)	-	ARATH	4	1028-1048	N
nta-miR169e	CAGCCAAGGATGACTTGCCGA	Niben101Scf13387g00028.1	Nuclear transcription factor Y subunit A-3	GO:0003677(DNA binding);GO0003700(sequence-specific DNA binding transcription factor activity);GO0006355(regulation of transcription, DNA-templated);GO0016602(CCAAT-binding factor complex)	ko04612(Antigen processing and presentation)	-	ARATH	4	1073-1093	N
nta-miR169e	CAGCCAAGGATGACTTGCCGA	Niben101Scf15723g00003.1	YA2 [Antirrhinum majus]	-	ko04612(Antigen processing and presentation)	-	emb|CAM12540.1|	2.5	2058-2078	N
nta-miR169f	CAGCCAAGGATGACTTGCCGA	Niben101Scf00736g01012.1	Nuclear transcription factor Y subunit A-5	GO:0003677(DNA binding);GO0003700(sequence-specific DNA binding transcription factor activity);GO0006355(regulation of transcription, DNA-templated);GO0016602(CCAAT-binding factor complex)	ko04612(Antigen processing and presentation)	-	ARATH	4	2093-2113	N
nta-miR169f	CAGCCAAGGATGACTTGCCGA	Niben101Scf01653g02017.1	Kinesin light chain 4	GO:0005515(protein binding)	-	-	MOUSE	4	494-514	N
nta-miR169f	CAGCCAAGGATGACTTGCCGA	Niben101Scf01796g01001.1	Nuclear transcription factor Y subunit A-1	GO:0003700(sequence-specific DNA binding transcription factor activity);GO0006355(regulation of transcription, DNA-templated)	ko04612(Antigen processing and presentation)	-	ARATH	4	1328-1348	N
nta-miR169f	CAGCCAAGGATGACTTGCCGA	Niben101Scf04869g07001.1	Nuclear transcription factor Y subunit A-1	GO:0003677(DNA binding);GO0003700(sequence-specific DNA binding transcription factor activity);GO0006355(regulation of transcription, DNA-templated);GO0016602(CCAAT-binding factor complex)	ko04612(Antigen processing and presentation)	-	ARATH	4	1028-1048	N
nta-miR169f	CAGCCAAGGATGACTTGCCGA	Niben101Scf13387g00028.1	Nuclear transcription factor Y subunit A-3	GO:0003677(DNA binding);GO0003700(sequence-specific DNA binding transcription factor activity);GO0006355(regulation of transcription, DNA-templated);GO0016602(CCAAT-binding factor complex)	ko04612(Antigen processing and presentation)	-	ARATH	4	1073-1093	N
nta-miR169f	CAGCCAAGGATGACTTGCCGA	Niben101Scf15723g00003.1	YA2 [Antirrhinum majus]	-	ko04612(Antigen processing and presentation)	-	emb|CAM12540.1|	2.5	2058-2078	N
nta-miR169g	CAGCCAAGGATGACTTGCCGA	Niben101Scf00736g01012.1	Nuclear transcription factor Y subunit A-5	GO:0003677(DNA binding);GO0003700(sequence-specific DNA binding transcription factor activity);GO0006355(regulation of transcription, DNA-templated);GO0016602(CCAAT-binding factor complex)	ko04612(Antigen processing and presentation)	-	ARATH	4	2093-2113	N
nta-miR169g	CAGCCAAGGATGACTTGCCGA	Niben101Scf01653g02017.1	Kinesin light chain 4	GO:0005515(protein binding)	-	-	MOUSE	4	494-514	N
nta-miR169g	CAGCCAAGGATGACTTGCCGA	Niben101Scf01796g01001.1	Nuclear transcription factor Y subunit A-1	GO:0003700(sequence-specific DNA binding transcription factor activity);GO0006355(regulation of transcription, DNA-templated)	ko04612(Antigen processing and presentation)	-	ARATH	4	1328-1348	N
nta-miR169g	CAGCCAAGGATGACTTGCCGA	Niben101Scf04869g07001.1	Nuclear transcription factor Y subunit A-1	GO:0003677(DNA binding);GO0003700(sequence-specific DNA binding transcription factor activity);GO0006355(regulation of transcription, DNA-templated);GO0016602(CCAAT-binding factor complex)	ko04612(Antigen processing and presentation)	-	ARATH	4	1028-1048	N
nta-miR169g	CAGCCAAGGATGACTTGCCGA	Niben101Scf13387g00028.1	Nuclear transcription factor Y subunit A-3	GO:0003677(DNA binding);GO0003700(sequence-specific DNA binding transcription factor activity);GO0006355(regulation of transcription, DNA-templated);GO0016602(CCAAT-binding factor complex)	ko04612(Antigen processing and presentation)	-	ARATH	4	1073-1093	N
nta-miR169g	CAGCCAAGGATGACTTGCCGA	Niben101Scf15723g00003.1	YA2 [Antirrhinum majus]	-	ko04612(Antigen processing and presentation)	-	emb|CAM12540.1|	2.5	2058-2078	N
nta-miR169h	CAGCCAAGGATGACTTGCCGA	Niben101Scf00736g01012.1	Nuclear transcription factor Y subunit A-5	GO:0003677(DNA binding);GO0003700(sequence-specific DNA binding transcription factor activity);GO0006355(regulation of transcription, DNA-templated);GO0016602(CCAAT-binding factor complex)	ko04612(Antigen processing and presentation)	-	ARATH	4	2093-2113	N
nta-miR169h	CAGCCAAGGATGACTTGCCGA	Niben101Scf01653g02017.1	Kinesin light chain 4	GO:0005515(protein binding)	-	-	MOUSE	4	494-514	N
nta-miR169h	CAGCCAAGGATGACTTGCCGA	Niben101Scf01796g01001.1	Nuclear transcription factor Y subunit A-1	GO:0003700(sequence-specific DNA binding transcription factor activity);GO0006355(regulation of transcription, DNA-templated)	ko04612(Antigen processing and presentation)	-	ARATH	4	1328-1348	N
nta-miR169h	CAGCCAAGGATGACTTGCCGA	Niben101Scf04869g07001.1	Nuclear transcription factor Y subunit A-1	GO:0003677(DNA binding);GO0003700(sequence-specific DNA binding transcription factor activity);GO0006355(regulation of transcription, DNA-templated);GO0016602(CCAAT-binding factor complex)	ko04612(Antigen processing and presentation)	-	ARATH	4	1028-1048	N
nta-miR169h	CAGCCAAGGATGACTTGCCGA	Niben101Scf13387g00028.1	Nuclear transcription factor Y subunit A-3	GO:0003677(DNA binding);GO0003700(sequence-specific DNA binding transcription factor activity);GO0006355(regulation of transcription, DNA-templated);GO0016602(CCAAT-binding factor complex)	ko04612(Antigen processing and presentation)	-	ARATH	4	1073-1093	N
nta-miR169h	CAGCCAAGGATGACTTGCCGA	Niben101Scf15723g00003.1	YA2 [Antirrhinum majus]	-	ko04612(Antigen processing and presentation)	-	emb|CAM12540.1|	2.5	2058-2078	N
nta-miR169i	CAGCCAAGGATGACTTGCCGA	Niben101Scf00736g01012.1	Nuclear transcription factor Y subunit A-5	GO:0003677(DNA binding);GO0003700(sequence-specific DNA binding transcription factor activity);GO0006355(regulation of transcription, DNA-templated);GO0016602(CCAAT-binding factor complex)	ko04612(Antigen processing and presentation)	-	ARATH	4	2093-2113	N
nta-miR169i	CAGCCAAGGATGACTTGCCGA	Niben101Scf01653g02017.1	Kinesin light chain 4	GO:0005515(protein binding)	-	-	MOUSE	4	494-514	N
nta-miR169i	CAGCCAAGGATGACTTGCCGA	Niben101Scf01796g01001.1	Nuclear transcription factor Y subunit A-1	GO:0003700(sequence-specific DNA binding transcription factor activity);GO0006355(regulation of transcription, DNA-templated)	ko04612(Antigen processing and presentation)	-	ARATH	4	1328-1348	N
nta-miR169i	CAGCCAAGGATGACTTGCCGA	Niben101Scf04869g07001.1	Nuclear transcription factor Y subunit A-1	GO:0003677(DNA binding);GO0003700(sequence-specific DNA binding transcription factor activity);GO0006355(regulation of transcription, DNA-templated);GO0016602(CCAAT-binding factor complex)	ko04612(Antigen processing and presentation)	-	ARATH	4	1028-1048	N
nta-miR169i	CAGCCAAGGATGACTTGCCGA	Niben101Scf13387g00028.1	Nuclear transcription factor Y subunit A-3	GO:0003677(DNA binding);GO0003700(sequence-specific DNA binding transcription factor activity);GO0006355(regulation of transcription, DNA-templated);GO0016602(CCAAT-binding factor complex)	ko04612(Antigen processing and presentation)	-	ARATH	4	1073-1093	N
nta-miR169i	CAGCCAAGGATGACTTGCCGA	Niben101Scf15723g00003.1	YA2 [Antirrhinum majus]	-	ko04612(Antigen processing and presentation)	-	emb|CAM12540.1|	2.5	2058-2078	N
nta-miR169j	CAGCCAAGGATGACTTGCCGA	Niben101Scf00736g01012.1	Nuclear transcription factor Y subunit A-5	GO:0003677(DNA binding);GO0003700(sequence-specific DNA binding transcription factor activity);GO0006355(regulation of transcription, DNA-templated);GO0016602(CCAAT-binding factor complex)	ko04612(Antigen processing and presentation)	-	ARATH	4	2093-2113	N
nta-miR169j	CAGCCAAGGATGACTTGCCGA	Niben101Scf01653g02017.1	Kinesin light chain 4	GO:0005515(protein binding)	-	-	MOUSE	4	494-514	N
nta-miR169j	CAGCCAAGGATGACTTGCCGA	Niben101Scf01796g01001.1	Nuclear transcription factor Y subunit A-1	GO:0003700(sequence-specific DNA binding transcription factor activity);GO0006355(regulation of transcription, DNA-templated)	ko04612(Antigen processing and presentation)	-	ARATH	4	1328-1348	N
nta-miR169j	CAGCCAAGGATGACTTGCCGA	Niben101Scf04869g07001.1	Nuclear transcription factor Y subunit A-1	GO:0003677(DNA binding);GO0003700(sequence-specific DNA binding transcription factor activity);GO0006355(regulation of transcription, DNA-templated);GO0016602(CCAAT-binding factor complex)	ko04612(Antigen processing and presentation)	-	ARATH	4	1028-1048	N
nta-miR169j	CAGCCAAGGATGACTTGCCGA	Niben101Scf13387g00028.1	Nuclear transcription factor Y subunit A-3	GO:0003677(DNA binding);GO0003700(sequence-specific DNA binding transcription factor activity);GO0006355(regulation of transcription, DNA-templated);GO0016602(CCAAT-binding factor complex)	ko04612(Antigen processing and presentation)	-	ARATH	4	1073-1093	N
nta-miR169j	CAGCCAAGGATGACTTGCCGA	Niben101Scf15723g00003.1	YA2 [Antirrhinum majus]	-	ko04612(Antigen processing and presentation)	-	emb|CAM12540.1|	2.5	2058-2078	N
nta-miR169k	CAGCCAAGGATGACTTGCCGA	Niben101Scf00736g01012.1	Nuclear transcription factor Y subunit A-5	GO:0003677(DNA binding);GO0003700(sequence-specific DNA binding transcription factor activity);GO0006355(regulation of transcription, DNA-templated);GO0016602(CCAAT-binding factor complex)	ko04612(Antigen processing and presentation)	-	ARATH	4	2093-2113	N
nta-miR169k	CAGCCAAGGATGACTTGCCGA	Niben101Scf01653g02017.1	Kinesin light chain 4	GO:0005515(protein binding)	-	-	MOUSE	4	494-514	N
nta-miR169k	CAGCCAAGGATGACTTGCCGA	Niben101Scf01796g01001.1	Nuclear transcription factor Y subunit A-1	GO:0003700(sequence-specific DNA binding transcription factor activity);GO0006355(regulation of transcription, DNA-templated)	ko04612(Antigen processing and presentation)	-	ARATH	4	1328-1348	N
nta-miR169k	CAGCCAAGGATGACTTGCCGA	Niben101Scf04869g07001.1	Nuclear transcription factor Y subunit A-1	GO:0003677(DNA binding);GO0003700(sequence-specific DNA binding transcription factor activity);GO0006355(regulation of transcription, DNA-templated);GO0016602(CCAAT-binding factor complex)	ko04612(Antigen processing and presentation)	-	ARATH	4	1028-1048	N
nta-miR169k	CAGCCAAGGATGACTTGCCGA	Niben101Scf13387g00028.1	Nuclear transcription factor Y subunit A-3	GO:0003677(DNA binding);GO0003700(sequence-specific DNA binding transcription factor activity);GO0006355(regulation of transcription, DNA-templated);GO0016602(CCAAT-binding factor complex)	ko04612(Antigen processing and presentation)	-	ARATH	4	1073-1093	N
nta-miR169k	CAGCCAAGGATGACTTGCCGA	Niben101Scf15723g00003.1	YA2 [Antirrhinum majus]	-	ko04612(Antigen processing and presentation)	-	emb|CAM12540.1|	2.5	2058-2078	N
nta-miR169l	CAGCCAAGGATGACTTGCCGA	Niben101Scf00736g01012.1	Nuclear transcription factor Y subunit A-5	GO:0003677(DNA binding);GO0003700(sequence-specific DNA binding transcription factor activity);GO0006355(regulation of transcription, DNA-templated);GO0016602(CCAAT-binding factor complex)	ko04612(Antigen processing and presentation)	-	ARATH	4	2093-2113	N
nta-miR169l	CAGCCAAGGATGACTTGCCGA	Niben101Scf01653g02017.1	Kinesin light chain 4	GO:0005515(protein binding)	-	-	MOUSE	4	494-514	N
nta-miR169l	CAGCCAAGGATGACTTGCCGA	Niben101Scf01796g01001.1	Nuclear transcription factor Y subunit A-1	GO:0003700(sequence-specific DNA binding transcription factor activity);GO0006355(regulation of transcription, DNA-templated)	ko04612(Antigen processing and presentation)	-	ARATH	4	1328-1348	N
nta-miR169l	CAGCCAAGGATGACTTGCCGA	Niben101Scf04869g07001.1	Nuclear transcription factor Y subunit A-1	GO:0003677(DNA binding);GO0003700(sequence-specific DNA binding transcription factor activity);GO0006355(regulation of transcription, DNA-templated);GO0016602(CCAAT-binding factor complex)	ko04612(Antigen processing and presentation)	-	ARATH	4	1028-1048	N
nta-miR169l	CAGCCAAGGATGACTTGCCGA	Niben101Scf13387g00028.1	Nuclear transcription factor Y subunit A-3	GO:0003677(DNA binding);GO0003700(sequence-specific DNA binding transcription factor activity);GO0006355(regulation of transcription, DNA-templated);GO0016602(CCAAT-binding factor complex)	ko04612(Antigen processing and presentation)	-	ARATH	4	1073-1093	N
nta-miR169l	CAGCCAAGGATGACTTGCCGA	Niben101Scf15723g00003.1	YA2 [Antirrhinum majus]	-	ko04612(Antigen processing and presentation)	-	emb|CAM12540.1|	2.5	2058-2078	N
nta-miR169m	CAGCCAAGGATGACTTGCCGA	Niben101Scf00736g01012.1	Nuclear transcription factor Y subunit A-5	GO:0003677(DNA binding);GO0003700(sequence-specific DNA binding transcription factor activity);GO0006355(regulation of transcription, DNA-templated);GO0016602(CCAAT-binding factor complex)	ko04612(Antigen processing and presentation)	-	ARATH	4	2093-2113	N
nta-miR169m	CAGCCAAGGATGACTTGCCGA	Niben101Scf01653g02017.1	Kinesin light chain 4	GO:0005515(protein binding)	-	-	MOUSE	4	494-514	N
nta-miR169m	CAGCCAAGGATGACTTGCCGA	Niben101Scf01796g01001.1	Nuclear transcription factor Y subunit A-1	GO:0003700(sequence-specific DNA binding transcription factor activity);GO0006355(regulation of transcription, DNA-templated)	ko04612(Antigen processing and presentation)	-	ARATH	4	1328-1348	N
nta-miR169m	CAGCCAAGGATGACTTGCCGA	Niben101Scf04869g07001.1	Nuclear transcription factor Y subunit A-1	GO:0003677(DNA binding);GO0003700(sequence-specific DNA binding transcription factor activity);GO0006355(regulation of transcription, DNA-templated);GO0016602(CCAAT-binding factor complex)	ko04612(Antigen processing and presentation)	-	ARATH	4	1028-1048	N
nta-miR169m	CAGCCAAGGATGACTTGCCGA	Niben101Scf13387g00028.1	Nuclear transcription factor Y subunit A-3	GO:0003677(DNA binding);GO0003700(sequence-specific DNA binding transcription factor activity);GO0006355(regulation of transcription, DNA-templated);GO0016602(CCAAT-binding factor complex)	ko04612(Antigen processing and presentation)	-	ARATH	4	1073-1093	N
nta-miR169m	CAGCCAAGGATGACTTGCCGA	Niben101Scf15723g00003.1	YA2 [Antirrhinum majus]	-	ko04612(Antigen processing and presentation)	-	emb|CAM12540.1|	2.5	2058-2078	N
nta-miR169o	CAGCCAAGGATGACTTGCCGA	Niben101Scf00736g01012.1	Nuclear transcription factor Y subunit A-5	GO:0003677(DNA binding);GO0003700(sequence-specific DNA binding transcription factor activity);GO0006355(regulation of transcription, DNA-templated);GO0016602(CCAAT-binding factor complex)	ko04612(Antigen processing and presentation)	-	ARATH	4	2093-2113	N
nta-miR169o	CAGCCAAGGATGACTTGCCGA	Niben101Scf01653g02017.1	Kinesin light chain 4	GO:0005515(protein binding)	-	-	MOUSE	4	494-514	N
nta-miR169o	CAGCCAAGGATGACTTGCCGA	Niben101Scf01796g01001.1	Nuclear transcription factor Y subunit A-1	GO:0003700(sequence-specific DNA binding transcription factor activity);GO0006355(regulation of transcription, DNA-templated)	ko04612(Antigen processing and presentation)	-	ARATH	4	1328-1348	N
nta-miR169o	CAGCCAAGGATGACTTGCCGA	Niben101Scf04869g07001.1	Nuclear transcription factor Y subunit A-1	GO:0003677(DNA binding);GO0003700(sequence-specific DNA binding transcription factor activity);GO0006355(regulation of transcription, DNA-templated);GO0016602(CCAAT-binding factor complex)	ko04612(Antigen processing and presentation)	-	ARATH	4	1028-1048	N
nta-miR169o	CAGCCAAGGATGACTTGCCGA	Niben101Scf13387g00028.1	Nuclear transcription factor Y subunit A-3	GO:0003677(DNA binding);GO0003700(sequence-specific DNA binding transcription factor activity);GO0006355(regulation of transcription, DNA-templated);GO0016602(CCAAT-binding factor complex)	ko04612(Antigen processing and presentation)	-	ARATH	4	1073-1093	N
nta-miR169o	CAGCCAAGGATGACTTGCCGA	Niben101Scf15723g00003.1	YA2 [Antirrhinum majus]	-	ko04612(Antigen processing and presentation)	-	emb|CAM12540.1|	2.5	2058-2078	N
nta-miR169p	CAGCCAAGGATGACTTGCCGA	Niben101Scf00736g01012.1	Nuclear transcription factor Y subunit A-5	GO:0003677(DNA binding);GO0003700(sequence-specific DNA binding transcription factor activity);GO0006355(regulation of transcription, DNA-templated);GO0016602(CCAAT-binding factor complex)	ko04612(Antigen processing and presentation)	-	ARATH	4	2093-2113	N
nta-miR169p	CAGCCAAGGATGACTTGCCGA	Niben101Scf01653g02017.1	Kinesin light chain 4	GO:0005515(protein binding)	-	-	MOUSE	4	494-514	N
nta-miR169p	CAGCCAAGGATGACTTGCCGA	Niben101Scf01796g01001.1	Nuclear transcription factor Y subunit A-1	GO:0003700(sequence-specific DNA binding transcription factor activity);GO0006355(regulation of transcription, DNA-templated)	ko04612(Antigen processing and presentation)	-	ARATH	4	1328-1348	N
nta-miR169p	CAGCCAAGGATGACTTGCCGA	Niben101Scf04869g07001.1	Nuclear transcription factor Y subunit A-1	GO:0003677(DNA binding);GO0003700(sequence-specific DNA binding transcription factor activity);GO0006355(regulation of transcription, DNA-templated);GO0016602(CCAAT-binding factor complex)	ko04612(Antigen processing and presentation)	-	ARATH	4	1028-1048	N
nta-miR169p	CAGCCAAGGATGACTTGCCGA	Niben101Scf13387g00028.1	Nuclear transcription factor Y subunit A-3	GO:0003677(DNA binding);GO0003700(sequence-specific DNA binding transcription factor activity);GO0006355(regulation of transcription, DNA-templated);GO0016602(CCAAT-binding factor complex)	ko04612(Antigen processing and presentation)	-	ARATH	4	1073-1093	N
nta-miR169p	CAGCCAAGGATGACTTGCCGA	Niben101Scf15723g00003.1	YA2 [Antirrhinum majus]	-	ko04612(Antigen processing and presentation)	-	emb|CAM12540.1|	2.5	2058-2078	N
nta-miR171b	TTGAGCCGCGCCAATATCACT	Niben101Scf02989g01030.1	HAD family hydrolase [Pseudomonas syringae]	GO:0008152(metabolic process);GO0016787(hydrolase activity)	ko00740(Riboflavin metabolism)	-	ref|WP_024663959.1|	4	1370-1390	N
nta-miR171b	TTGAGCCGCGCCAATATCACT	Niben101Scf07372g00001.1	Riboflavin kinase	GO:0008531(riboflavin kinase activity);GO0009231(riboflavin biosynthetic process)	ko00740(Riboflavin metabolism)	-	HUMAN	4	1020-1040	N
nta-miR171c	TGATTGAGCCGTGCCAATATC	Niben101Scf01782g11026.1	Protein translocase subunit SecY	GO:0015031(protein transport);GO0016020(membrane)	-	-	SYNE7	4	2575-2594	N
nta-miR171c	TGATTGAGCCGTGCCAATATC	Niben101Scf03550g00017.1	T-complex protein 1 subunit delta	GO:0005524(ATP binding);GO0006457(protein folding);GO0044267(cellular protein metabolic process);GO0051082(unfolded protein binding)	-	-	ENCCU	3.5	1918-1938	N
nta-miR172a	AGAATCTTGATGATGCTGCAG	Niben101Scf00253g00003.1	receptor kinase 3 LENGTH=850	GO:0004672(protein kinase activity);GO0004674(protein serine/threonine kinase activity);GO0005524(ATP binding);GO0006468(protein phosphorylation);GO0016772(transferase activity, transferring phosphorus-containing groups);GO0048544(recognition of pollen)	-	-	AT4G21380.1	3.5	2584-2604	N
nta-miR172a	AGAATCTTGATGATGCTGCAG	Niben101Scf00280g01007.1	AP2-like ethylene-responsive transcription factor	GO:0003677(DNA binding);GO0003700(sequence-specific DNA binding transcription factor activity);GO0006355(regulation of transcription, DNA-templated)	-	-	ARATH	3	1812-1832	N
nta-miR172a	AGAATCTTGATGATGCTGCAG	Niben101Scf00491g03002.1	Serine/threonine-protein phosphatase 4 regulatory subunit 4	GO:0005488(binding);GO0005515(protein binding)	ko04111(Cell cycle - yeast);ko04113(Meiosis - yeast);ko04114(Oocyte meiosis);ko04310(Wnt signaling pathway);ko04350(TGF-beta signaling pathway);ko04530(Tight junction);ko04730(Long-term depression);ko05142(Chagas disease)	-	HUMAN	4	638-657	N
nta-miR172a	AGAATCTTGATGATGCTGCAG	Niben101Scf00603g04004.1	Protein kinase superfamily protein LENGTH=438	GO:0004672(protein kinase activity);GO0004674(protein serine/threonine kinase activity);GO0005524(ATP binding);GO0006468(protein phosphorylation);GO0016772(transferase activity, transferring phosphorus-containing groups)	-	-	AT3G61160.2	4	1320-1339	N
nta-miR172a	AGAATCTTGATGATGCTGCAG	Niben101Scf01026g03013.1	Myb-related protein 330	GO:0003677(DNA binding);GO0003682(chromatin binding)	-	-	ANTMA	3	370-389	N
nta-miR172a	AGAATCTTGATGATGCTGCAG	Niben101Scf01432g01005.1	AP2-like ethylene-responsive transcription factor	GO:0003677(DNA binding);GO0003700(sequence-specific DNA binding transcription factor activity);GO0006355(regulation of transcription, DNA-templated)	-	-	ARATH	2	2066-2086	N
nta-miR172a	AGAATCTTGATGATGCTGCAG	Niben101Scf01984g00024.1	Receptor-like protein kinase	GO:0004672(protein kinase activity);GO0004674(protein serine/threonine kinase activity);GO0005524(ATP binding);GO0006468(protein phosphorylation);GO0016772(transferase activity, transferring phosphorus-containing groups)	-	-	ARATH	4	2633-2652	N
nta-miR172a	AGAATCTTGATGATGCTGCAG	Niben101Scf02237g09013.1	Peroxisomal membrane protein PEX14	GO:0005515(protein binding);GO0005778(peroxisomal membrane);GO0016560(protein import into peroxisome matrix, docking)	-	-	ARATH	3	176-195	N
nta-miR172a	AGAATCTTGATGATGCTGCAG	Niben101Scf02243g07026.1	Peroxisomal membrane protein PEX14	GO:0005515(protein binding);GO0005778(peroxisomal membrane);GO0016560(protein import into peroxisome matrix, docking)	-	-	ARATH	3	146-165	N
nta-miR172a	AGAATCTTGATGATGCTGCAG	Niben101Scf02264g06032.1	receptor kinase 2 LENGTH=847	GO:0004672(protein kinase activity);GO0005515(protein binding);GO0005524(ATP binding);GO0006468(protein phosphorylation);GO0016772(transferase activity, transferring phosphorus-containing groups);GO0048544(recognition of pollen)	-	-	AT1G65800.1	3.5	1435-1455	N
nta-miR172a	AGAATCTTGATGATGCTGCAG	Niben101Scf02482g01017.1	nucleotidyltransferase [Medicago truncatula]	GO:0016779(nucleotidyltransferase activity)	-	-	gb|AES98980.2|	4	1693-1713	N
nta-miR172a	AGAATCTTGATGATGCTGCAG	Niben101Scf02541g09006.1	Cyclin-D-binding Myb-like transcription factor 1	GO:0003677(DNA binding);GO0003682(chromatin binding)	-	-	MOUSE	3	427-446	N
nta-miR172a	AGAATCTTGATGATGCTGCAG	Niben101Scf03437g00005.1	transcriptional regulator of RNA polII, SAGA, subunit [Medicago truncatula]	GO:0070461(SAGA-type complex)	-	-	gb|KEH39752.1|	4	484-505	N
nta-miR172a	AGAATCTTGATGATGCTGCAG	Niben101Scf03883g05010.1	AP2-like ethylene-responsive transcription factor	GO:0003677(DNA binding);GO0003700(sequence-specific DNA binding transcription factor activity);GO0006355(regulation of transcription, DNA-templated)	-	-	ARATH	1	1642-1662	N
nta-miR172a	AGAATCTTGATGATGCTGCAG	Niben101Scf04001g03022.1	Chromodomain-helicase-DNA-binding protein 3	GO:0005515(protein binding);GO0008270(zinc ion binding)	-	-	DROME	4	1118-1137	N
nta-miR172a	AGAATCTTGATGATGCTGCAG	Niben101Scf04232g00006.1	ATP-dependent RNA helicase ded1	GO:0003676(nucleic acid binding);GO0005524(ATP binding)	ko00230(Purine metabolism)	-	EMENI	3.5	2283-2302	N
nta-miR172a	AGAATCTTGATGATGCTGCAG	Niben101Scf05171g00001.1	Protein kinase superfamily protein LENGTH=409	GO:0004672(protein kinase activity);GO0004674(protein serine/threonine kinase activity);GO0005524(ATP binding);GO0006468(protein phosphorylation);GO0016772(transferase activity, transferring phosphorus-containing groups)	-	-	AT3G05840.2	4	1306-1325	N
nta-miR172a	AGAATCTTGATGATGCTGCAG	Niben101Scf07223g00002.1	Ethylene-responsive transcription factor 5	GO:0003677(DNA binding);GO0003700(sequence-specific DNA binding transcription factor activity);GO0006355(regulation of transcription, DNA-templated)	-	-	ARATH	3	901-921	N
nta-miR172a	AGAATCTTGATGATGCTGCAG	Niben101Scf07444g03006.1	AP2-like ethylene-responsive transcription factor	GO:0003677(DNA binding);GO0003700(sequence-specific DNA binding transcription factor activity);GO0006355(regulation of transcription, DNA-templated)	-	-	ARATH	2	2043-2063	N
nta-miR172a	AGAATCTTGATGATGCTGCAG	Niben101Scf07944g03004.1	AP2-like ethylene-responsive transcription factor	GO:0003677(DNA binding);GO0003700(sequence-specific DNA binding transcription factor activity);GO0006355(regulation of transcription, DNA-templated)	-	-	ARATH	2	1694-1714	N
nta-miR172a	AGAATCTTGATGATGCTGCAG	Niben101Scf10120g01001.1	receptor kinase 3 LENGTH=850	GO:0004672(protein kinase activity);GO0004674(protein serine/threonine kinase activity);GO0005524(ATP binding);GO0006468(protein phosphorylation);GO0016772(transferase activity, transferring phosphorus-containing groups);GO0048544(recognition of pollen)	-	-	AT4G21380.1	3.5	3901-3921	N
nta-miR172a	AGAATCTTGATGATGCTGCAG	Niben101Scf10215g00012.1	Potassium transporter 4	GO:0015079(potassium ion transmembrane transporter activity);GO0016020(membrane);GO0071805(potassium ion transmembrane transport)	-	-	ARATH	4	1531-1552	N
nta-miR172a	AGAATCTTGATGATGCTGCAG	Niben101Scf16939g00010.1	Serine/threonine-protein phosphatase 4 regulatory subunit 1	GO:0005488(binding)	ko04111(Cell cycle - yeast);ko04113(Meiosis - yeast);ko04114(Oocyte meiosis);ko04310(Wnt signaling pathway);ko04350(TGF-beta signaling pathway);ko04530(Tight junction);ko04730(Long-term depression);ko05142(Chagas disease)	-	RAT	4	768-787	N
nta-miR172a	AGAATCTTGATGATGCTGCAG	Niben101Scf25996g00006.1	AP2-like ethylene-responsive transcription factor	GO:0003677(DNA binding);GO0003700(sequence-specific DNA binding transcription factor activity);GO0006355(regulation of transcription, DNA-templated)	-	-	ARATH	3	1822-1842	N
nta-miR319a	TTGGACTGAAGGGAGCTCCCT	Niben101Scf00862g01016.1	MYB-like transcription factor ETC1	GO:0003677(DNA binding);GO0003682(chromatin binding)	-	-	ARATH	3	1400-1421	N
nta-miR319a	TTGGACTGAAGGGAGCTCCCT	Niben101Scf00885g07005.1	TB1-like TCP family transcription factor [Helianthus annuus]	-	-	-	gb|AEB37528.1|	2.5	1042-1061	N
nta-miR319a	TTGGACTGAAGGGAGCTCCCT	Niben101Scf01212g00003.1	Transcription factor TCP4	-	-	-	ARATH	2.5	943-962	N
nta-miR319a	TTGGACTGAAGGGAGCTCCCT	Niben101Scf02581g01011.1	5'-AMP-activated protein kinase subunit gamma	-	ko04910(Insulin signaling pathway);ko04920(Adipocytokine signaling pathway);ko05410(Hypertrophic cardiomyopathy (HCM))	-	DICDI	4	1502-1523	N
nta-miR319a	TTGGACTGAAGGGAGCTCCCT	Niben101Scf03085g03003.1	Transcription factor TCP4	-	-	-	ARATH	4	979-998	N
nta-miR319a	TTGGACTGAAGGGAGCTCCCT	Niben101Scf03085g03004.1	Transcription factor TCP4	-	-	-	ARATH	4	616-635	N
nta-miR319a	TTGGACTGAAGGGAGCTCCCT	Niben101Scf03278g04009.1	TCP family transcription factor 4 LENGTH=420	-	-	-	AT3G15030.1	2.5	1851-1870	N
nta-miR319a	TTGGACTGAAGGGAGCTCCCT	Niben101Scf03932g05003.1	TCP family transcription factor 4 LENGTH=420	-	-	-	AT3G15030.1	2.5	1054-1073	N
nta-miR319a	TTGGACTGAAGGGAGCTCCCT	Niben101Scf05396g03003.1	TCP family transcription factor 4 LENGTH=420	-	-	-	AT3G15030.1	2.5	1087-1106	N
nta-miR319a	TTGGACTGAAGGGAGCTCCCT	Niben101Scf06058g00015.1	Pimeloyl-[acyl-carrier protein] methyl ester esterase	-	-	-	PECCP	3	2093-2112	N
nta-miR319a	TTGGACTGAAGGGAGCTCCCT	Niben101Scf07883g07003.1	Transcription factor TCP4	-	-	-	ARATH	2	889-908	N
nta-miR319a	TTGGACTGAAGGGAGCTCCCT	Niben101Scf12470g02003.1	Transcription factor TCP4	-	-	-	ARATH	2.5	937-956	N
nta-miR319a	TTGGACTGAAGGGAGCTCCCT	Niben101Scf18102g00002.1	Transcription factor TCP4	-	-	-	ARATH	2	1050-1069	N
nta-miR319b	TTGGACTGAAGGGAGCTCCCT	Niben101Scf00862g01016.1	MYB-like transcription factor ETC1	GO:0003677(DNA binding);GO0003682(chromatin binding)	-	-	ARATH	3	1400-1421	N
nta-miR319b	TTGGACTGAAGGGAGCTCCCT	Niben101Scf00885g07005.1	TB1-like TCP family transcription factor [Helianthus annuus]	-	-	-	gb|AEB37528.1|	2.5	1042-1061	N
nta-miR319b	TTGGACTGAAGGGAGCTCCCT	Niben101Scf01212g00003.1	Transcription factor TCP4	-	-	-	ARATH	2.5	943-962	N
nta-miR319b	TTGGACTGAAGGGAGCTCCCT	Niben101Scf02581g01011.1	5'-AMP-activated protein kinase subunit gamma	-	ko04910(Insulin signaling pathway);ko04920(Adipocytokine signaling pathway);ko05410(Hypertrophic cardiomyopathy (HCM))	-	DICDI	4	1502-1523	N
nta-miR319b	TTGGACTGAAGGGAGCTCCCT	Niben101Scf03085g03003.1	Transcription factor TCP4	-	-	-	ARATH	4	979-998	N
nta-miR319b	TTGGACTGAAGGGAGCTCCCT	Niben101Scf03085g03004.1	Transcription factor TCP4	-	-	-	ARATH	4	616-635	N
nta-miR319b	TTGGACTGAAGGGAGCTCCCT	Niben101Scf03278g04009.1	TCP family transcription factor 4 LENGTH=420	-	-	-	AT3G15030.1	2.5	1851-1870	N
nta-miR319b	TTGGACTGAAGGGAGCTCCCT	Niben101Scf03932g05003.1	TCP family transcription factor 4 LENGTH=420	-	-	-	AT3G15030.1	2.5	1054-1073	N
nta-miR319b	TTGGACTGAAGGGAGCTCCCT	Niben101Scf05396g03003.1	TCP family transcription factor 4 LENGTH=420	-	-	-	AT3G15030.1	2.5	1087-1106	N
nta-miR319b	TTGGACTGAAGGGAGCTCCCT	Niben101Scf06058g00015.1	Pimeloyl-[acyl-carrier protein] methyl ester esterase	-	-	-	PECCP	3	2093-2112	N
nta-miR319b	TTGGACTGAAGGGAGCTCCCT	Niben101Scf07883g07003.1	Transcription factor TCP4	-	-	-	ARATH	2	889-908	N
nta-miR319b	TTGGACTGAAGGGAGCTCCCT	Niben101Scf12470g02003.1	Transcription factor TCP4	-	-	-	ARATH	2.5	937-956	N
nta-miR319b	TTGGACTGAAGGGAGCTCCCT	Niben101Scf18102g00002.1	Transcription factor TCP4	-	-	-	ARATH	2	1050-1069	N
nta-miR390a	AAGCTCAGGAGGGATAGCACC	Niben101Scf00016g00006.1	Receptor-like protein kinase 5	GO:0004672(protein kinase activity);GO0004674(protein serine/threonine kinase activity);GO0005515(protein binding);GO0005524(ATP binding);GO0006468(protein phosphorylation);GO0016772(transferase activity, transferring phosphorus-containing groups)	-	-	ARATH	4	1792-1812	N
nta-miR390a	AAGCTCAGGAGGGATAGCACC	Niben101Scf02816g02007.1	Mitochondrial substrate carrier family protein LENGTH=325	GO:0005743(mitochondrial inner membrane);GO0055085(transmembrane transport)	ko04020(Calcium signaling pathway);ko05012(Parkinson's disease);ko05016(Huntington's disease)	-	AT4G26180.1	4	351-371	N
nta-miR390a	AAGCTCAGGAGGGATAGCACC	Niben101Scf03185g01009.1	3-ketoacyl-CoA thiolase	GO:0003824(catalytic activity);GO0008152(metabolic process);GO0016747(transferase activity, transferring acyl groups other than amino-acyl groups)	ko00071(Fatty acid metabolism);ko00280(Valine, leucine and isoleucine degradation);ko00281(Geraniol degradation);ko00281(Geraniol degradation);ko00362(Benzoate degradation via hydroxylation);ko00592(alpha-Linolenic acid metabolism);ko00642(Ethylbenzene degradation)	-	ALISL	4	463-482	N
nta-miR390a	AAGCTCAGGAGGGATAGCACC	Niben101Scf03281g01014.1	Oxygen-dependent coproporphyrinogen-III oxidase	GO:0004109(coproporphyrinogen oxidase activity);GO0006779(porphyrin-containing compound biosynthetic process);GO0055114(oxidation-reduction process)	ko00860(Porphyrin and chlorophyll metabolism)	-	PSEPF	3.5	585-606	N
nta-miR390a	AAGCTCAGGAGGGATAGCACC	Niben101Scf03971g02016.1	receptor-like protein kinase 2 LENGTH=1151	GO:0004672(protein kinase activity);GO0004674(protein serine/threonine kinase activity);GO0005515(protein binding);GO0005524(ATP binding);GO0006468(protein phosphorylation);GO0016772(transferase activity, transferring phosphorus-containing groups)	-	-	AT3G02130.1	2.5	874-894	N
nta-miR390a	AAGCTCAGGAGGGATAGCACC	Niben101Scf04010g01005.1	Receptor-like protein kinase 2	GO:0004672(protein kinase activity);GO0004674(protein serine/threonine kinase activity);GO0005515(protein binding);GO0005524(ATP binding);GO0006468(protein phosphorylation);GO0016772(transferase activity, transferring phosphorus-containing groups)	-	-	ARATH	4	1813-1833	N
nta-miR390a	AAGCTCAGGAGGGATAGCACC	Niben101Scf04161g00003.1	Receptor-like protein kinase	GO:0004672(protein kinase activity);GO0005524(ATP binding);GO0006468(protein phosphorylation);GO0016772(transferase activity, transferring phosphorus-containing groups)	ko04210(Apoptosis);ko04620(Toll-like receptor signaling pathway);ko04722(Neurotrophin signaling pathway);ko05140(Leishmaniasis);ko05142(Chagas disease)	-	ARATH	4	1590-1610	N
nta-miR390a	AAGCTCAGGAGGGATAGCACC	Niben101Scf04174g00007.1	Receptor-like protein kinase 2	GO:0004672(protein kinase activity);GO0004674(protein serine/threonine kinase activity);GO0005515(protein binding);GO0005524(ATP binding);GO0006468(protein phosphorylation);GO0016772(transferase activity, transferring phosphorus-containing groups)	-	-	ARATH	4	760-780	N
nta-miR390a	AAGCTCAGGAGGGATAGCACC	Niben101Scf04377g07005.1	Cysteine-rich receptor-like protein kinase 29	GO:0004672(protein kinase activity);GO0004674(protein serine/threonine kinase activity);GO0005515(protein binding);GO0005524(ATP binding);GO0006468(protein phosphorylation);GO0016772(transferase activity, transferring phosphorus-containing groups)	-	-	ARATH	4	1517-1537	N
nta-miR390a	AAGCTCAGGAGGGATAGCACC	Niben101Scf04400g04011.1	receptor-like protein kinase 2 LENGTH=1151	GO:0004672(protein kinase activity);GO0004674(protein serine/threonine kinase activity);GO0005515(protein binding);GO0005524(ATP binding);GO0006468(protein phosphorylation);GO0016772(transferase activity, transferring phosphorus-containing groups)	-	-	AT3G02130.1	2	901-921	N
nta-miR390a	AAGCTCAGGAGGGATAGCACC	Niben101Scf04776g00003.1	Glycogen debranching enzyme	GO:0003824(catalytic activity);GO0004553(hydrolase activity, hydrolyzing O-glycosyl compounds);GO0005975(carbohydrate metabolic process);GO0043169(cation binding)	-	-	SERP5	3.5	1030-1049	N
nta-miR390a	AAGCTCAGGAGGGATAGCACC	Niben101Scf06775g00039.1	Cysteine-rich receptor-like protein kinase 27	GO:0004672(protein kinase activity);GO0005515(protein binding);GO0005524(ATP binding);GO0006468(protein phosphorylation);GO0016772(transferase activity, transferring phosphorus-containing groups)	-	-	ARATH	4	1944-1964	N
nta-miR390a	AAGCTCAGGAGGGATAGCACC	Niben101Scf07184g02002.1	Unknown protein	-	-	-	-	4	156-177	N
nta-miR390a	AAGCTCAGGAGGGATAGCACC	Niben101Scf09296g00007.1	Cysteine-rich receptor-like protein kinase 27	GO:0004672(protein kinase activity);GO0005515(protein binding);GO0005524(ATP binding);GO0006468(protein phosphorylation);GO0016772(transferase activity, transferring phosphorus-containing groups)	-	-	ARATH	3	1515-1535	N
nta-miR390a	AAGCTCAGGAGGGATAGCACC	Niben101Scf09698g00001.1	Cysteine-rich receptor-like protein kinase 27	GO:0004672(protein kinase activity);GO0005515(protein binding);GO0005524(ATP binding);GO0006468(protein phosphorylation);GO0016772(transferase activity, transferring phosphorus-containing groups)	-	-	ARATH	4	46-66	N
nta-miR390a	AAGCTCAGGAGGGATAGCACC	Niben101Scf09708g10001.1	Oxygen-dependent coproporphyrinogen-III oxidase	GO:0004109(coproporphyrinogen oxidase activity);GO0006779(porphyrin-containing compound biosynthetic process);GO0055114(oxidation-reduction process)	ko00860(Porphyrin and chlorophyll metabolism)	-	YERPA	3.5	625-646	N
nta-miR390a	AAGCTCAGGAGGGATAGCACC	Niben101Scf13942g00026.1	acetyl-CoA carboxylase [Bacteroides sp. 3_1_23]	GO:0046373(L-arabinose metabolic process);GO0046556(alpha-L-arabinofuranosidase activity)	-	-	ref|WP_032852534.1|	4	1172-1192	N
nta-miR390b	AAGCTCAGGAGGGATAGCGCC	Niben101Scf03281g01014.1	Oxygen-dependent coproporphyrinogen-III oxidase	GO:0004109(coproporphyrinogen oxidase activity);GO0006779(porphyrin-containing compound biosynthetic process);GO0055114(oxidation-reduction process)	ko00860(Porphyrin and chlorophyll metabolism)	-	PSEPF	4	585-606	N
nta-miR390b	AAGCTCAGGAGGGATAGCGCC	Niben101Scf03971g02016.1	receptor-like protein kinase 2 LENGTH=1151	GO:0004672(protein kinase activity);GO0004674(protein serine/threonine kinase activity);GO0005515(protein binding);GO0005524(ATP binding);GO0006468(protein phosphorylation);GO0016772(transferase activity, transferring phosphorus-containing groups)	-	-	AT3G02130.1	3	874-894	N
nta-miR390b	AAGCTCAGGAGGGATAGCGCC	Niben101Scf04400g04011.1	receptor-like protein kinase 2 LENGTH=1151	GO:0004672(protein kinase activity);GO0004674(protein serine/threonine kinase activity);GO0005515(protein binding);GO0005524(ATP binding);GO0006468(protein phosphorylation);GO0016772(transferase activity, transferring phosphorus-containing groups)	-	-	AT3G02130.1	2.5	901-921	N
nta-miR390b	AAGCTCAGGAGGGATAGCGCC	Niben101Scf04776g00003.1	Glycogen debranching enzyme	GO:0003824(catalytic activity);GO0004553(hydrolase activity, hydrolyzing O-glycosyl compounds);GO0005975(carbohydrate metabolic process);GO0043169(cation binding)	-	-	SERP5	4	1030-1049	N
nta-miR390b	AAGCTCAGGAGGGATAGCGCC	Niben101Scf06775g00039.1	Cysteine-rich receptor-like protein kinase 27	GO:0004672(protein kinase activity);GO0005515(protein binding);GO0005524(ATP binding);GO0006468(protein phosphorylation);GO0016772(transferase activity, transferring phosphorus-containing groups)	-	-	ARATH	4	1944-1964	N
nta-miR390b	AAGCTCAGGAGGGATAGCGCC	Niben101Scf09296g00007.1	Cysteine-rich receptor-like protein kinase 27	GO:0004672(protein kinase activity);GO0005515(protein binding);GO0005524(ATP binding);GO0006468(protein phosphorylation);GO0016772(transferase activity, transferring phosphorus-containing groups)	-	-	ARATH	3.5	1515-1535	N
nta-miR390b	AAGCTCAGGAGGGATAGCGCC	Niben101Scf09698g00001.1	Cysteine-rich receptor-like protein kinase 27	GO:0004672(protein kinase activity);GO0005515(protein binding);GO0005524(ATP binding);GO0006468(protein phosphorylation);GO0016772(transferase activity, transferring phosphorus-containing groups)	-	-	ARATH	4	46-66	N
nta-miR390b	AAGCTCAGGAGGGATAGCGCC	Niben101Scf09708g10001.1	Oxygen-dependent coproporphyrinogen-III oxidase	GO:0004109(coproporphyrinogen oxidase activity);GO0006779(porphyrin-containing compound biosynthetic process);GO0055114(oxidation-reduction process)	ko00860(Porphyrin and chlorophyll metabolism)	-	YERPA	4	625-646	N
nta-miR390c	AAGCTCAGGAGGGATAGCGCC	Niben101Scf03281g01014.1	Oxygen-dependent coproporphyrinogen-III oxidase	GO:0004109(coproporphyrinogen oxidase activity);GO0006779(porphyrin-containing compound biosynthetic process);GO0055114(oxidation-reduction process)	ko00860(Porphyrin and chlorophyll metabolism)	-	PSEPF	4	585-606	N
nta-miR390c	AAGCTCAGGAGGGATAGCGCC	Niben101Scf03971g02016.1	receptor-like protein kinase 2 LENGTH=1151	GO:0004672(protein kinase activity);GO0004674(protein serine/threonine kinase activity);GO0005515(protein binding);GO0005524(ATP binding);GO0006468(protein phosphorylation);GO0016772(transferase activity, transferring phosphorus-containing groups)	-	-	AT3G02130.1	3	874-894	N
nta-miR390c	AAGCTCAGGAGGGATAGCGCC	Niben101Scf04400g04011.1	receptor-like protein kinase 2 LENGTH=1151	GO:0004672(protein kinase activity);GO0004674(protein serine/threonine kinase activity);GO0005515(protein binding);GO0005524(ATP binding);GO0006468(protein phosphorylation);GO0016772(transferase activity, transferring phosphorus-containing groups)	-	-	AT3G02130.1	2.5	901-921	N
nta-miR390c	AAGCTCAGGAGGGATAGCGCC	Niben101Scf04776g00003.1	Glycogen debranching enzyme	GO:0003824(catalytic activity);GO0004553(hydrolase activity, hydrolyzing O-glycosyl compounds);GO0005975(carbohydrate metabolic process);GO0043169(cation binding)	-	-	SERP5	4	1030-1049	N
nta-miR390c	AAGCTCAGGAGGGATAGCGCC	Niben101Scf06775g00039.1	Cysteine-rich receptor-like protein kinase 27	GO:0004672(protein kinase activity);GO0005515(protein binding);GO0005524(ATP binding);GO0006468(protein phosphorylation);GO0016772(transferase activity, transferring phosphorus-containing groups)	-	-	ARATH	4	1944-1964	N
nta-miR390c	AAGCTCAGGAGGGATAGCGCC	Niben101Scf09296g00007.1	Cysteine-rich receptor-like protein kinase 27	GO:0004672(protein kinase activity);GO0005515(protein binding);GO0005524(ATP binding);GO0006468(protein phosphorylation);GO0016772(transferase activity, transferring phosphorus-containing groups)	-	-	ARATH	3.5	1515-1535	N
nta-miR390c	AAGCTCAGGAGGGATAGCGCC	Niben101Scf09698g00001.1	Cysteine-rich receptor-like protein kinase 27	GO:0004672(protein kinase activity);GO0005515(protein binding);GO0005524(ATP binding);GO0006468(protein phosphorylation);GO0016772(transferase activity, transferring phosphorus-containing groups)	-	-	ARATH	4	46-66	N
nta-miR390c	AAGCTCAGGAGGGATAGCGCC	Niben101Scf09708g10001.1	Oxygen-dependent coproporphyrinogen-III oxidase	GO:0004109(coproporphyrinogen oxidase activity);GO0006779(porphyrin-containing compound biosynthetic process);GO0055114(oxidation-reduction process)	ko00860(Porphyrin and chlorophyll metabolism)	-	YERPA	4	625-646	N
nta-miR394	TTGGCATTCTGTCCACCTCC	Niben101Scf00133g04003.1	S-adenosyl-L-methionine-dependent methyltransferases superfamily protein LENGTH=610	GO:0008168(methyltransferase activity)	-	-	AT3G56080.1	3	1870-1889	N
nta-miR394	TTGGCATTCTGTCCACCTCC	Niben101Scf01119g00005.1	Actin cyt pan1, putative isoform 1 [Theobroma cacao]	-	-	-	ref|XP_007021650.1|	4	189-207	N
nta-miR394	TTGGCATTCTGTCCACCTCC	Niben101Scf01894g03006.1	loricrin-like [Oryza sativa Japonica Group]	-	-	-	dbj|BAD35335.1|	4	1094-1114	N
nta-miR394	TTGGCATTCTGTCCACCTCC	Niben101Scf02635g00003.1	Auxin-responsive protein IAA7	GO:0005634(nucleus);GO0006355(regulation of transcription, DNA-templated);GO0046983(protein dimerization activity)	-	-	ARATH	2	349-368	N
nta-miR394	TTGGCATTCTGTCCACCTCC	Niben101Scf03412g05006.1	product [Oryza sativa Japonica Group]	GO:0008168(methyltransferase activity)	-	-	ref|NP_001045015.1|	3	1831-1850	N
nta-miR394	TTGGCATTCTGTCCACCTCC	Niben101Scf03937g01012.1	Unknown protein	-	-	-	-	4	267-286	N
nta-miR394	TTGGCATTCTGTCCACCTCC	Niben101Scf13280g00006.1	Glycerol kinase	GO:0005975(carbohydrate metabolic process);GO0016773(phosphotransferase activity, alcohol group as acceptor)	ko00040(Pentose and glucuronate interconversions)	-	STRP8	4	1391-1410	N
nta-miR394	TTGGCATTCTGTCCACCTCC	Niben101Scf13429g03009.1	Unknown protein	-	ko00564(Glycerophospholipid metabolism);ko00565(Ether lipid metabolism);ko04144(Endocytosis);ko04666(Fc gamma R-mediated phagocytosis);ko04912(GnRH signaling pathway)	-	-	2.5	328-346	N
nta-miR394	TTGGCATTCTGTCCACCTCC	Niben101Scf16714g00001.1	Auxin-responsive protein IAA7	GO:0005634(nucleus);GO0006355(regulation of transcription, DNA-templated);GO0046983(protein dimerization activity)	-	-	ARATH	2	339-358	N
nta-miR396a	TTCCACAGCTTTCTTGAACTG	Niben101Scf00126g03005.1	prohibitin 3 LENGTH=277	GO:0016020(membrane)	-	-	AT5G40770.1	4	487-507	N
nta-miR396a	TTCCACAGCTTTCTTGAACTG	Niben101Scf00231g06004.1	Receptor-like protein kinase 2	GO:0004672(protein kinase activity);GO0004674(protein serine/threonine kinase activity);GO0005515(protein binding);GO0005524(ATP binding);GO0006468(protein phosphorylation);GO0016772(transferase activity, transferring phosphorus-containing groups)	-	-	ARATH	3	2146-2165	N
nta-miR396a	TTCCACAGCTTTCTTGAACTG	Niben101Scf00262g00002.1	Pentatricopeptide repeat-containing protein	GO:0005515(protein binding)	-	-	ARATH	3	1654-1674	N
nta-miR396a	TTCCACAGCTTTCTTGAACTG	Niben101Scf00271g07022.1	Charged multivesicular body protein 2b	GO:0007034(vacuolar transport)	ko04144(Endocytosis)	-	DANRE	4	3018-3038	N
nta-miR396a	TTCCACAGCTTTCTTGAACTG	Niben101Scf00705g02009.1	Germin-like protein subfamily 1 member 18	GO:0030145(manganese ion binding);GO0045735(nutrient reservoir activity)	-	-	ARATH	4	634-653	N
nta-miR396a	TTCCACAGCTTTCTTGAACTG	Niben101Scf00962g03006.1	Beta-1,3-galactosyltransferase 7	GO:0006486(protein glycosylation);GO0008378(galactosyltransferase activity);GO0016020(membrane)	-	-	ARATH	3.5	1175-1195	N
nta-miR396a	TTCCACAGCTTTCTTGAACTG	Niben101Scf00978g09002.1	Neutral ceramidase	-	ko00600(Sphingolipid metabolism)	-	ARATH	4	1698-1718	N
nta-miR396a	TTCCACAGCTTTCTTGAACTG	Niben101Scf01060g00001.1	Charged multivesicular body protein 2a homolog 2	GO:0007034(vacuolar transport)	ko04144(Endocytosis)	-	DICDI	4	2916-2936	N
nta-miR396a	TTCCACAGCTTTCTTGAACTG	Niben101Scf01109g00006.1	Growth-regulating factor 7	GO:0005524(ATP binding);GO0005634(nucleus);GO0006355(regulation of transcription, DNA-templated);GO0016818(hydrolase activity, acting on acid anhydrides, in phosphorus-containing anhydrides)	-	-	ARATH	3	837-858	N
nta-miR396a	TTCCACAGCTTTCTTGAACTG	Niben101Scf01121g00005.1	Growth-regulating factor 4	GO:0005524(ATP binding);GO0005634(nucleus);GO0006355(regulation of transcription, DNA-templated);GO0016818(hydrolase activity, acting on acid anhydrides, in phosphorus-containing anhydrides)	-	-	ARATH	3	837-858	N
nta-miR396a	TTCCACAGCTTTCTTGAACTG	Niben101Scf01177g05009.1	Lactosylceramide 4-alpha-galactosyltransferase	-	-	-	MOUSE	4	1186-1207	N
nta-miR396a	TTCCACAGCTTTCTTGAACTG	Niben101Scf01330g02010.1	Protein arginine N-methyltransferase 5	GO:0006479(protein methylation);GO0008168(methyltransferase activity)	ko04111(Cell cycle - yeast)	-	ORYSJ	4	2286-2306	N
nta-miR396a	TTCCACAGCTTTCTTGAACTG	Niben101Scf01409g05008.1	Xylose isomerase	GO:0005975(carbohydrate metabolic process);GO0009045(xylose isomerase activity)	ko00040(Pentose and glucuronate interconversions);ko00051(Fructose and mannose metabolism)	-	ARATH	3.5	806-826	N
nta-miR396a	TTCCACAGCTTTCTTGAACTG	Niben101Scf01830g01022.1	Growth-regulating factor 8	GO:0005524(ATP binding);GO0005634(nucleus);GO0006355(regulation of transcription, DNA-templated);GO0016818(hydrolase activity, acting on acid anhydrides, in phosphorus-containing anhydrides)	-	-	ARATH	3	1031-1052	N
nta-miR396a	TTCCACAGCTTTCTTGAACTG	Niben101Scf01907g00003.1	Xylose isomerase	GO:0005975(carbohydrate metabolic process);GO0009045(xylose isomerase activity)	ko00040(Pentose and glucuronate interconversions);ko00051(Fructose and mannose metabolism)	-	ARATH	3.5	676-696	N
nta-miR396a	TTCCACAGCTTTCTTGAACTG	Niben101Scf02072g01013.1	Receptor-like protein 12	GO:0005515(protein binding)	-	-	ARATH	4	3386-3406	N
nta-miR396a	TTCCACAGCTTTCTTGAACTG	Niben101Scf02665g04014.1	Neutral ceramidase	-	ko00600(Sphingolipid metabolism)	-	ARATH	3.5	1682-1702	N
nta-miR396a	TTCCACAGCTTTCTTGAACTG	Niben101Scf02793g24006.1	Enoyl-[acyl-carrier-protein] reductase [NADH] FabI	-	ko00061(Fatty acid biosynthesis)	-	SYNY3	4	816-835	N
nta-miR396a	TTCCACAGCTTTCTTGAACTG	Niben101Scf02838g06004.1	Methyl-CpG-binding domain-containing protein 10	GO:0003677(DNA binding);GO0005634(nucleus)	ko00310(Lysine degradation);ko04530(Tight junction)	-	ARATH	3	1004-1023	N
nta-miR396a	TTCCACAGCTTTCTTGAACTG	Niben101Scf02897g02017.1	Growth-regulating factor 4	-	-	-	ARATH	3	802-823	N
nta-miR396a	TTCCACAGCTTTCTTGAACTG	Niben101Scf02947g03003.1	B3 domain-containing protein	-	-	-	ARATH	3	313-333	N
nta-miR396a	TTCCACAGCTTTCTTGAACTG	Niben101Scf03927g01003.1	Calcium-transporting ATPase	GO:0000166(nucleotide binding);GO0005388(calcium-transporting ATPase activity);GO0005524(ATP binding);GO0016020(membrane);GO0016021(integral component of membrane);GO0046872(metal ion binding);GO0070588(calcium ion transmembrane transport)	-	-	SYNE7	3	1944-1965	N
nta-miR396a	TTCCACAGCTTTCTTGAACTG	Niben101Scf04018g04009.1	Growth-regulating factor 5	GO:0005524(ATP binding);GO0005634(nucleus);GO0006355(regulation of transcription, DNA-templated);GO0016818(hydrolase activity, acting on acid anhydrides, in phosphorus-containing anhydrides)	-	-	ARATH	3	425-446	N
nta-miR396a	TTCCACAGCTTTCTTGAACTG	Niben101Scf04185g04005.1	B3 domain-containing protein	-	-	-	ARATH	3	322-342	N
nta-miR396a	TTCCACAGCTTTCTTGAACTG	Niben101Scf04375g08004.1	T-complex protein 1 subunit alpha	GO:0005524(ATP binding);GO0006457(protein folding);GO0044267(cellular protein metabolic process);GO0051082(unfolded protein binding)	-	-	CAEEL	4	901-921	N
nta-miR396a	TTCCACAGCTTTCTTGAACTG	Niben101Scf04764g10019.1	Zinc finger FYVE domain-containing protein 26	-	-	-	BOVIN	3	2129-2148	N
nta-miR396a	TTCCACAGCTTTCTTGAACTG	Niben101Scf04813g00009.1	Growth-regulating factor 9	GO:0005524(ATP binding);GO0005634(nucleus);GO0006355(regulation of transcription, DNA-templated);GO0016818(hydrolase activity, acting on acid anhydrides, in phosphorus-containing anhydrides)	-	-	ARATH	3.5	914-935	N
nta-miR396a	TTCCACAGCTTTCTTGAACTG	Niben101Scf04902g00008.1	U-box domain-containing protein 5	GO:0004842(ubiquitin-protein transferase activity);GO0005488(binding);GO0016567(protein ubiquitination)	-	-	ARATH	4	2373-2393	N
nta-miR396a	TTCCACAGCTTTCTTGAACTG	Niben101Scf05135g02001.1	Cathepsin B-like cysteine proteinase 6	GO:0006508(proteolysis);GO0008234(cysteine-type peptidase activity)	-	-	CAEEL	4	230-249	N
nta-miR396a	TTCCACAGCTTTCTTGAACTG	Niben101Scf05217g02001.1	B3 domain-containing protein	-	-	-	ARATH	3	1-21	N
nta-miR396a	TTCCACAGCTTTCTTGAACTG	Niben101Scf05222g04018.1	Unknown protein	-	-	-	-	3	626-647	N
nta-miR396a	TTCCACAGCTTTCTTGAACTG	Niben101Scf05554g07013.1	prohibitin 3 LENGTH=277	GO:0016020(membrane)	-	-	AT5G40770.1	4	547-567	N
nta-miR396a	TTCCACAGCTTTCTTGAACTG	Niben101Scf05644g01001.1	Growth-regulating factor 4	GO:0005524(ATP binding);GO0005634(nucleus);GO0006355(regulation of transcription, DNA-templated);GO0016818(hydrolase activity, acting on acid anhydrides, in phosphorus-containing anhydrides)	-	-	ARATH	3	619-640	N
nta-miR396a	TTCCACAGCTTTCTTGAACTG	Niben101Scf06042g01001.1	Growth-regulating factor 1	-	-	-	ORYSI	3	580-601	N
nta-miR396a	TTCCACAGCTTTCTTGAACTG	Niben101Scf06151g03006.1	ATP-dependent DNA helicase DDM1	GO:0003677(DNA binding);GO0005524(ATP binding);GO0042393(histone binding)	-	-	ARATH	4	3135-3155	N
nta-miR396a	TTCCACAGCTTTCTTGAACTG	Niben101Scf06661g04001.1	Enoyl-[acyl-carrier-protein] reductase [NADH] FabI	-	ko00061(Fatty acid biosynthesis)	-	SYNY3	4	869-888	N
nta-miR396a	TTCCACAGCTTTCTTGAACTG	Niben101Scf07008g02005.1	Pentatricopeptide repeat-containing protein	GO:0005515(protein binding)	-	-	ARATH	3	1690-1710	N
nta-miR396a	TTCCACAGCTTTCTTGAACTG	Niben101Scf08206g01007.1	Growth-regulating factor 8	-	-	-	ARATH	3	896-917	N
nta-miR396a	TTCCACAGCTTTCTTGAACTG	Niben101Scf08535g02004.1	Growth-regulating factor 5	GO:0005524(ATP binding);GO0005634(nucleus);GO0006355(regulation of transcription, DNA-templated);GO0016818(hydrolase activity, acting on acid anhydrides, in phosphorus-containing anhydrides)	-	-	ARATH	3	363-384	N
nta-miR396a	TTCCACAGCTTTCTTGAACTG	Niben101Scf08535g02005.1	Growth-regulating factor 5	GO:0005524(ATP binding);GO0005634(nucleus);GO0006355(regulation of transcription, DNA-templated);GO0016818(hydrolase activity, acting on acid anhydrides, in phosphorus-containing anhydrides)	-	-	ARATH	3	466-487	N
nta-miR396a	TTCCACAGCTTTCTTGAACTG	Niben101Scf08729g02027.1	Zinc finger FYVE domain-containing protein 26	-	-	-	HUMAN	3	3959-3978	N
nta-miR396a	TTCCACAGCTTTCTTGAACTG	Niben101Scf10688g03004.1	Methyl-CpG-binding domain-containing protein 10	GO:0003677(DNA binding);GO0005634(nucleus)	-	-	ARATH	4	1313-1332	N
nta-miR396a	TTCCACAGCTTTCTTGAACTG	Niben101Scf12757g00009.1	Histidine kinase-, DNA gyrase B-, and HSP90-like ATPase family protein LENGTH=663	-	-	-	AT1G19100.1	4	133-152	N
nta-miR396a	TTCCACAGCTTTCTTGAACTG	Niben101Scf13206g00003.1	Growth-regulating factor 9	GO:0005524(ATP binding);GO0005634(nucleus);GO0006355(regulation of transcription, DNA-templated);GO0016818(hydrolase activity, acting on acid anhydrides, in phosphorus-containing anhydrides)	-	-	ARATH	3.5	944-965	N
nta-miR396a	TTCCACAGCTTTCTTGAACTG	Niben101Scf13415g00006.1	Zinc finger FYVE domain-containing protein 16	GO:0046872(metal ion binding)	-	-	HUMAN	3.5	1620-1639	N
nta-miR396a	TTCCACAGCTTTCTTGAACTG	Niben101Scf14022g01008.1	Growth-regulating factor 5	GO:0005524(ATP binding);GO0005634(nucleus);GO0006355(regulation of transcription, DNA-templated);GO0016818(hydrolase activity, acting on acid anhydrides, in phosphorus-containing anhydrides)	-	-	ARATH	3	1106-1127	N
nta-miR396b	TTCCACAGCTTTCTTGAACTT	Niben101Scf00126g03005.1	prohibitin 3 LENGTH=277	GO:0016020(membrane)	-	-	AT5G40770.1	3.5	487-507	N
nta-miR396b	TTCCACAGCTTTCTTGAACTT	Niben101Scf00262g00002.1	Pentatricopeptide repeat-containing protein	GO:0005515(protein binding)	-	-	ARATH	4	1654-1674	N
nta-miR396b	TTCCACAGCTTTCTTGAACTT	Niben101Scf00271g07022.1	Charged multivesicular body protein 2b	GO:0007034(vacuolar transport)	ko04144(Endocytosis)	-	DANRE	3.5	3018-3038	N
nta-miR396b	TTCCACAGCTTTCTTGAACTT	Niben101Scf00813g01007.1	Zinc finger CCCH domain-containing protein 19	GO:0005515(protein binding);GO0008270(zinc ion binding)	ko00310(Lysine degradation)	-	ARATH	4	1162-1182	N
nta-miR396b	TTCCACAGCTTTCTTGAACTT	Niben101Scf01060g00001.1	Charged multivesicular body protein 2a homolog 2	GO:0007034(vacuolar transport)	ko04144(Endocytosis)	-	DICDI	3.5	2916-2936	N
nta-miR396b	TTCCACAGCTTTCTTGAACTT	Niben101Scf01109g00006.1	Growth-regulating factor 7	GO:0005524(ATP binding);GO0005634(nucleus);GO0006355(regulation of transcription, DNA-templated);GO0016818(hydrolase activity, acting on acid anhydrides, in phosphorus-containing anhydrides)	-	-	ARATH	4	837-858	N
nta-miR396b	TTCCACAGCTTTCTTGAACTT	Niben101Scf01121g00005.1	Growth-regulating factor 4	GO:0005524(ATP binding);GO0005634(nucleus);GO0006355(regulation of transcription, DNA-templated);GO0016818(hydrolase activity, acting on acid anhydrides, in phosphorus-containing anhydrides)	-	-	ARATH	4	837-858	N
nta-miR396b	TTCCACAGCTTTCTTGAACTT	Niben101Scf01494g14001.1	Golgi pH regulator	-	-	-	SALSA	4	617-636	N
nta-miR396b	TTCCACAGCTTTCTTGAACTT	Niben101Scf01830g01022.1	Growth-regulating factor 8	GO:0005524(ATP binding);GO0005634(nucleus);GO0006355(regulation of transcription, DNA-templated);GO0016818(hydrolase activity, acting on acid anhydrides, in phosphorus-containing anhydrides)	-	-	ARATH	4	1031-1052	N
nta-miR396b	TTCCACAGCTTTCTTGAACTT	Niben101Scf02002g04014.1	nuclear transport factor 2 (NTF2) family protein [Medicago truncatula]	-	-	-	gb|KEH21834.1|	3	271-290	N
nta-miR396b	TTCCACAGCTTTCTTGAACTT	Niben101Scf02173g00001.1	UDP-Glycosyltransferase superfamily protein LENGTH=453	GO:0008152(metabolic process);GO0016758(transferase activity, transferring hexosyl groups)	-	-	AT5G54010.1	4	1205-1225	N
nta-miR396b	TTCCACAGCTTTCTTGAACTT	Niben101Scf02395g03005.1	glutamate decarboxylase [Nicotiana tabacum]	-	ko00250(Alanine, aspartate and glutamate metabolism);ko00410(beta-Alanine metabolism);ko00430(Taurine and hypotaurine metabolism);ko00650(Butanoate metabolism);ko04940(Type I diabetes mellitus)	-	gb|AAB40608.1|	4	746-766	N
nta-miR396b	TTCCACAGCTTTCTTGAACTT	Niben101Scf02838g06004.1	Methyl-CpG-binding domain-containing protein 10	GO:0003677(DNA binding);GO0005634(nucleus)	ko00310(Lysine degradation);ko04530(Tight junction)	-	ARATH	2	1004-1023	N
nta-miR396b	TTCCACAGCTTTCTTGAACTT	Niben101Scf02897g02017.1	Growth-regulating factor 4	-	-	-	ARATH	4	802-823	N
nta-miR396b	TTCCACAGCTTTCTTGAACTT	Niben101Scf02947g03003.1	B3 domain-containing protein	-	-	-	ARATH	2	313-333	N
nta-miR396b	TTCCACAGCTTTCTTGAACTT	Niben101Scf03308g02019.1	Unknown protein	-	-	-	-	3	297-316	N
nta-miR396b	TTCCACAGCTTTCTTGAACTT	Niben101Scf03927g01003.1	Calcium-transporting ATPase	GO:0000166(nucleotide binding);GO0005388(calcium-transporting ATPase activity);GO0005524(ATP binding);GO0016020(membrane);GO0016021(integral component of membrane);GO0046872(metal ion binding);GO0070588(calcium ion transmembrane transport)	-	-	SYNE7	3.5	1944-1965	N
nta-miR396b	TTCCACAGCTTTCTTGAACTT	Niben101Scf04018g04009.1	Growth-regulating factor 5	GO:0005524(ATP binding);GO0005634(nucleus);GO0006355(regulation of transcription, DNA-templated);GO0016818(hydrolase activity, acting on acid anhydrides, in phosphorus-containing anhydrides)	-	-	ARATH	4	425-446	N
nta-miR396b	TTCCACAGCTTTCTTGAACTT	Niben101Scf04083g01008.1	Vesicle-associated membrane protein 727	GO:0006810(transport)	-	-	ARATH	4	697-716	N
nta-miR396b	TTCCACAGCTTTCTTGAACTT	Niben101Scf04185g04005.1	B3 domain-containing protein	-	-	-	ARATH	2	322-342	N
nta-miR396b	TTCCACAGCTTTCTTGAACTT	Niben101Scf04788g00007.1	Disease resistance protein	GO:0043531(ADP binding)	-	-	ARATH	4	1067-1087	N
nta-miR396b	TTCCACAGCTTTCTTGAACTT	Niben101Scf04813g00009.1	Growth-regulating factor 9	GO:0005524(ATP binding);GO0005634(nucleus);GO0006355(regulation of transcription, DNA-templated);GO0016818(hydrolase activity, acting on acid anhydrides, in phosphorus-containing anhydrides)	-	-	ARATH	4	914-935	N
nta-miR396b	TTCCACAGCTTTCTTGAACTT	Niben101Scf04845g00030.1	Aquaporin Z	GO:0005215(transporter activity);GO0006810(transport);GO0016020(membrane);GO0043531(ADP binding)	-	-	VIBVU	4	2291-2311	N
nta-miR396b	TTCCACAGCTTTCTTGAACTT	Niben101Scf05154g01024.1	Vesicle-associated membrane protein 727	GO:0006810(transport)	-	-	ARATH	4	697-716	N
nta-miR396b	TTCCACAGCTTTCTTGAACTT	Niben101Scf05217g02001.1	B3 domain-containing protein	-	-	-	ARATH	2	1-21	N
nta-miR396b	TTCCACAGCTTTCTTGAACTT	Niben101Scf05222g04018.1	Unknown protein	-	-	-	-	4	626-647	N
nta-miR396b	TTCCACAGCTTTCTTGAACTT	Niben101Scf05554g07013.1	prohibitin 3 LENGTH=277	GO:0016020(membrane)	-	-	AT5G40770.1	3.5	547-567	N
nta-miR396b	TTCCACAGCTTTCTTGAACTT	Niben101Scf05644g01001.1	Growth-regulating factor 4	GO:0005524(ATP binding);GO0005634(nucleus);GO0006355(regulation of transcription, DNA-templated);GO0016818(hydrolase activity, acting on acid anhydrides, in phosphorus-containing anhydrides)	-	-	ARATH	4	619-640	N
nta-miR396b	TTCCACAGCTTTCTTGAACTT	Niben101Scf06042g01001.1	Growth-regulating factor 1	-	-	-	ORYSI	4	580-601	N
nta-miR396b	TTCCACAGCTTTCTTGAACTT	Niben101Scf07008g02005.1	Pentatricopeptide repeat-containing protein	GO:0005515(protein binding)	-	-	ARATH	4	1690-1710	N
nta-miR396b	TTCCACAGCTTTCTTGAACTT	Niben101Scf07395g00031.1	Plasma membrane ATPase	GO:0000166(nucleotide binding);GO0016021(integral component of membrane);GO0046872(metal ion binding)	ko00190(Oxidative phosphorylation)	-	DUNBI	4	6000-6019	N
nta-miR396b	TTCCACAGCTTTCTTGAACTT	Niben101Scf08206g01007.1	Growth-regulating factor 8	-	-	-	ARATH	4	896-917	N
nta-miR396b	TTCCACAGCTTTCTTGAACTT	Niben101Scf08535g02004.1	Growth-regulating factor 5	GO:0005524(ATP binding);GO0005634(nucleus);GO0006355(regulation of transcription, DNA-templated);GO0016818(hydrolase activity, acting on acid anhydrides, in phosphorus-containing anhydrides)	-	-	ARATH	4	363-384	N
nta-miR396b	TTCCACAGCTTTCTTGAACTT	Niben101Scf08535g02005.1	Growth-regulating factor 5	GO:0005524(ATP binding);GO0005634(nucleus);GO0006355(regulation of transcription, DNA-templated);GO0016818(hydrolase activity, acting on acid anhydrides, in phosphorus-containing anhydrides)	-	-	ARATH	4	466-487	N
nta-miR396b	TTCCACAGCTTTCTTGAACTT	Niben101Scf08597g01029.1	Ubiquitin and WLM domain-containing protein [Medicago truncatula]	GO:0005515(protein binding)	-	-	ref|XP_003601543.1|	4	2051-2070	N
nta-miR396b	TTCCACAGCTTTCTTGAACTT	Niben101Scf08633g00005.1	U-box domain-containing protein 18	GO:0004842(ubiquitin-protein transferase activity);GO0005488(binding);GO0005515(protein binding);GO0016567(protein ubiquitination)	-	-	ARATH	4	110-129	N
nta-miR396b	TTCCACAGCTTTCTTGAACTT	Niben101Scf09610g00015.1	Ubiquitin carboxyl-terminal hydrolase 12	GO:0005515(protein binding);GO0006511(ubiquitin-dependent protein catabolic process);GO0036459(ubiquitinyl hydrolase activity)	-	-	ARATH	3.5	3515-3534	N
nta-miR396b	TTCCACAGCTTTCTTGAACTT	Niben101Scf09928g01021.1	Heat shock-related 70 kDa protein 2	-	ko03040(Spliceosome);ko04010(MAPK signaling pathway);ko04144(Endocytosis);ko04612(Antigen processing and presentation)	-	MOUSE	4	1204-1224	N
nta-miR396b	TTCCACAGCTTTCTTGAACTT	Niben101Scf09998g01004.1	Ubiquitin and WLM domain-containing protein [Medicago truncatula]	GO:0005515(protein binding)	-	-	ref|XP_003601543.1|	4	1843-1862	N
nta-miR396b	TTCCACAGCTTTCTTGAACTT	Niben101Scf10688g03004.1	Methyl-CpG-binding domain-containing protein 10	GO:0003677(DNA binding);GO0005634(nucleus)	-	-	ARATH	3	1313-1332	N
nta-miR396b	TTCCACAGCTTTCTTGAACTT	Niben101Scf13206g00003.1	Growth-regulating factor 9	GO:0005524(ATP binding);GO0005634(nucleus);GO0006355(regulation of transcription, DNA-templated);GO0016818(hydrolase activity, acting on acid anhydrides, in phosphorus-containing anhydrides)	-	-	ARATH	4	944-965	N
nta-miR396b	TTCCACAGCTTTCTTGAACTT	Niben101Scf14022g01008.1	Growth-regulating factor 5	GO:0005524(ATP binding);GO0005634(nucleus);GO0006355(regulation of transcription, DNA-templated);GO0016818(hydrolase activity, acting on acid anhydrides, in phosphorus-containing anhydrides)	-	-	ARATH	4	1106-1127	N
nta-miR396c	TTCCACAGCTTTCTTGAACTT	Niben101Scf00126g03005.1	prohibitin 3 LENGTH=277	GO:0016020(membrane)	-	-	AT5G40770.1	3.5	487-507	N
nta-miR396c	TTCCACAGCTTTCTTGAACTT	Niben101Scf00262g00002.1	Pentatricopeptide repeat-containing protein	GO:0005515(protein binding)	-	-	ARATH	4	1654-1674	N
nta-miR396c	TTCCACAGCTTTCTTGAACTT	Niben101Scf00271g07022.1	Charged multivesicular body protein 2b	GO:0007034(vacuolar transport)	ko04144(Endocytosis)	-	DANRE	3.5	3018-3038	N
nta-miR396c	TTCCACAGCTTTCTTGAACTT	Niben101Scf00813g01007.1	Zinc finger CCCH domain-containing protein 19	GO:0005515(protein binding);GO0008270(zinc ion binding)	ko00310(Lysine degradation)	-	ARATH	4	1162-1182	N
nta-miR396c	TTCCACAGCTTTCTTGAACTT	Niben101Scf01060g00001.1	Charged multivesicular body protein 2a homolog 2	GO:0007034(vacuolar transport)	ko04144(Endocytosis)	-	DICDI	3.5	2916-2936	N
nta-miR396c	TTCCACAGCTTTCTTGAACTT	Niben101Scf01109g00006.1	Growth-regulating factor 7	GO:0005524(ATP binding);GO0005634(nucleus);GO0006355(regulation of transcription, DNA-templated);GO0016818(hydrolase activity, acting on acid anhydrides, in phosphorus-containing anhydrides)	-	-	ARATH	4	837-858	N
nta-miR396c	TTCCACAGCTTTCTTGAACTT	Niben101Scf01121g00005.1	Growth-regulating factor 4	GO:0005524(ATP binding);GO0005634(nucleus);GO0006355(regulation of transcription, DNA-templated);GO0016818(hydrolase activity, acting on acid anhydrides, in phosphorus-containing anhydrides)	-	-	ARATH	4	837-858	N
nta-miR396c	TTCCACAGCTTTCTTGAACTT	Niben101Scf01494g14001.1	Golgi pH regulator	-	-	-	SALSA	4	617-636	N
nta-miR396c	TTCCACAGCTTTCTTGAACTT	Niben101Scf01830g01022.1	Growth-regulating factor 8	GO:0005524(ATP binding);GO0005634(nucleus);GO0006355(regulation of transcription, DNA-templated);GO0016818(hydrolase activity, acting on acid anhydrides, in phosphorus-containing anhydrides)	-	-	ARATH	4	1031-1052	N
nta-miR396c	TTCCACAGCTTTCTTGAACTT	Niben101Scf02002g04014.1	nuclear transport factor 2 (NTF2) family protein [Medicago truncatula]	-	-	-	gb|KEH21834.1|	3	271-290	N
nta-miR396c	TTCCACAGCTTTCTTGAACTT	Niben101Scf02173g00001.1	UDP-Glycosyltransferase superfamily protein LENGTH=453	GO:0008152(metabolic process);GO0016758(transferase activity, transferring hexosyl groups)	-	-	AT5G54010.1	4	1205-1225	N
nta-miR396c	TTCCACAGCTTTCTTGAACTT	Niben101Scf02395g03005.1	glutamate decarboxylase [Nicotiana tabacum]	-	ko00250(Alanine, aspartate and glutamate metabolism);ko00410(beta-Alanine metabolism);ko00430(Taurine and hypotaurine metabolism);ko00650(Butanoate metabolism);ko04940(Type I diabetes mellitus)	-	gb|AAB40608.1|	4	746-766	N
nta-miR396c	TTCCACAGCTTTCTTGAACTT	Niben101Scf02838g06004.1	Methyl-CpG-binding domain-containing protein 10	GO:0003677(DNA binding);GO0005634(nucleus)	ko00310(Lysine degradation);ko04530(Tight junction)	-	ARATH	2	1004-1023	N
nta-miR396c	TTCCACAGCTTTCTTGAACTT	Niben101Scf02838g06004.1	Methyl-CpG-binding domain-containing protein 10	GO:0003677(DNA binding);GO0005634(nucleus)	ko00310(Lysine degradation);ko04530(Tight junction)	-	ARATH	3	1364-1383	N
nta-miR396c	TTCCACAGCTTTCTTGAACTT	Niben101Scf02897g02017.1	Growth-regulating factor 4	-	-	-	ARATH	4	802-823	N
nta-miR396c	TTCCACAGCTTTCTTGAACTT	Niben101Scf02947g03003.1	B3 domain-containing protein	-	-	-	ARATH	2	313-333	N
nta-miR396c	TTCCACAGCTTTCTTGAACTT	Niben101Scf03308g02019.1	Unknown protein	-	-	-	-	3	297-316	N
nta-miR396c	TTCCACAGCTTTCTTGAACTT	Niben101Scf03927g01003.1	Calcium-transporting ATPase	GO:0000166(nucleotide binding);GO0005388(calcium-transporting ATPase activity);GO0005524(ATP binding);GO0016020(membrane);GO0016021(integral component of membrane);GO0046872(metal ion binding);GO0070588(calcium ion transmembrane transport)	-	-	SYNE7	3.5	1944-1965	N
nta-miR396c	TTCCACAGCTTTCTTGAACTT	Niben101Scf04018g04009.1	Growth-regulating factor 5	GO:0005524(ATP binding);GO0005634(nucleus);GO0006355(regulation of transcription, DNA-templated);GO0016818(hydrolase activity, acting on acid anhydrides, in phosphorus-containing anhydrides)	-	-	ARATH	4	425-446	N
nta-miR396c	TTCCACAGCTTTCTTGAACTT	Niben101Scf04083g01008.1	Vesicle-associated membrane protein 727	GO:0006810(transport)	-	-	ARATH	4	697-716	N
nta-miR396c	TTCCACAGCTTTCTTGAACTT	Niben101Scf04185g04005.1	B3 domain-containing protein	-	-	-	ARATH	2	322-342	N
nta-miR396c	TTCCACAGCTTTCTTGAACTT	Niben101Scf04788g00007.1	Disease resistance protein	GO:0043531(ADP binding)	-	-	ARATH	4	1067-1087	N
nta-miR396c	TTCCACAGCTTTCTTGAACTT	Niben101Scf04813g00009.1	Growth-regulating factor 9	GO:0005524(ATP binding);GO0005634(nucleus);GO0006355(regulation of transcription, DNA-templated);GO0016818(hydrolase activity, acting on acid anhydrides, in phosphorus-containing anhydrides)	-	-	ARATH	4	914-935	N
nta-miR396c	TTCCACAGCTTTCTTGAACTT	Niben101Scf04845g00030.1	Aquaporin Z	GO:0005215(transporter activity);GO0006810(transport);GO0016020(membrane);GO0043531(ADP binding)	-	-	VIBVU	4	2291-2311	N
nta-miR396c	TTCCACAGCTTTCTTGAACTT	Niben101Scf05154g01024.1	Vesicle-associated membrane protein 727	GO:0006810(transport)	-	-	ARATH	4	697-716	N
nta-miR396c	TTCCACAGCTTTCTTGAACTT	Niben101Scf05217g02001.1	B3 domain-containing protein	-	-	-	ARATH	2	1-21	N
nta-miR396c	TTCCACAGCTTTCTTGAACTT	Niben101Scf05222g04018.1	Unknown protein	-	-	-	-	4	626-647	N
nta-miR396c	TTCCACAGCTTTCTTGAACTT	Niben101Scf05554g07013.1	prohibitin 3 LENGTH=277	GO:0016020(membrane)	-	-	AT5G40770.1	3.5	547-567	N
nta-miR396c	TTCCACAGCTTTCTTGAACTT	Niben101Scf05644g01001.1	Growth-regulating factor 4	GO:0005524(ATP binding);GO0005634(nucleus);GO0006355(regulation of transcription, DNA-templated);GO0016818(hydrolase activity, acting on acid anhydrides, in phosphorus-containing anhydrides)	-	-	ARATH	4	619-640	N
nta-miR396c	TTCCACAGCTTTCTTGAACTT	Niben101Scf06042g01001.1	Growth-regulating factor 1	-	-	-	ORYSI	4	580-601	N
nta-miR396c	TTCCACAGCTTTCTTGAACTT	Niben101Scf07008g02005.1	Pentatricopeptide repeat-containing protein	GO:0005515(protein binding)	-	-	ARATH	4	1690-1710	N
nta-miR396c	TTCCACAGCTTTCTTGAACTT	Niben101Scf07395g00031.1	Plasma membrane ATPase	GO:0000166(nucleotide binding);GO0016021(integral component of membrane);GO0046872(metal ion binding)	ko00190(Oxidative phosphorylation)	-	DUNBI	4	6000-6019	N
nta-miR396c	TTCCACAGCTTTCTTGAACTT	Niben101Scf08206g01007.1	Growth-regulating factor 8	-	-	-	ARATH	4	896-917	N
nta-miR396c	TTCCACAGCTTTCTTGAACTT	Niben101Scf08535g02004.1	Growth-regulating factor 5	GO:0005524(ATP binding);GO0005634(nucleus);GO0006355(regulation of transcription, DNA-templated);GO0016818(hydrolase activity, acting on acid anhydrides, in phosphorus-containing anhydrides)	-	-	ARATH	4	363-384	N
nta-miR396c	TTCCACAGCTTTCTTGAACTT	Niben101Scf08535g02005.1	Growth-regulating factor 5	GO:0005524(ATP binding);GO0005634(nucleus);GO0006355(regulation of transcription, DNA-templated);GO0016818(hydrolase activity, acting on acid anhydrides, in phosphorus-containing anhydrides)	-	-	ARATH	4	466-487	N
nta-miR396c	TTCCACAGCTTTCTTGAACTT	Niben101Scf08597g01029.1	Ubiquitin and WLM domain-containing protein [Medicago truncatula]	GO:0005515(protein binding)	-	-	ref|XP_003601543.1|	4	2051-2070	N
nta-miR396c	TTCCACAGCTTTCTTGAACTT	Niben101Scf08633g00005.1	U-box domain-containing protein 18	GO:0004842(ubiquitin-protein transferase activity);GO0005488(binding);GO0005515(protein binding);GO0016567(protein ubiquitination)	-	-	ARATH	4	110-129	N
nta-miR396c	TTCCACAGCTTTCTTGAACTT	Niben101Scf09610g00015.1	Ubiquitin carboxyl-terminal hydrolase 12	GO:0005515(protein binding);GO0006511(ubiquitin-dependent protein catabolic process);GO0036459(ubiquitinyl hydrolase activity)	-	-	ARATH	3.5	3515-3534	N
nta-miR396c	TTCCACAGCTTTCTTGAACTT	Niben101Scf09928g01021.1	Heat shock-related 70 kDa protein 2	-	ko03040(Spliceosome);ko04010(MAPK signaling pathway);ko04144(Endocytosis);ko04612(Antigen processing and presentation)	-	MOUSE	4	1204-1224	N
nta-miR396c	TTCCACAGCTTTCTTGAACTT	Niben101Scf09998g01004.1	Ubiquitin and WLM domain-containing protein [Medicago truncatula]	GO:0005515(protein binding)	-	-	ref|XP_003601543.1|	4	1843-1862	N
nta-miR396c	TTCCACAGCTTTCTTGAACTT	Niben101Scf10688g03004.1	Methyl-CpG-binding domain-containing protein 10	GO:0003677(DNA binding);GO0005634(nucleus)	-	-	ARATH	3	1313-1332	N
nta-miR396c	TTCCACAGCTTTCTTGAACTT	Niben101Scf10688g03004.1	Methyl-CpG-binding domain-containing protein 10	GO:0003677(DNA binding);GO0005634(nucleus)	-	-	ARATH	4	959-978	N
nta-miR396c	TTCCACAGCTTTCTTGAACTT	Niben101Scf13206g00003.1	Growth-regulating factor 9	GO:0005524(ATP binding);GO0005634(nucleus);GO0006355(regulation of transcription, DNA-templated);GO0016818(hydrolase activity, acting on acid anhydrides, in phosphorus-containing anhydrides)	-	-	ARATH	4	944-965	N
nta-miR396c	TTCCACAGCTTTCTTGAACTT	Niben101Scf14022g01008.1	Growth-regulating factor 5	GO:0005524(ATP binding);GO0005634(nucleus);GO0006355(regulation of transcription, DNA-templated);GO0016818(hydrolase activity, acting on acid anhydrides, in phosphorus-containing anhydrides)	-	-	ARATH	4	1106-1127	N
nta-miR482b-3p	TCTTGCCAATGCCATCCATTCC	Niben101Scf01214g02006.1	Disease resistance protein	GO:0043531(ADP binding)	-	-	ARATH	3.5	85-106	N
nta-miR482b-3p	TCTTGCCAATGCCATCCATTCC	Niben101Scf01240g03006.1	disease resistance protein RGH5 [Solanum huancabambense]	-	-	-	gb|AEW48209.1|	4	774-795	N
nta-miR482b-3p	TCTTGCCAATGCCATCCATTCC	Niben101Scf01494g09005.1	Disease resistance protein	GO:0005515(protein binding);GO0043531(ADP binding)	-	-	ARATH	3.5	634-655	N
nta-miR482b-3p	TCTTGCCAATGCCATCCATTCC	Niben101Scf02562g04004.1	Leucine-rich repeat-containing protein 40	GO:0005515(protein binding)	-	-	PONAB	2	453-474	N
nta-miR482b-3p	TCTTGCCAATGCCATCCATTCC	Niben101Scf03306g00001.1	Disease resistance protein	GO:0043531(ADP binding)	-	-	ARATH	3.5	643-664	N
nta-miR482b-3p	TCTTGCCAATGCCATCCATTCC	Niben101Scf03460g07004.1	disease resistance protein (CC-NBS-LRR class) family protein [Medicago truncatula]	GO:0043531(ADP binding)	-	-	gb|KEH38450.1|	3.5	451-472	N
nta-miR482b-3p	TCTTGCCAATGCCATCCATTCC	Niben101Scf04292g10001.1	disease resistance protein, partial [Solanum habrochaites]	GO:0005515(protein binding);GO0043531(ADP binding)	-	-	gb|AID55064.1|	3	622-643	N
nta-miR482b-3p	TCTTGCCAATGCCATCCATTCC	Niben101Scf04417g00033.1	CER1 [Brassica napus]	-	ko02010(ABC transporters)	-	gb|AHD24918.1|	4	569-590	N
nta-miR482b-3p	TCTTGCCAATGCCATCCATTCC	Niben101Scf04563g01017.1	Disease resistance protein	GO:0043531(ADP binding)	-	-	ARATH	3.5	334-355	N
nta-miR482b-3p	TCTTGCCAATGCCATCCATTCC	Niben101Scf05816g01002.1	Protein of unknown function (DUF1005) LENGTH=432	-	-	-	AT5G17640.1	2.5	889-911	N
nta-miR482b-3p	TCTTGCCAATGCCATCCATTCC	Niben101Scf06347g02009.1	Disease resistance protein	GO:0043531(ADP binding)	-	-	ARATH	4	514-535	N
nta-miR482b-3p	TCTTGCCAATGCCATCCATTCC	Niben101Scf11225g00006.1	NBS-coding resistance gene protein [Nicotiana tabacum]	GO:0043531(ADP binding)	-	-	gb|ACF22012.1|	4	196-217	N
nta-miR482b-3p	TCTTGCCAATGCCATCCATTCC	Niben101Scf12305g00011.1	disease resistance protein RGH5 [Solanum huancabambense]	GO:0043531(ADP binding)	-	-	gb|AEW48209.1|	3.5	420-441	N
nta-miR6025c	TCAATTGAGATGACATCTAGT	Niben101Scf01494g09005.1	Disease resistance protein	GO:0005515(protein binding);GO0043531(ADP binding)	-	-	ARATH	4	2787-2807	N
nta-miR6025c	TCAATTGAGATGACATCTAGT	Niben101Scf01917g07014.1	Serine/threonine-protein phosphatase 2A activator	GO:0019211(phosphatase activator activity)	-	-	BOVIN	4	1026-1045	N
nta-miR6025c	TCAATTGAGATGACATCTAGT	Niben101Scf02873g01010.1	Protein of unknown function (DUF3531) LENGTH=333	-	-	-	AT5G08400.1	4	861-880	N
nta-miR6025c	TCAATTGAGATGACATCTAGT	Niben101Scf03985g04027.1	Pectin lyase-like superfamily protein LENGTH=444	GO:0004650(polygalacturonase activity);GO0005975(carbohydrate metabolic process)	ko00040(Pentose and glucuronate interconversions);ko00500(Starch and sucrose metabolism)	-	AT4G23820.1	4	861-880	N
nta-miR6025c	TCAATTGAGATGACATCTAGT	Niben101Scf04158g01007.1	disease resistance protein RGH4 [Solanum chacoense]	GO:0043531(ADP binding)	-	-	gb|AEW48193.1|	4	498-518	N
nta-miR6025c	TCAATTGAGATGACATCTAGT	Niben101Scf04664g02001.1	Coiled-coil domain-containing protein 90B, mitochondrial	-	-	-	HUMAN	4	1113-1133	N
nta-miR6025c	TCAATTGAGATGACATCTAGT	Niben101Scf05316g03010.1	Cytochrome P450 superfamily protein LENGTH=539	GO:0005506(iron ion binding);GO0016705(oxidoreductase activity, acting on paired donors, with incorporation or reduction of molecular oxygen);GO0020037(heme binding);GO0055114(oxidation-reduction process)	ko00590(Arachidonic acid metabolism)	-	AT3G53130.1	3.5	2553-2573	N
nta-miR6025c	TCAATTGAGATGACATCTAGT	Niben101Scf06347g02009.1	Disease resistance protein	GO:0043531(ADP binding)	-	-	ARATH	4	492-512	N
nta-miR6025c	TCAATTGAGATGACATCTAGT	Niben101Scf06829g03013.1	Serine/threonine-protein phosphatase 2A activator	GO:0019211(phosphatase activator activity)	-	-	BOVIN	4	1093-1112	N
nta-miR6025c	TCAATTGAGATGACATCTAGT	Niben101Scf11225g00006.1	NBS-coding resistance gene protein [Nicotiana tabacum]	GO:0043531(ADP binding)	-	-	gb|ACF22012.1|	4	174-194	N
nta-miR6144	TGGCAACTTCTTCATCATGCC	Niben101Scf00151g05008.1	Ran-binding protein [Medicago truncatula] gb|AET04209.1| importin beta-3, putative [Medicago truncatula]	GO:0005488(binding);GO0005515(protein binding)	-	-	ref|XP_003629733.1|	3.5	991-1011	N
nta-miR6144	TGGCAACTTCTTCATCATGCC	Niben101Scf00504g03003.1	H/ACA ribonucleoprotein complex non-core subunit NAF1	GO:0001522(pseudouridine synthesis);GO0042254(ribosome biogenesis)	-	-	HUMAN	4	663-682	N
nta-miR6144	TGGCAACTTCTTCATCATGCC	Niben101Scf00626g01012.1	SKP1-like protein 21	GO:0006511(ubiquitin-dependent protein catabolic process)	ko04110(Cell cycle);ko04111(Cell cycle - yeast);ko04114(Oocyte meiosis);ko04120(Ubiquitin mediated proteolysis);ko04310(Wnt signaling pathway);ko04350(TGF-beta signaling pathway)	-	ARATH	4	540-559	N
nta-miR6144	TGGCAACTTCTTCATCATGCC	Niben101Scf00986g02002.1	Glycine--tRNA ligase	GO:0000166(nucleotide binding);GO0004812(aminoacyl-tRNA ligase activity);GO0004820(glycine-tRNA ligase activity);GO0005524(ATP binding);GO0005737(cytoplasm);GO0006418(tRNA aminoacylation for protein translation);GO0006426(glycyl-tRNA aminoacylation)	ko00970(Aminoacyl-tRNA biosynthesis)	-	STAA1	4	1940-1960	N
nta-miR6144	TGGCAACTTCTTCATCATGCC	Niben101Scf01576g03018.1	D111/G-patch domain-containing protein LENGTH=781	-	-	-	AT3G09850.1	4	1665-1686	N
nta-miR6144	TGGCAACTTCTTCATCATGCC	Niben101Scf01634g07028.1	Nuclear pore complex protein Nup93	GO:0005643(nuclear pore);GO0006810(transport)	-	-	RAT	4	513-532	N
nta-miR6144	TGGCAACTTCTTCATCATGCC	Niben101Scf01818g05006.1	Glycine--tRNA ligase	GO:0000166(nucleotide binding);GO0004812(aminoacyl-tRNA ligase activity);GO0004820(glycine-tRNA ligase activity);GO0005524(ATP binding);GO0005737(cytoplasm);GO0006418(tRNA aminoacylation for protein translation);GO0006426(glycyl-tRNA aminoacylation)	ko00970(Aminoacyl-tRNA biosynthesis)	-	MOUSE	4	1994-2014	N
nta-miR6144	TGGCAACTTCTTCATCATGCC	Niben101Scf02072g03008.1	Importin subunit beta-3	GO:0005488(binding);GO0005515(protein binding);GO0006886(intracellular protein transport);GO0008536(Ran GTPase binding)	-	-	SCHPO	4	1282-1302	N
nta-miR6144	TGGCAACTTCTTCATCATGCC	Niben101Scf02098g02016.1	Ubiquitin carboxyl-terminal hydrolase 8	GO:0004843(ubiquitin-specific protease activity);GO0006511(ubiquitin-dependent protein catabolic process);GO0036459(ubiquitinyl hydrolase activity)	-	-	HUMAN	3.5	1579-1599	N
nta-miR6144	TGGCAACTTCTTCATCATGCC	Niben101Scf02243g00010.1	Casein kinase I	GO:0004672(protein kinase activity);GO0004674(protein serine/threonine kinase activity);GO0005524(ATP binding);GO0006468(protein phosphorylation);GO0016772(transferase activity, transferring phosphorus-containing groups)	-	-	DICDI	3.5	275-295	N
nta-miR6144	TGGCAACTTCTTCATCATGCC	Niben101Scf02408g01012.1	BnaA01g28470D [Brassica napus]	GO:0008270(zinc ion binding)	-	-	emb|CDY20155.1|	4	164-183	N
nta-miR6144	TGGCAACTTCTTCATCATGCC	Niben101Scf04400g01014.1	O-acetyl-ADP-ribose deacetylase	-	-	-	SALG2	4	1203-1223	N
nta-miR6144	TGGCAACTTCTTCATCATGCC	Niben101Scf04418g13014.1	Ubiquitin carboxyl-terminal hydrolase 12	GO:0004843(ubiquitin-specific protease activity);GO0006511(ubiquitin-dependent protein catabolic process);GO0016579(protein deubiquitination);GO0036459(ubiquitinyl hydrolase activity)	-	-	YEAST	3.5	1597-1617	N
nta-miR6144	TGGCAACTTCTTCATCATGCC	Niben101Scf05124g01001.1	Plant protein of unknown function (DUF868) LENGTH=307	-	-	-	AT2G04220.1	4	375-394	N
nta-miR6144	TGGCAACTTCTTCATCATGCC	Niben101Scf05469g00003.1	CBL-interacting protein kinase 12 LENGTH=489	GO:0004672(protein kinase activity);GO0004674(protein serine/threonine kinase activity);GO0005524(ATP binding);GO0006468(protein phosphorylation);GO0007165(signal transduction);GO0016772(transferase activity, transferring phosphorus-containing groups)	-	-	AT4G18700.1	4	389-409	N
nta-miR6144	TGGCAACTTCTTCATCATGCC	Niben101Scf05997g00007.1	casein kinase I-like 6 LENGTH=479	GO:0004672(protein kinase activity);GO0004674(protein serine/threonine kinase activity);GO0005524(ATP binding);GO0006468(protein phosphorylation);GO0016772(transferase activity, transferring phosphorus-containing groups)	-	-	AT4G28540.1	3.5	495-515	N
nta-miR6144	TGGCAACTTCTTCATCATGCC	Niben101Scf07089g02018.1	Nuclear pore complex protein Nup93	GO:0005643(nuclear pore);GO0006810(transport)	-	-	RAT	4	723-742	N
nta-miR6144	TGGCAACTTCTTCATCATGCC	Niben101Scf09116g04020.1	Casein kinase I	GO:0004672(protein kinase activity);GO0004674(protein serine/threonine kinase activity);GO0005524(ATP binding);GO0006468(protein phosphorylation);GO0016772(transferase activity, transferring phosphorus-containing groups)	-	-	DICDI	3.5	717-737	N
nta-miR6144	TGGCAACTTCTTCATCATGCC	Niben101Scf09960g01009.1	High-affinity nitrate transporter 3.2	-	-	-	ARATH	3.5	285-304	N
nta-miR6144	TGGCAACTTCTTCATCATGCC	Niben101Scf11491g00006.1	Plant protein of unknown function (DUF639) LENGTH=691	-	-	-	AT1G48840.1	4	1887-1908	N
nta-miR6144	TGGCAACTTCTTCATCATGCC	Niben101Scf13962g01007.1	CBL-interacting protein kinase 12 LENGTH=489	GO:0004672(protein kinase activity);GO0004674(protein serine/threonine kinase activity);GO0005524(ATP binding);GO0006468(protein phosphorylation);GO0007165(signal transduction);GO0016772(transferase activity, transferring phosphorus-containing groups)	-	-	AT4G18700.1	4	389-409	N
nta-miR6144	TGGCAACTTCTTCATCATGCC	Niben101Scf16542g01003.1	Leucine-rich repeat-containing protein 40	GO:0005515(protein binding)	-	-	XENTR	4	923-943	N
nta-miR6144	TGGCAACTTCTTCATCATGCC	Niben101Scf16580g00007.1	ARM repeat superfamily protein LENGTH=1116	GO:0005488(binding);GO0005515(protein binding)	-	-	AT5G19820.1	3	867-887	N
nta-miR6144	TGGCAACTTCTTCATCATGCC	Niben101Scf27793g02008.1	Leucine-rich repeat-containing protein 7	GO:0005515(protein binding)	-	-	HUMAN	4	784-804	N
nta-miR6144	TGGCAACTTCTTCATCATGCC	Niben101Scf29047g00009.1	O-acetyl-ADP-ribose deacetylase	-	-	-	CITRI	4	1136-1156	N
nta-miR6145b	TTATCATACGTAGCACTAGCC	Niben101Scf00249g01002.1	alpha/beta-Hydrolases superfamily protein LENGTH=346	-	-	-	AT1G74300.1	3.5	47-67	N
nta-miR6145b	TTATCATACGTAGCACTAGCC	Niben101Scf07027g04002.1	Beta-galactosidase	GO:0004553(hydrolase activity, hydrolyzing O-glycosyl compounds);GO0005975(carbohydrate metabolic process)	ko00052(Galactose metabolism);ko00511(Other glycan degradation);ko00600(Sphingolipid metabolism)	-	MALDO	3.5	525-545	N
nta-miR6145b	TTATCATACGTAGCACTAGCC	Niben101Scf07027g04003.1	Beta-galactosidase	GO:0004553(hydrolase activity, hydrolyzing O-glycosyl compounds);GO0005975(carbohydrate metabolic process)	ko00052(Galactose metabolism);ko00511(Other glycan degradation);ko00600(Sphingolipid metabolism)	-	MALDO	3.5	21-41	N
nta-miR6145b	TTATCATACGTAGCACTAGCC	Niben101Scf07027g04004.1	Beta-galactosidase	GO:0004553(hydrolase activity, hydrolyzing O-glycosyl compounds);GO0005975(carbohydrate metabolic process)	ko00052(Galactose metabolism);ko00511(Other glycan degradation);ko00600(Sphingolipid metabolism)	-	MALDO	3.5	525-545	N
nta-miR6149a	TTGATACGCACCTGAATCGGC	Niben101Scf00996g00017.1	F-box protein	GO:0005515(protein binding)	-	-	ARATH	3.5	68-88	N
nta-miR6149a	TTGATACGCACCTGAATCGGC	Niben101Scf01386g00006.1	F-box family protein LENGTH=427	GO:0005515(protein binding)	-	-	AT3G06240.1	3.5	80-100	N
nta-miR6149a	TTGATACGCACCTGAATCGGC	Niben101Scf01985g04006.1	U3 small nucleolar RNA-associated protein 15 homolog	GO:0005515(protein binding);GO0005730(nucleolus);GO0006364(rRNA processing)	-	-	CHICK	4	1347-1366	N
nta-miR6149a	TTGATACGCACCTGAATCGGC	Niben101Scf02042g03023.1	CW-type Zinc Finger LENGTH=1465	GO:0008270(zinc ion binding)	ko03030(DNA replication);ko03410(Base excision repair);ko03450(Non-homologous end-joining)	-	AT3G62900.1	4	353-373	N
nta-miR6149a	TTGATACGCACCTGAATCGGC	Niben101Scf03643g02038.1	Unknown protein	-	-	-	-	4	281-300	N
nta-miR6149a	TTGATACGCACCTGAATCGGC	Niben101Scf04019g07006.1	CW-type Zinc Finger LENGTH=1465	GO:0008270(zinc ion binding)	-	-	AT3G62900.1	4	947-967	N
nta-miR6149a	TTGATACGCACCTGAATCGGC	Niben101Scf05419g01008.1	F-box protein	GO:0005515(protein binding)	-	-	ARATH	3	101-121	N
nta-miR6149a	TTGATACGCACCTGAATCGGC	Niben101Scf11215g00026.1	F-box protein	GO:0005515(protein binding)	-	-	ARATH	3.5	68-88	N
nta-miR6149b	TTGATACGCACCTGAATCGGC	Niben101Scf00996g00017.1	F-box protein	GO:0005515(protein binding)	-	-	ARATH	3.5	68-88	N
nta-miR6149b	TTGATACGCACCTGAATCGGC	Niben101Scf01386g00006.1	F-box family protein LENGTH=427	GO:0005515(protein binding)	-	-	AT3G06240.1	3.5	80-100	N
nta-miR6149b	TTGATACGCACCTGAATCGGC	Niben101Scf01985g04006.1	U3 small nucleolar RNA-associated protein 15 homolog	GO:0005515(protein binding);GO0005730(nucleolus);GO0006364(rRNA processing)	-	-	CHICK	4	1347-1366	N
nta-miR6149b	TTGATACGCACCTGAATCGGC	Niben101Scf02042g03023.1	CW-type Zinc Finger LENGTH=1465	GO:0008270(zinc ion binding)	ko03030(DNA replication);ko03410(Base excision repair);ko03450(Non-homologous end-joining)	-	AT3G62900.1	4	353-373	N
nta-miR6149b	TTGATACGCACCTGAATCGGC	Niben101Scf03643g02038.1	Unknown protein	-	-	-	-	4	281-300	N
nta-miR6149b	TTGATACGCACCTGAATCGGC	Niben101Scf04019g07006.1	CW-type Zinc Finger LENGTH=1465	GO:0008270(zinc ion binding)	-	-	AT3G62900.1	4	947-967	N
nta-miR6149b	TTGATACGCACCTGAATCGGC	Niben101Scf05419g01008.1	F-box protein	GO:0005515(protein binding)	-	-	ARATH	3	101-121	N
nta-miR6149b	TTGATACGCACCTGAATCGGC	Niben101Scf11215g00026.1	F-box protein	GO:0005515(protein binding)	-	-	ARATH	3.5	68-88	N
nta-miR6154a	TGGGTCTCCTGGAGAAAGGTC	Niben101Scf03840g01002.1	O-acetyltransferase family protein LENGTH=540	-	-	-	AT2G34410.1	4	600-620	N
nta-miR6154a	TGGGTCTCCTGGAGAAAGGTC	Niben101Scf07184g05002.1	O-acetyltransferase family protein LENGTH=568	-	-	-	AT3G06550.2	4	864-884	N
nta-miR6154a	TGGGTCTCCTGGAGAAAGGTC	Niben101Scf10353g00011.1	Phospholipase A1-II 1	GO:0006629(lipid metabolic process)	-	-	ORYSI	4	981-1001	N
nta-miR6154b	TGGGTCTCCTGGAGAAAGGTC	Niben101Scf03840g01002.1	O-acetyltransferase family protein LENGTH=540	-	-	-	AT2G34410.1	4	600-620	N
nta-miR6154b	TGGGTCTCCTGGAGAAAGGTC	Niben101Scf07184g05002.1	O-acetyltransferase family protein LENGTH=568	-	-	-	AT3G06550.2	4	864-884	N
nta-miR6154b	TGGGTCTCCTGGAGAAAGGTC	Niben101Scf10353g00011.1	Phospholipase A1-II 1	GO:0006629(lipid metabolic process)	-	-	ORYSI	4	981-1001	N
query=1000	ATTATCCGCAACATGGTA	Niben101Scf05029g00002.1	Glucan endo-1,3-beta-glucosidase 13	-	-	-	ARATH	4	622-639	N
query=10008	AGCAGTGACTATGTCTGG	Niben101Scf08080g00009.1	Cycloartenol Synthase	GO:0016866(intramolecular transferase activity)	ko00100(Steroid biosynthesis)	-	PANGI	3.5	480-497	N
query=10012	TCAGTTCAACTTTGTAAT	Niben101Scf07386g00021.1	Mitochondrial substrate carrier family protein LENGTH=628	-	-	-	AT4G11440.1	2.5	1213-1230	N
query=1002	CTGATCTGCCAGAGC	Niben101Scf03883g05015.1	RNA binding (RRM/RBD/RNP motifs) family protein LENGTH=989	-	ko03018(RNA degradation)	-	AT3G45630.1	1	1493-1507	N
query=10020	CATACAAAAACTTGAGAA	Niben101Scf09262g01013.1	10 kDa chaperonin	GO:0005524(ATP binding);GO0005737(cytoplasm);GO0006457(protein folding)	-	-	SYNJB	3	853-869	N
query=10022	TTTTAGATCAGAGGAAGT	Niben101Scf01037g01016.1	UBX domain-containing protein 2B	GO:0005515(protein binding)	-	-	MOUSE	2.5	485-502	N
query=10024	CTTTGTCACTTTTGTTAACT	Niben101Scf05385g04006.1	Neutral ceramidase	-	ko00600(Sphingolipid metabolism)	-	ARATH	4	1284-1303	N
query=10026	TTGTAGCAACCAACATAATTG	Niben101Scf10950g00006.1	Oligopeptide transporter 7	GO:0055085(transmembrane transport)	-	-	ARATH	4	5483-5502	N
query=10032	GAGCCAATTCAGAAGTC	Niben101Scf04283g03006.1	Unknown protein	-	-	-	-	3	564-580	N
query=10034	ACTTATTGATTGCTGTG	Niben101Scf06750g02015.1	Receptor-like protein kinase	GO:0004672(protein kinase activity);GO0004674(protein serine/threonine kinase activity);GO0005524(ATP binding);GO0006468(protein phosphorylation);GO0016772(transferase activity, transferring phosphorus-containing groups)	-	-	ARATH	3	1927-1943	N
query=10035	GTTTAGTGATTGGTGGG	Niben101Scf02145g10005.1	Aminomethyltransferase	GO:0004047(aminomethyltransferase activity);GO0005515(protein binding);GO0006546(glycine catabolic process)	ko00260(Glycine, serine and threonine metabolism);ko00670(One carbon pool by folate);ko00910(Nitrogen metabolism)	-	BACHD	3	71-87	N
query=10036	ATGTCACAACATTTCTCA	Niben101Scf01920g00011.1	Peroxidase 5	GO:0004601(peroxidase activity);GO0006979(response to oxidative stress);GO0020037(heme binding);GO0055114(oxidation-reduction process)	ko00360(Phenylalanine metabolism);ko00680(Methane metabolism);ko00940(Phenylpropanoid biosynthesis)	-	VITVI	3	205-223	N
query=10037	AGAGGAGAACACAGAGA	Niben101Scf01653g02025.1	Thaumatin-like protein	-	-	-	ORYSJ	2	112-128	N
query=10038	ATGAGGCAGTGCGGATGG	Niben101Scf06025g02001.1	Protein phosphatase 2C family protein LENGTH=527	GO:0003824(catalytic activity)	-	-	AT3G02750.3	4	1354-1371	N
query=10041	TCAATACAACATAAGAAAA	Niben101Scf10157g01009.1	Receptor-like protein kinase	GO:0004672(protein kinase activity);GO0004674(protein serine/threonine kinase activity);GO0005524(ATP binding);GO0006468(protein phosphorylation);GO0016772(transferase activity, transferring phosphorus-containing groups)	-	-	ARATH	1	2151-2169	N
query=10047	CAATCTCCGTCATGACTA	Niben101Scf05554g05006.1	Pathogenesis-related thaumatin superfamily protein LENGTH=356	-	-	-	AT1G77700.1	4	494-511	N
query=10048	TTAGGCAAATCATGGC	Niben101Scf02344g06022.1	Plant protein of unknown function (DUF946) LENGTH=567	-	-	-	AT3G04350.1	2.5	1376-1390	N
query=10051	TCGAGTTGATGCAGATAGA	Niben101Scf03000g00022.1	Histidine kinase 2	-	-	-	ARATH	4	231-248	N
query=10056	TCCAAAGCAAGTCAAAA	Niben101Scf04231g02012.1	Rap guanine nucleotide exchange factor 6	GO:0005515(protein binding)	ko00230(Purine metabolism);ko00730(Thiamine metabolism)	-	HUMAN	3	2107-2123	N
query=1006	TGTCACAAAAGGAACCAG	Niben101Scf01633g00024.1	Ectonucleotide pyrophosphatase/phosphodiesterase family member 1	GO:0003824(catalytic activity);GO0008152(metabolic process)	ko00230(Purine metabolism);ko00500(Starch and sucrose metabolism);ko00740(Riboflavin metabolism);ko00760(Nicotinate and nicotinamide metabolism);ko00770(Pantothenate and CoA biosynthesis)	-	HUMAN	3.5	3188-3205	N
query=10061	ATTCGAAATCTGCGGGA	Niben101Scf01775g01019.1	Phytochrome A1	GO:0000155(phosphorelay sensor kinase activity);GO0000160(phosphorelay signal transduction system);GO0004871(signal transducer activity);GO0005515(protein binding);GO0006355(regulation of transcription, DNA-templated);GO0007165(signal transduction);GO0009584(detection of visible light);GO0009585(red, far-red light phototransduction);GO0009881(photoreceptor activity);GO0016020(membrane);GO0017006(…	ko04712(Circadian rhythm - plant)	-	TOBAC	3	538-554	N
query=10062	CTCAATCACAGTTTGAT	Niben101Scf10579g01023.1	LIM zinc-binding domain-containing Nebulette	GO:0008270(zinc ion binding)	-	-	MOUSE	2.5	1251-1267	N
query=10064	AAAGGAACCAGTGCGAGA	Niben101Scf12983g01048.1	DNA-binding protein SMUBP-2	-	-	-	MOUSE	2	2692-2709	N
query=10065	ATAAGGTGAGTGTTAGCT	Niben101Scf02842g01018.1	Cyclin-D-binding Myb-like transcription factor 1	GO:0003677(DNA binding);GO0003682(chromatin binding)	-	-	DANRE	3.5	357-374	N
query=10067	CCCTTCTTTATCCAGAATTT	Niben101Scf00860g00001.1	ABC transporter ATP-binding protein [Calothrix sp. 336/3]	GO:0005524(ATP binding);GO0006810(transport);GO0016887(ATPase activity)	-	-	gb|KFB84484.1|	3.5	1106-1125	N
query=10070	TGCATTGAAAATGGAACCT	Niben101Scf03963g02006.1	Serine carboxypeptidase-like 51	GO:0004185(serine-type carboxypeptidase activity);GO0006508(proteolysis)	-	-	ARATH	4	1271-1289	N
query=10072	TCAGAAGTCTCATCGATGAA	Niben101Scf00059g03004.1	U3 small nucleolar RNA-associated protein 14 homolog A	GO:0006364(rRNA processing);GO0032040(small-subunit processome)	-	-	MOUSE	3.5	1211-1230	N
query=10080	AAGGAACCATATATGCC	Niben101Scf16773g02010.1	GRF1-interacting factor 1	-	-	-	ARATH	2	95-112	N
query=10082	AACAAGAAGGAAGGAGG	Niben101Scf03164g03009.1	F-box/WD repeat-containing protein 10	GO:0005515(protein binding)	-	-	MOUSE	2.5	340-356	N
query=10089	CTTTGGACATAGACG	Niben101Scf00273g01001.1	Cellulose synthase-like protein D3	GO:0016020(membrane);GO0016760(cellulose synthase(UDP-forming) activity);GO0030244(cellulose biosynthetic process)	-	-	ORYSJ	2.5	170-184	N
query=10093	TTCCATATCAAAGAGATCCCTCC	Niben101Scf09994g00011.1	Cytochrome P450 superfamily protein LENGTH=513	GO:0005506(iron ion binding);GO0016705(oxidoreductase activity, acting on paired donors, with incorporation or reduction of molecular oxygen);GO0020037(heme binding);GO0055114(oxidation-reduction process)	ko00361(gamma-Hexachlorocyclohexane degradation);ko00626(Naphthalene and anthracene degradation);ko00903(Limonene and pinene degradation);ko00945(Stilbenoid, diarylheptanoid and gingerol biosynthesis)	-	AT5G07990.1	3	1375-1396	N
query=10104	TGCTCGTGACAAAAGGGCTGG	Niben101Scf09141g01009.1	Regulatory-associated protein of TOR 1	GO:0005488(binding);GO0005515(protein binding);GO0031929(TOR signaling);GO0031931(TORC1 complex)	ko04150(mTOR signaling pathway);ko04910(Insulin signaling pathway)	-	ARATH	4	2347-2366	N
query=10106	ATACAAAGTTTAGTGAT	Niben101Scf08441g00001.1	Unknown protein	-	-	-	-	3	5516-5532	N
query=1011	AACGGTTGTCAAGTACA	Niben101Scf03113g03001.1	Golgi apparatus membrane protein TVP23	GO:0016021(integral component of membrane)	-	-	LACBS	4	498-514	N
query=10110	ATGGCACATTTCTCAGA	Niben101Scf00813g01007.1	Zinc finger CCCH domain-containing protein 19	GO:0005515(protein binding);GO0008270(zinc ion binding)	ko00310(Lysine degradation)	-	ARATH	2.5	4579-4594	N
query=10111	GAGTCCCTTCTTTATCC	Niben101Scf07586g00012.1	cyclin-dependent kinase B1;2 LENGTH=311	GO:0004672(protein kinase activity);GO0004674(protein serine/threonine kinase activity);GO0005524(ATP binding);GO0006468(protein phosphorylation);GO0016772(transferase activity, transferring phosphorus-containing groups)	-	-	AT2G38620.2	3	264-280	N
query=10116	CAGATAGAGAAGAATGA	Niben101Scf00839g00001.1	TUDOR-SN protein 1 isoform 2, partial [Theobroma cacao] gb|EOX91398.1| TUDOR-SN protein 1 isoform 2, partial [Theobroma cacao]	-	-	-	ref|XP_007047241.1|	2	3334-3350	N
query=10118	ACTTCCACATTACAGAA	Niben101Scf09513g00030.1	Pectinesterase 31	GO:0005618(cell wall);GO0030599(pectinesterase activity);GO0042545(cell wall modification)	ko00040(Pentose and glucuronate interconversions);ko00500(Starch and sucrose metabolism)	-	ARATH	2.5	1219-1235	N
query=10119	GAGCGAGTGAAGCAGAGC	Niben101Scf05233g00006.1	BRCT domain-containing DNA repair protein LENGTH=1041	-	-	-	AT3G21480.1	2	2920-2936	N
query=1012	CATATGCAGTAAGTATT	Niben101Scf05152g00001.1	Serine/threonine-protein kinase 38-like	GO:0004672(protein kinase activity);GO0004674(protein serine/threonine kinase activity);GO0005524(ATP binding);GO0006468(protein phosphorylation);GO0016772(transferase activity, transferring phosphorus-containing groups);GO0016773(phosphotransferase activity, alcohol group as acceptor)	-	-	HUMAN	3	230-246	N
query=10121	CCAACTGTGATGAATG	Niben101Scf03114g09018.1	Multidrug resistance protein MdtK	GO:0006855(drug transmembrane transport);GO0015238(drug transmembrane transporter activity);GO0015297(antiporter activity);GO0016020(membrane);GO0055085(transmembrane transport)	-	-	CROS8	3	1827-1842	N
query=10122	GCATTGCGCATTGGAC	Niben101Scf02842g00014.1	60 kDa chaperonin 3	GO:0005524(ATP binding);GO0005737(cytoplasm);GO0006457(protein folding);GO0042026(protein refolding);GO0044267(cellular protein metabolic process)	ko03018(RNA degradation);ko04940(Type I diabetes mellitus)	-	RHILO	3	3829-3844	N
query=10123	TGTTCAAGTGGCTAATG	Niben101Scf07790g01020.1	Beta-glucosidase 47	GO:0004553(hydrolase activity, hydrolyzing O-glycosyl compounds);GO0005975(carbohydrate metabolic process)	ko00460(Cyanoamino acid metabolism);ko00500(Starch and sucrose metabolism);ko00940(Phenylpropanoid biosynthesis)	-	ARATH	3	264-279	N
query=10124	TCTTTCCAATCATTTGTTG	Niben101Scf07790g03022.1	Leucine-rich repeat-containing protein 10	GO:0005488(binding);GO0005515(protein binding);GO0006629(lipid metabolic process);GO0008152(metabolic process)	-	-	HUMAN	2.5	4151-4169	N
query=10127	GCAGTCTGCTGAGTGTTTA	Niben101Scf04007g02013.1	Polyadenylate-binding protein 4-like	GO:0000166(nucleotide binding);GO0003676(nucleic acid binding);GO0003723(RNA binding)	-	-	HUMAN	3.5	2323-2341	N
query=1013	AGAGGCCTGCTAATCG	Niben101Scf04007g01012.1	Cathepsin B-like cysteine proteinase	GO:0006508(proteolysis);GO0008234(cysteine-type peptidase activity)	-	-	SCHMA	3.5	1608-1623	N
query=10130	GCAACTGCTGTTCAAGTG	Niben101Scf02133g08008.1	Altered inheritance of mitochondria protein 32	-	-	-	CANGA	2.5	440-458	N
query=10132	AATAAATTTAAGGGTGT	Niben101Scf00202g01009.1	Major facilitator superfamily protein LENGTH=601	-	-	-	AT2G39210.1	1	175-191	N
query=10136	TGGACATTGACAATAG	Niben101Scf00478g05007.1	Peptidyl-prolyl cis-trans isomerase-like 2	GO:0000413(protein peptidyl-prolyl isomerization);GO0003755(peptidyl-prolyl cis-trans isomerase activity);GO0006457(protein folding)	-	-	CRYNB	3	271-286	N
query=10142	TGCAAAGGATCTCAAGTTG	Niben101Scf14479g01007.1	Chalcone-flavanone isomerase family protein LENGTH=329	-	-	-	AT5G66230.1	3.5	737-754	N
query=10147	CTCTTCTCCAATCTCCG	Niben101Scf00439g10050.1	tRNA-modifying protein YgfZ	-	-	-	ENT38	2.5	964-980	N
query=10149	ATAATTTTAGATCAGAG	Niben101Scf02429g07015.1	Penicillin-binding protein 1A [Morus notabilis] gb|EXB44348.1| Penicillin-binding protein 1A [Morus notabilis]	-	ko00550(Peptidoglycan biosynthesis)	-	ref|XP_010091358.1|	3.5	535-551	N
query=1015	AGTGTCAGCTACTCC	Niben101Scf09004g02025.1	Mitochondrial substrate carrier family protein LENGTH=378	-	ko00562(Inositol phosphate metabolism);ko00564(Glycerophospholipid metabolism);ko00565(Ether lipid metabolism)	-	AT4G15010.1	3	514-528	N
query=10153	TGAGATTATTGATTTTGAAT	Niben101Scf02344g06010.1	tyramine hydroxycinnamoyl transferase [Solanum tuberosum]	-	-	-	gb|AHJ78616.1|	3	351-370	N
query=10155	TGGACATTGACAATAGG	Niben101Scf01339g06015.1	Glutathione peroxidase 1	GO:0004602(glutathione peroxidase activity);GO0006979(response to oxidative stress);GO0055114(oxidation-reduction process)	ko00480(Glutathione metabolism);ko00590(Arachidonic acid metabolism)	-	HELAN	3.5	316-333	N
query=10156	GAGGAATGAGATTATTGATT	Niben101Scf02062g03003.1	Signal recognition particle subunit SRP72	GO:0005515(protein binding);GO0006614(SRP-dependent cotranslational protein targeting to membrane);GO0008312(7S RNA binding);GO0048500(signal recognition particle)	ko03060(Protein export)	-	HUMAN	4	906-925	N
query=10160	ATGTCACAACATTTCTCAGA	Niben101Scf01920g00011.1	Peroxidase 5	GO:0004601(peroxidase activity);GO0006979(response to oxidative stress);GO0020037(heme binding);GO0055114(oxidation-reduction process)	ko00360(Phenylalanine metabolism);ko00680(Methane metabolism);ko00940(Phenylpropanoid biosynthesis)	-	VITVI	4	203-223	N
query=10163	TTCGAAATCTGCGGGA	Niben101Scf01775g01019.1	Phytochrome A1	GO:0000155(phosphorelay sensor kinase activity);GO0000160(phosphorelay signal transduction system);GO0004871(signal transducer activity);GO0005515(protein binding);GO0006355(regulation of transcription, DNA-templated);GO0007165(signal transduction);GO0009584(detection of visible light);GO0009585(red, far-red light phototransduction);GO0009881(photoreceptor activity);GO0016020(membrane);GO0017006(…	ko04712(Circadian rhythm - plant)	-	TOBAC	1.5	538-553	N
query=10164	ATACGACATAGGAGAAAC	Niben101Scf05142g00021.1	NAD(P)H-quinone oxidoreductase subunit 2 A, chloroplastic	-	ko00190(Oxidative phosphorylation)	-	NANDO	3	15-31	N
query=10167	ACTATCAGCTTTAGCCCT	Niben101Scf00355g00002.1	Unknown protein	-	-	-	-	3.5	389-406	N
query=10170	TATTAAAAGTGTCAGC	Niben101Scf01599g00002.1	Unknown protein	-	-	-	-	2.5	2887-2902	N
query=10176	CATACTGATGGCTATGT	Niben101Scf27876g00001.1	myosin 1 LENGTH=1176	GO:0003774(motor activity);GO0005524(ATP binding);GO0016459(myosin complex)	-	-	AT3G19960.2	3	266-281	N
query=10178	ATACAAAAACTTGAGAA	Niben101Scf00058g03001.1	Pentatricopeptide repeat-containing protein	GO:0005515(protein binding)	-	-	ARATH	3	1684-1700	N
query=10182	AGAAGAGAGAATTGTATCC	Niben101Scf00525g04006.1	Core-2/I-branching beta-1,6-N-acetylglucosaminyltransferase family protein LENGTH=362	GO:0008375(acetylglucosaminyltransferase activity);GO0016020(membrane)	-	-	AT5G22070.1	2	545-563	N
query=10186	GGTTGTCCTTGCTATGCATT	Niben101Scf03224g07001.1	Pyrophosphate-energized vacuolar membrane proton pump	GO:0004427(inorganic diphosphatase activity);GO0009678(hydrogen-translocating pyrophosphatase activity);GO0015992(proton transport);GO0016020(membrane)	ko00190(Oxidative phosphorylation)	-	VIGRR	4	685-705	N
query=10187	TTACAAGAGCAACTGCTGTT	Niben101Scf12045g02004.1	RING/FYVE/PHD zinc finger superfamily protein LENGTH=204	GO:0008270(zinc ion binding)	-	-	AT5G05830.1	4	767-785	N
query=10190	TCACCGTTCTTGGACATTG	Niben101Scf05081g01019.1	Cysteine proteinases superfamily protein LENGTH=345	-	-	-	AT5G04250.1	3.5	799-817	N
query=10191	TAAGAATAGAAATGAAT	Niben101Scf02429g07033.1	glycine-rich protein, partial [Nymphaea sp. JN-2013]	-	-	-	gb|AGL09436.1|	2.5	798-814	N
query=10193	TTTTCAAACAGCTATCT	Niben101Scf05710g00012.1	Pentatricopeptide repeat-containing protein	-	-	-	ARATH	2	162-179	N
query=10198	GTTCTTGGACATTGACAA	Niben101Scf18703g00007.1	histidine kinase 2 LENGTH=1176	GO:0000155(phosphorelay sensor kinase activity);GO0000160(phosphorelay signal transduction system);GO0004871(signal transducer activity);GO0007165(signal transduction);GO0016020(membrane);GO0016310(phosphorylation);GO0016772(transferase activity, transferring phosphorus-containing groups)	-	-	AT5G35750.1	3	722-739	N
query=102	AATTCAAAGGCTGGGTCGTG	Niben101Scf04316g00007.1	Formin-like protein 5	-	ko00270(Cysteine and methionine metabolism)	-	ARATH	4	147-166	N
query=10203	GTTGGTTCACACAATCAGT	Niben101Scf03164g07004.1	Rho guanine nucleotide exchange factor 8	GO:0005089(Rho guanyl-nucleotide exchange factor activity)	-	-	ARATH	3	1282-1300	N
query=10204	CAGTACACAAGAGGAG	Niben101Ctg14453g00002.1	Leucine carboxyl methyltransferase LENGTH=332	GO:0008168(methyltransferase activity);GO0032259(methylation)	-	-	AT1G02100.3	2.5	512-527	N
query=10205	CCAAGAACTCTAATATTG	Niben101Scf04764g10048.1	Subtilisin-like protease	GO:0004252(serine-type endopeptidase activity);GO0006508(proteolysis)	-	-	ARATH	2.5	390-407	N
query=10206	CGACTTGGAGTGGCCTT	Niben101Scf06404g01003.1	Receptor-like protein kinase	GO:0004672(protein kinase activity);GO0004674(protein serine/threonine kinase activity);GO0005524(ATP binding);GO0006468(protein phosphorylation);GO0016772(transferase activity, transferring phosphorus-containing groups)	-	-	ARATH	3	2202-2218	N
query=10207	TGCATACAGGAAAAAGG	Niben101Scf10388g02006.1	5-oxoprolinase	GO:0003824(catalytic activity)	ko00480(Glutathione metabolism)	-	ARATH	3	4243-4259	N
query=10213	TGGGAAGAGAGGTTGAAT	Niben101Scf00568g00007.1	Unknown protein	-	-	-	-	3	661-678	N
query=10217	TTTACAAGAGCAACTGC	Niben101Scf11688g01018.1	Exocyst complex component SEC8	GO:0000145(exocyst);GO0006904(vesicle docking involved in exocytosis);GO0015031(protein transport)	ko04530(Tight junction)	-	ARATH	2	2157-2173	N
query=10218	TAAATATTTCATCCTTTTTCA	Niben101Scf10388g00004.1	FACT complex subunit SPT16	-	-	-	ORYSJ	3	1919-1939	N
query=10225	GAAGCATTGGATTGAAAC	Niben101Scf04377g03007.1	Protein kinase superfamily protein LENGTH=480	GO:0004672(protein kinase activity);GO0004674(protein serine/threonine kinase activity);GO0005524(ATP binding);GO0006468(protein phosphorylation);GO0016772(transferase activity, transferring phosphorus-containing groups)	-	-	AT3G14370.1	3	740-758	N
query=10234	AATCCGGAGAAAGAGAGC	Niben101Scf00428g08018.1	L-Ala-D/L-Glu epimerase [Triticum urartu]	GO:0003824(catalytic activity);GO0008152(metabolic process)	ko00362(Benzoate degradation via hydroxylation);ko00364(Fluorobenzoate degradation);ko00622(Toluene and xylene degradation);ko00627(1,4-Dichlorobenzene degradation)	-	gb|EMS63193.1|	3	1942-1959	N
query=10241	CAAGTTAATAGTGGAGGAC	Niben101Scf06106g01014.1	ubiquitin-protein ligase 4 LENGTH=1502	GO:0004842(ubiquitin-protein transferase activity);GO0005488(binding)	ko04120(Ubiquitin mediated proteolysis)	-	AT5G02880.1	3	5563-5582	N
query=10243	AAAACAATGCAGCAATTTGAA	Niben101Scf10031g02004.1	Transcription factor bHLH106	GO:0046983(protein dimerization activity)	-	-	ARATH	2	1074-1094	N
query=10245	CAAATTTGGATGGTTCT	Niben101Scf03670g04022.1	Rho GTPase-activating protein 6	GO:0005622(intracellular);GO0007165(signal transduction)	-	-	ARATH	2	2695-2711	N
query=10246	GTAAATATTTCATCCTTT	Niben101Scf10388g00004.1	FACT complex subunit SPT16	-	-	-	ORYSJ	2	1923-1940	N
query=10249	CATCCTGTCATACATGACATT	Niben101Scf01073g04022.1	DNA polymerase alpha subunit B	GO:0003677(DNA binding);GO0003887(DNA-directed DNA polymerase activity);GO0006260(DNA replication)	ko00230(Purine metabolism);ko00240(Pyrimidine metabolism);ko03030(DNA replication)	-	MOUSE	1.5	1906-1925	N
query=10258	CAGTTCGTTCATCACCAAG	Niben101Scf06772g01009.1	Leucine-rich repeat-containing protein 9	GO:0005515(protein binding)	-	-	HUMAN	3	2347-2364	N
query=10260	TGAAGGCCGCAGCATTG	Niben101Scf08080g00009.1	Cycloartenol Synthase	GO:0016866(intramolecular transferase activity)	ko00100(Steroid biosynthesis)	-	PANGI	3.5	1820-1836	N
query=10263	TCTTTATCCAGAATTTCG	Niben101Scf13118g00002.1	Unknown protein	-	-	-	-	2.5	267-284	N
query=10264	AGATAGTTCAGTTTGCT	Niben101Scf06369g02018.1	Xyloglucan galactosyltransferase KATAMARI1	-	-	-	ARATH	3	145-161	N
query=10267	ATGAGACAGTTGCTGTTA	Niben101Scf01401g00001.1	alpha-1,4-galacturon [Arabidopsis thaliana] emb|CAB91508.1| like glycosyl transferase 1 [Arabidopsis thaliana] gb|ABD14404.1| homogalacturonan alpha-1,4-galacturonosyltransferase [Arabidopsis thaliana] gb|AEE80159.1| alpha-1,4-galacturonosyltransferase 1 [Arabidopsis thaliana] gb|AHL38722.1| glycosyltransferase, partial [Arabidopsis thaliana]	GO:0016757(transferase activity, transferring glycosyl groups);GO0047262(polygalacturonate 4-alpha-galacturonosyltransferase activity)	ko00051(Fructose and mannose metabolism)	-	ref|NP_191672.1|	4	2646-2663	N
query=10269	TTGGACGGTGGCATCAG	Niben101Scf05890g02009.1	Serine carboxypeptidase-like 48	GO:0004185(serine-type carboxypeptidase activity);GO0006508(proteolysis)	-	-	ARATH	3.5	411-427	N
query=10273	GAACACCAGTGAGGGCT	Niben101Scf02357g07003.1	Leucine-rich repeat receptor-like protein kinase family protein LENGTH=1141	GO:0005515(protein binding)	-	-	AT3G24240.1	3.5	1167-1183	N
query=10281	AATTAGCTCAGTTCAAC	Niben101Ctg16206g00003.1	TOX high mobility group box family member 4-A, putative isoform 1 [Theobroma cacao] gb|EOY34149.1| TOX high mobility group box family member 4-A, putative isoform 1 [Theobroma cacao]	-	-	-	ref|XP_007016530.1|	4	936-952	N
query=10284	CAACTGTGATGAATG	Niben101Scf00606g03012.1	Laccase-11	GO:0005507(copper ion binding);GO0016491(oxidoreductase activity);GO0046274(lignin catabolic process);GO0048046(apoplast);GO0052716(hydroquinone:oxygen oxidoreductase activity);GO0055114(oxidation-reduction process)	ko00910(Nitrogen metabolism)	-	ARATH	2	118-131	N
query=1029	AGCGCAGATGGAAGAAT	Niben101Scf01942g05029.1	Hypoxanthine phosphoribosyltransferase	-	ko00230(Purine metabolism);ko00983(Drug metabolism - other enzymes)	-	SALTY	3	1257-1274	N
query=10297	TGGCTTTTCCTGTACTACT	Niben101Scf04283g08013.1	Mitochondrial Rho GTPase 1	GO:0003924(GTPase activity);GO0005509(calcium ion binding);GO0005525(GTP binding);GO0005622(intracellular);GO0005741(mitochondrial outer membrane);GO0007264(small GTPase mediated signal transduction);GO0019725(cellular homeostasis)	-	-	CRYNB	2	561-579	N
query=1030	ATTGATGCTGCAGCTACA	Niben101Scf11999g00009.1	Family of unknown function (DUF566) LENGTH=659	-	-	-	AT1G49890.1	3	377-394	N
query=10303	CCAAATCAGGAGATTCT	Niben101Scf13141g02012.1	ATP-dependent zinc metalloprotease FtsH	GO:0005524(ATP binding)	-	-	CLOPH	2	714-730	N
query=10305	ATGTATAATAATGGGAT	Niben101Scf04406g04009.1	Protein phosphatase inhibitor 2	GO:0004864(protein phosphatase inhibitor activity);GO0009966(regulation of signal transduction);GO0043666(regulation of phosphoprotein phosphatase activity)	-	-	MOUSE	2.5	63-79	N
query=10308	GAATGTGATGATACCCT	Niben101Scf05005g02010.1	U3 small nucleolar ribonucleoprotein protein IMP4	-	-	-	MOUSE	2.5	750-766	N
query=1031	GTCAAAATTGCATTCCA	Niben101Scf04316g08001.1	Polyadenylate-binding protein-interacting protein 9	GO:0000166(nucleotide binding);GO0003676(nucleic acid binding)	-	-	ARATH	3	1288-1305	N
query=10313	ACTTTGGACATAGAC	Niben101Scf00075g00009.1	Cysteine/Histidine-rich C1 domain family protein LENGTH=209	GO:0047134(protein-disulfide reductase activity);GO0055114(oxidation-reduction process)	-	-	AT2G44390.1	3	201-215	N
query=10314	AAATTATCCGCAACATGGTAC	Niben101Scf16663g00002.1	EIN3-binding F-box protein 1	GO:0005515(protein binding)	-	-	ARATH	3.5	2020-2039	N
query=10316	GTTGCCTAGAAATTGTCA	Niben101Scf01948g00007.1	E3 ubiquitin-protein ligase RGLG2	GO:0005515(protein binding);GO0008270(zinc ion binding)	-	-	ARATH	3	891-908	N
query=1032	ATCGAGTTGATGCAGAT	Niben101Scf05230g01007.1	E3 ubiquitin-protein ligase RGLG2	GO:0005515(protein binding);GO0008270(zinc ion binding)	-	-	ARATH	3	434-450	N
query=10321	TGCAAAGGATCTCAAGTT	Niben101Scf00416g00004.1	Poly(ADP-ribose) glycohydrolase 1	GO:0004649(poly(ADP-ribose) glycohydrolase activity);GO0005975(carbohydrate metabolic process)	-	-	ARATH	3	1087-1103	N
query=10322	TTCACACAATCAGTTGAGA	Niben101Scf02429g07031.1	DIS3-like exonuclease 2	GO:0000175(3'-5'-exoribonuclease activity);GO0034427(nuclear-transcribed mRNA catabolic process, exonucleolytic, 3'-5')	-	-	ARATH	3.5	3693-3712	N
query=10325	GATAATTCTCTCATGGTTGTC	Niben101Scf12757g00009.1	Histidine kinase-, DNA gyrase B-, and HSP90-like ATPase family protein LENGTH=663	-	-	-	AT1G19100.1	4	1339-1358	N
query=10333	TTGATGAGAGGAATGAGA	Niben101Scf10157g05001.1	Sucrose synthase	GO:0005985(sucrose metabolic process);GO0009058(biosynthetic process);GO0016157(sucrose synthase activity)	ko00500(Starch and sucrose metabolism)	-	SOLTU	2.5	112-129	N
query=10334	ATTAAAACAACTCAATAC	Niben101Scf01220g02008.1	B3 domain-containing transcription factor ABI3	GO:0003677(DNA binding)	-	-	ARATH	2	3084-3101	N
query=10336	TGATGAGAGGAATGAGATT	Niben101Scf10157g05001.1	Sucrose synthase	GO:0005985(sucrose metabolic process);GO0009058(biosynthetic process);GO0016157(sucrose synthase activity)	ko00500(Starch and sucrose metabolism)	-	SOLTU	3	110-128	N
query=10338	TACTACTTTTATCATAA	Niben101Scf09578g03003.1	unknown protein; BEST Arabidopsis thaliana protein match is: unknown protein . LENGTH=177	-	-	-	AT1G69760.1	2.5	279-295	N
query=10343	AAAGTTTAGTGATTGGT	Niben101Scf00428g11001.1	Ubiquitin carboxyl-terminal hydrolase isozyme L3	GO:0004843(ubiquitin-specific protease activity);GO0005622(intracellular);GO0006511(ubiquitin-dependent protein catabolic process)	-	-	BOVIN	3	140-156	N
query=10345	AAAGGAGTAGCATTGCGC	Niben101Scf07935g02019.1	ATP-dependent Clp protease ATP-binding subunit ClpA	GO:0005515(protein binding);GO0005524(ATP binding);GO0019538(protein metabolic process)	-	-	ECO57	4	86-103	N
query=10355	AGAGAATTGTATCCATTC	Niben101Scf07937g03016.1	Ubiquitin-associated domain-containing protein 1	GO:0005515(protein binding)	-	-	HUMAN	3.5	225-242	N
query=10356	GCCAAATGTCAACGG	Niben101Scf10388g01003.1	Ankyrin repeat-containing protein	GO:0005515(protein binding);GO0008270(zinc ion binding)	-	-	ARATH	2	762-775	N
query=1036	TCAGTACACAAGAGGAGAA	Niben101Ctg14453g00002.1	Leucine carboxyl methyltransferase LENGTH=332	GO:0008168(methyltransferase activity);GO0032259(methylation)	-	-	AT1G02100.3	3.5	510-528	N
query=10360	TTTGAATTGAGTCCCTTCT	Niben101Scf08293g01012.1	myb-like transcription factor family protein LENGTH=317	GO:0003676(nucleic acid binding);GO0003677(DNA binding);GO0008270(zinc ion binding)	-	-	AT5G61620.1	3.5	38-56	N
query=10363	AATTCCAAAGCAAGTCAAAAT	Niben101Scf05201g08006.1	Pentatricopeptide repeat-containing protein	GO:0005515(protein binding)	-	-	ARATH	4	433-452	N
query=10365	AAGGTGATGAGACAGT	Niben101Scf19533g01002.1	Valine--tRNA ligase	GO:0000166(nucleotide binding);GO0004812(aminoacyl-tRNA ligase activity);GO0004832(valine-tRNA ligase activity);GO0005524(ATP binding);GO0006418(tRNA aminoacylation for protein translation);GO0006438(valyl-tRNA aminoacylation)	ko00290(Valine, leucine and isoleucine biosynthesis);ko00970(Aminoacyl-tRNA biosynthesis)	-	ACTPJ	2	727-741	N
query=10366	ATTATTGATTTTGAATTGAG	Niben101Scf05411g02016.1	tRNA (adenine(58)-N(1))-methyltransferase non-catalytic subunit trm6	GO:0003743(translation initiation factor activity);GO0006413(translational initiation)	-	-	DICDI	3.5	209-227	N
query=10375	TCAGATAGTTCAGTTTGC	Niben101Scf08834g00008.1	Prolyl 4-hydroxylase subunit alpha-1	GO:0005506(iron ion binding);GO0016491(oxidoreductase activity);GO0016705(oxidoreductase activity, acting on paired donors, with incorporation or reduction of molecular oxygen);GO0016706(oxidoreductase activity, acting on paired donors, with incorporation or reduction of molecular oxygen, 2-oxoglutarate as one donor, and incorporation of one atom each of oxygen into both donors);GO0031418(L-ascor…	ko00330(Arginine and proline metabolism)	-	CHICK	3.5	1072-1089	N
query=1038	GCAAGTTGTTAAGAATA	Niben101Scf02842g01008.1	Transducin family protein / WD-40 repeat family protein LENGTH=793	GO:0005515(protein binding)	ko03040(Spliceosome);ko04120(Ubiquitin mediated proteolysis)	-	AT1G04140.2	2.5	2124-2140	N
query=10381	TTACAGCGCAAACTTG	Niben101Scf02159g01019.1	nucleotide-binding protein [Medicago truncatula]	GO:0005515(protein binding)	ko03022(Basal transcription factors)	-	gb|KEH31737.1|	2.5	1270-1285	N
query=10385	CTTTAGCCCTACGAGT	Niben101Scf03238g00012.1	Regulator of Vps4 activity in the MVB pathway protein LENGTH=937	-	-	-	AT2G19710.1	3	4196-4211	N
query=10388	TATCAAAGAGATCCCTCC	Niben101Scf13703g01006.1	Heat shock 70 kDa protein 6	-	ko03060(Protein export);ko05020(Prion diseases)	-	HUMAN	3.5	1398-1415	N
query=10391	CTACTATCAGCTTTAGCC	Niben101Scf00207g02007.1	C2 calcium/lipid-binding plant phosphoribosyltransferase family protein LENGTH=1049	GO:0005515(protein binding)	-	-	AT5G17980.1	3	11-28	N
query=10392	GCATTGCTTACAATAAGG	Niben101Scf00546g00006.1	Folate-biopterin transporter	GO:0006810(transport);GO0016021(integral component of membrane)	-	-	SYNY3	3	720-737	N
query=10399	CATACACTTCCACATTA	Niben101Scf01516g00003.1	structural constituent of ribosome protein [Medicago truncatula]	-	-	-	gb|KEH30367.1|	3	173-189	N
query=1040	AGCCTTACCTGTTGATT	Niben101Scf04406g06011.1	GRAM domain-containing protein / ABA-responsive protein-related LENGTH=219	-	-	-	AT5G23370.1	3.5	711-727	N
query=10401	ATAAGGTGAGTGTTAGC	Niben101Scf02842g01018.1	Cyclin-D-binding Myb-like transcription factor 1	GO:0003677(DNA binding);GO0003682(chromatin binding)	-	-	DANRE	3	358-374	N
query=10403	GAGAGGAATGAGATTATT	Niben101Scf04283g07026.1	TPA: hypothetical protein ZEAMMB73_096616 [Zea mays]	-	-	-	tpg|DAA54610.1|	3	1535-1551	N
query=10404	TCATGGTTGTCCTTGCTA	Niben101Scf06750g00007.1	Polyvinylalcohol dehydrogenase	-	-	-	PSESP	3	341-358	N
query=10406	CATCCTTTTTCATTCGTAGA	Niben101Scf10328g00011.1	Syntaxin-132	GO:0005484(SNAP receptor activity);GO0005515(protein binding);GO0006886(intracellular protein transport);GO0016020(membrane);GO0016192(vesicle-mediated transport)	ko04130(SNARE interactions in vesicular transport)	-	ARATH	3.5	487-506	N
query=1041	GGTTGTGGATTAATGAG	Niben101Scf09004g00003.1	Ethylene-responsive transcription factor 11	GO:0003677(DNA binding);GO0003700(sequence-specific DNA binding transcription factor activity);GO0006355(regulation of transcription, DNA-templated)	-	-	ARATH	2.5	454-470	N
query=10413	AGTAAGTATTTTGGCT	Niben101Scf00894g00004.1	BES1/BZR1 homolog protein 2	-	-	-	ARATH	2	264-279	N
query=10415	GACAGCACGTGTGTAT	Niben101Scf00051g05021.1	Protein disulfide-isomerase A6	GO:0045454(cell redox homeostasis)	-	-	MOUSE	3.5	85-100	N
query=10417	TGGAAAGTCAACTGGG	Niben101Scf02133g04004.1	Dentin sialoph -related, putative isoform 5 [Theobroma cacao]	-	-	-	ref|XP_007042981.1|	3	111-126	N
query=10419	TGTACGTGTCGAGCT	Niben101Scf01782g11024.1	WRKY transcription factor 22	GO:0003700(sequence-specific DNA binding transcription factor activity);GO0006355(regulation of transcription, DNA-templated);GO0043565(sequence-specific DNA binding)	-	-	ARATH	2	553-567	N
query=10423	CAAACTTGAACGCGATTTC	Niben101Scf12953g00005.1	Chromatin structure-remodeling complex protein BSH	GO:0000228(nuclear chromosome);GO0006338(chromatin remodeling)	-	-	ARATH	4	789-806	N
query=10425	AGAGGCCTGCTAATCGA	Niben101Scf08637g01005.1	Tetraspanin-2	GO:0016021(integral component of membrane)	-	-	ARATH	3	216-231	N
query=1043	CAGCATTGAAATCAGCC	Niben101Scf03111g00003.1	Spermine oxidase	GO:0016491(oxidoreductase activity);GO0055114(oxidation-reduction process)	-	-	MOUSE	2.5	630-646	N
query=10431	GATTATTGATTTTGAATTGA	Niben101Scf05411g02016.1	tRNA (adenine(58)-N(1))-methyltransferase non-catalytic subunit trm6	GO:0003743(translation initiation factor activity);GO0006413(translational initiation)	-	-	DICDI	3	210-228	N
query=10433	TTTCATCCTTTTTCATT	Niben101Scf02351g08011.1	Elongation factor Ts	GO:0003746(translation elongation factor activity);GO0005622(intracellular);GO0006414(translational elongation)	ko00196(Photosynthesis - antenna proteins)	-	CAUCN	1	2817-2833	N
query=10434	AGTCTGCTGAGTGTTTA	Niben101Scf14910g00003.1	Pyruvate dehydrogenase E1 component subunit alpha	GO:0008152(metabolic process);GO0016624(oxidoreductase activity, acting on the aldehyde or oxo group of donors, disulfide as acceptor)	ko00280(Valine, leucine and isoleucine degradation)	-	STAAC	3	918-934	N
query=10439	ATGGAGTGACTTTGGAC	Niben101Scf02380g00002.1	Unknown protein	-	-	-	-	2.5	192-208	N
query=10441	GAAATGCGCAACAAAAA	Niben101Scf02868g05009.1	Zinc finger protein 622 LENGTH=405	GO:0003676(nucleic acid binding);GO0008270(zinc ion binding);GO0046872(metal ion binding)	-	-	AT4G31420.2	2.5	2222-2237	N
query=10443	AGTTTACAGCGCAAACT	Niben101Scf02159g01019.1	nucleotide-binding protein [Medicago truncatula]	GO:0005515(protein binding)	ko03022(Basal transcription factors)	-	gb|KEH31737.1|	3	1272-1288	N
query=10444	GGTGATGAGACAGTT	Niben101Scf01037g01016.1	UBX domain-containing protein 2B	GO:0005515(protein binding)	-	-	MOUSE	2.5	1030-1044	N
query=10445	TATCAAAGAGATCCC	Niben101Scf10213g00009.1	Unknown protein	-	ko00052(Galactose metabolism);ko00511(Other glycan degradation);ko00600(Sphingolipid metabolism)	-	-	1	2619-2633	N
query=10446	TGGAATTTACAAGAGCAAC	Niben101Scf04361g00007.1	WRKY transcription factor 22	GO:0003700(sequence-specific DNA binding transcription factor activity);GO0006355(regulation of transcription, DNA-templated);GO0043565(sequence-specific DNA binding)	-	-	ARATH	3	558-576	N
query=10447	CATACAGAGCAAAACGC	Niben101Scf06081g01012.1	50S ribosomal protein L1	GO:0003723(RNA binding);GO0003735(structural constituent of ribosome);GO0006412(translation);GO0015934(large ribosomal subunit)	ko03010(Ribosome)	-	HALLT	1	794-810	N
query=10450	ATGTCTCTCCAAGTATGC	Niben101Scf04377g00005.1	Translation initiation factor IF-2	GO:0003743(translation initiation factor activity);GO0003924(GTPase activity);GO0005525(GTP binding);GO0005622(intracellular);GO0006413(translational initiation)	-	-	GEOSE	3.5	775-793	N
query=10452	AGTTCAGTTTGCTCAA	Niben101Scf05932g05010.1	Flap endonuclease 1	GO:0003677(DNA binding);GO0003824(catalytic activity);GO0004518(nuclease activity);GO0006281(DNA repair);GO0016788(hydrolase activity, acting on ester bonds)	ko03030(DNA replication);ko03410(Base excision repair);ko03450(Non-homologous end-joining)	-	SCHJY	1	1284-1299	N
query=10457	GCTCAAGCATGTTTTCAATT	Niben101Scf05330g02006.1	pentatricopeptide repeat 336 LENGTH=408	-	-	-	AT1G61870.1	4	336-355	N
query=1046	GGAGAGAAATCGAGTTGAT	Niben101Scf04231g02010.1	Cytosolic sulfotransferase 15	GO:0008146(sulfotransferase activity)	-	-	ARATH	2	1292-1310	N
query=10460	GAGTGAAGCAGAGCCAATT	Niben101Scf07790g02006.1	Cytochrome P450 superfamily protein LENGTH=514	GO:0005506(iron ion binding);GO0016705(oxidoreductase activity, acting on paired donors, with incorporation or reduction of molecular oxygen);GO0020037(heme binding);GO0055114(oxidation-reduction process)	ko00361(gamma-Hexachlorocyclohexane degradation);ko00626(Naphthalene and anthracene degradation);ko00903(Limonene and pinene degradation);ko00945(Stilbenoid, diarylheptanoid and gingerol biosynthesis)	-	AT3G10560.1	2.5	905-923	N
query=10466	ACAATTGTCAAGAAGTT	Niben101Scf07060g03008.1	Calcium-binding protein 2	GO:0005509(calcium ion binding);GO0016021(integral component of membrane);GO0055085(transmembrane transport)	-	-	BOVIN	2.5	1800-1816	N
query=10467	GCATCCTGTCATACATG	Niben101Scf08483g00017.1	Poly(A)-specific ribonuclease PARN	GO:0003676(nucleic acid binding);GO0005634(nucleus)	ko03018(RNA degradation)	-	ARATH	3	1465-1481	N
query=1047	TGAAGAAATCGACAGCAC	Niben101Scf07937g01004.1	Biotin synthase	GO:0003824(catalytic activity);GO0004076(biotin synthase activity);GO0009102(biotin biosynthetic process);GO0051536(iron-sulfur cluster binding)	ko00780(Biotin metabolism)	-	RALPJ	3	192-208	N
query=10474	CAACTGTGATGAATGGG	Niben101Scf00305g03001.1	Laccase-11	GO:0005507(copper ion binding);GO0016491(oxidoreductase activity);GO0046274(lignin catabolic process);GO0048046(apoplast);GO0052716(hydroquinone:oxygen oxidoreductase activity);GO0055114(oxidation-reduction process)	ko00910(Nitrogen metabolism)	-	ARATH	2.5	116-131	N
query=10480	CGCTGTTGCAATTGGTGGA	Niben101Scf04741g01005.1	BnaC06g16730D [Brassica napus]	-	-	-	emb|CDX98312.1|	3	45-63	N
query=10486	AGTTTGAAGAAATCGACAG	Niben101Scf00792g01002.1	Ras-related protein Rab-13	GO:0005525(GTP binding);GO0005622(intracellular);GO0006184(GTP catabolic process);GO0007165(signal transduction);GO0007264(small GTPase mediated signal transduction);GO0015031(protein transport);GO0016020(membrane)	-	-	RAT	2.5	76-93	N
query=10487	GAATATGAGCGACTTG	Niben101Scf10048g02002.1	U-box kinase family protein [Medicago truncatula]	-	-	-	gb|KEH32844.1|	1	728-743	N
query=1049	AGAATGCAAAACCAACCC	Niben101Scf02864g07004.1	RNA-binding protein 45	GO:0000166(nucleotide binding);GO0003676(nucleic acid binding)	-	-	RAT	3	3525-3542	N
query=10500	CAATGCAGCAATTTGAA	Niben101Scf09004g02028.1	Rho GTPase-activating protein 7	GO:0005622(intracellular);GO0007165(signal transduction)	-	-	ARATH	2	9-24	N
query=10503	TAGACGATGTGATCAAGA	Niben101Scf07231g02016.1	Galactoside 2-alpha-L-fucosyltransferase	GO:0008107(galactoside 2-alpha-L-fucosyltransferase activity);GO0016020(membrane);GO0042546(cell wall biogenesis)	ko00601(Glycosphingolipid biosynthesis - lacto and neolacto series);ko00603(Glycosphingolipid biosynthesis - globo series)	-	PEA	3.5	1066-1083	N
query=10504	AAATGCGCAACAAAAAG	Niben101Scf10015g10014.1	Ankyrin repeat family protein LENGTH=590	GO:0005515(protein binding)	-	-	AT3G12360.1	3	2422-2439	N
query=10507	TACAAAGACGTTTGCTT	Niben101Scf15953g01011.1	unknown protein; LOCATED IN: chloroplast; BEST Arabidopsis thaliana protein match is: unknown protein . LENGTH=845	-	-	-	AT1G16630.1	2	2185-2200	N
query=10510	CAACTGTGATGAATGGGCT	Niben101Scf00605g01013.1	Fatty acid oxidation complex subunit alpha	GO:0003824(catalytic activity);GO0003857(3-hydroxyacyl-CoA dehydrogenase activity);GO0006631(fatty acid metabolic process);GO0008152(metabolic process);GO0016491(oxidoreductase activity);GO0016616(oxidoreductase activity, acting on the CH-OH group of donors, NAD or NADP as acceptor);GO0050662(coenzyme binding);GO0055114(oxidation-reduction process)	ko00592(alpha-Linolenic acid metabolism)	-	SHIFL	4	748-766	N
query=10520	GGTCTGGAAAGTCAA	Niben101Scf00503g07005.1	Ethylene-responsive transcription factor 4	GO:0003677(DNA binding);GO0003700(sequence-specific DNA binding transcription factor activity);GO0006355(regulation of transcription, DNA-templated)	-	-	TOBAC	3	791-805	N
query=10528	TAATGGGATTTTTGAACT	Niben101Scf06256g03009.1	DNL-type zinc finger protein	GO:0008270(zinc ion binding)	-	-	XENLA	3	124-142	N
query=10529	CCATCAGCAAAATCGCATACA	Niben101Ctg14695g00001.1	expressed protein [Oryza sativa Japonica Group]	-	-	-	gb|ABB47928.2|	4	632-653	N
query=1053	AGGAAGTATAGGAGAGAA	Niben101Scf06171g02034.1	Chaperone DnaJ-domain superfamily protein LENGTH=1422	-	ko04530(Tight junction);ko05416(Viral myocarditis)	-	AT4G36520.1	3	6131-6148	N
query=10530	TCAGTTCAACTTTGTAATAT	Niben101Scf02034g02001.1	Chaperone protein ClpB	GO:0005524(ATP binding)	-	-	PSESM	3.5	828-846	N
query=10542	ACCGTTCTTGGACATTG	Niben101Scf05081g01019.1	Cysteine proteinases superfamily protein LENGTH=345	-	-	-	AT5G04250.1	2.5	799-815	N
query=10543	TTGAAGAAGAGAGAATTGTA	Niben101Scf11588g00024.1	Endoglucanase 6	GO:0003824(catalytic activity);GO0004553(hydrolase activity, hydrolyzing O-glycosyl compounds);GO0005975(carbohydrate metabolic process);GO0030246(carbohydrate binding)	ko00500(Starch and sucrose metabolism)	-	ARATH	2	39-58	N
query=10544	GGCATCAGTACACAAG	Niben101Scf00627g05014.1	BAG family molecular chaperone regulator 1	GO:0005515(protein binding);GO0051087(chaperone binding)	-	-	ARATH	3	2049-2063	N
query=10546	CCTAAGGTGATGAGACAGTTG	Niben101Scf06654g02002.1	Protein Thf1	GO:0009523(photosystem II);GO0010027(thylakoid membrane organization);GO0015979(photosynthesis)	-	-	ACAM1	4	1224-1245	N
query=1055	GGGTCCACAATATCACC	Niben101Scf08723g02020.1	Thaumatin-like protein 1	-	-	-	PRUPE	3.5	971-986	N
query=10551	TAGTGGCAGTGTGTCAGGCA	Niben101Scf06200g03003.1	unknown protein; LOCATED IN: chloroplast; BEST Arabidopsis thaliana protein match is: unknown protein . LENGTH=93	-	-	-	AT2G33847.1	3.5	281-301	N
query=10552	AGATGAGCCTTACCTGTT	Niben101Scf01367g00022.1	plant/F8L15-130 protein [Medicago truncatula]	-	-	-	gb|KEH24720.1|	3	962-979	N
query=10557	CGAGACCACATTTTGTT	Niben101Scf07466g03004.1	RAB GDP dissociation inhibitor 2 LENGTH=444	-	ko00350(Tyrosine metabolism);ko00624(1- and 2-Methylnaphthalene degradation);ko00632(Benzoate degradation via CoA ligation);ko00642(Ethylbenzene degradation);ko00903(Limonene and pinene degradation)	-	AT3G59920.1	3.5	824-840	N
query=10563	TCAAACAGCTATCTAG	Niben101Scf04231g01031.1	BnaA01g19020D [Brassica napus]	-	-	-	emb|CDY29764.1|	2.5	83-97	N
query=10565	TAAAAATTTGGAACAAGTGGT	Niben101Scf11980g00013.1	RING/FYVE/PHD zinc finger superfamily protein LENGTH=259	GO:0008270(zinc ion binding)	-	-	AT2G01275.1	3	614-635	N
query=10567	TGCTGCAGCTACAGACCT	Niben101Scf08488g03001.1	CASP-like protein 5A1	-	-	-	SELML	3	26-42	N
query=10568	AATTGACAACAATGATG	Niben101Scf07682g01012.1	RNA-binding protein 1 LENGTH=360	GO:0000166(nucleotide binding);GO0003676(nucleic acid binding)	ko04320(Dorso-ventral axis formation)	-	AT1G58470.1	3	349-365	N
query=10569	AAACAATGCAGCAATTTGA	Niben101Scf03113g03001.1	Golgi apparatus membrane protein TVP23	GO:0016021(integral component of membrane)	-	-	LACBS	3	899-916	N
query=10572	TGAGAATGGAGTGACTTTG	Niben101Scf02380g00002.1	Unknown protein	-	-	-	-	3	195-213	N
query=10578	TATGCATACTCTACT	Niben101Scf00839g04010.1	DNA binding protein, putative [Ricinus communis] gb|EEF43706.1| DNA binding protein, putative [Ricinus communis]	GO:0003677(DNA binding)	-	-	ref|XP_002518781.1|	2	1496-1510	N
query=1058	ACAACATTTCTCAGATCTT	Niben101Scf01727g02007.1	WRKY transcription factor 6	GO:0003700(sequence-specific DNA binding transcription factor activity);GO0006355(regulation of transcription, DNA-templated);GO0043565(sequence-specific DNA binding)	-	-	ARATH	3.5	1019-1036	N
query=10583	TTCAAATGAAGGCCGCAG	Niben101Scf09856g00002.1	U2 small nuclear ribonucleoprotein A'	-	ko03040(Spliceosome)	-	ARATH	2.5	477-495	N
query=10584	GATGCTGAAAGGAGTGA	Niben101Scf04558g02005.1	Unknown protein	-	-	-	-	2.5	185-201	N
query=10587	AGGAGCATTGCTTACAATA	Niben101Scf38184g00005.1	SPX domain-containing membrane protein	GO:0016021(integral component of membrane);GO0055085(transmembrane transport)	-	-	ARATH	3.5	1418-1436	N
query=10595	AAACACTCGTCGCACA	Niben101Scf05081g01016.1	TCP family transcription factor LENGTH=188	-	-	-	AT2G37000.1	3	235-250	N
query=10598	TGCCAAAGCTTGAAGAAGAGA	Niben101Scf05339g00005.1	Lysophosphatidylcholine acyltransferase 2	GO:0005509(calcium ion binding);GO0008152(metabolic process);GO0016746(transferase activity, transferring acyl groups)	-	-	MOUSE	3	1987-2007	N
query=10599	CAATGCAGCAATTTGAATTG	Niben101Scf04739g00006.1	Nucleotide/sugar transporter family protein LENGTH=398	GO:0055085(transmembrane transport)	-	-	AT5G55950.1	4	1764-1783	N
query=1060	CGGAGAAAGAGAGCAT	Niben101Scf05230g00001.1	Pentatricopeptide repeat-containing protein	-	-	-	ARATH	2	523-538	N
query=10601	CTTGGTTATCGGTTAGTG	Niben101Scf01053g00008.1	Potassium transporter 6	GO:0015079(potassium ion transmembrane transporter activity);GO0016020(membrane);GO0071805(potassium ion transmembrane transport)	-	-	ARATH	3	2107-2125	N
query=1061	AATGGGATAGAGCTGATC	Niben101Scf08441g00001.1	Unknown protein	-	-	-	-	3.5	6900-6917	N
query=10614	AGCTGATCTGCCAGAGC	Niben101Scf03883g05015.1	RNA binding (RRM/RBD/RNP motifs) family protein LENGTH=989	-	ko03018(RNA degradation)	-	AT3G45630.1	1	1493-1509	N
query=10615	ATGACTTATTGATTGC	Niben101Scf19171g01036.1	Ulp1 protease family, C-terminal catalytic domain containing protein [Solanum demissum]	-	-	-	gb|AAU90302.2|	2	2440-2455	N
query=10616	CAATTAGCTCAGTTCAA	Niben101Scf02062g04006.1	Unknown protein	-	-	-	-	3	1747-1762	N
query=10621	TTCCATATCAAAGAGATCCCTC	Niben101Scf05529g00001.1	Tetratricopeptide repeat protein 13	GO:0005515(protein binding)	-	-	HUMAN	3.5	2798-2820	N
query=10622	CAGGCGCTGTTGCAAT	Niben101Scf08080g00009.1	Cycloartenol Synthase	GO:0016866(intramolecular transferase activity)	ko00100(Steroid biosynthesis)	-	PANGI	3	1326-1341	N
query=10627	CACAAGAGGAGAACACAGAGA	Niben101Scf10199g00005.1	Defensin-like protein 19	GO:0006952(defense response)	-	-	ARATH	3.5	154-173	N
query=1063	CAAGCGCAGATGGAAGA	Niben101Scf01942g05029.1	Hypoxanthine phosphoribosyltransferase	-	ko00230(Purine metabolism);ko00983(Drug metabolism - other enzymes)	-	SALTY	3	1259-1276	N
query=10635	TCAGCAAAATCGCATA	Niben101Scf07288g08019.1	AP-4 complex subunit epsilon	GO:0005488(binding);GO0006886(intracellular protein transport);GO0016192(vesicle-mediated transport);GO0030117(membrane coat)	ko04142(Lysosome)	-	ARATH	3	2172-2187	N
query=10637	CTCGATAGAATGTCACAA	Niben101Scf00207g01005.1	Ankyrin repeat domain-containing protein 2	GO:0005515(protein binding)	-	-	MOUSE	4	3791-3808	N
query=10641	CAGCTACTCCAGTGGGAA	Niben101Scf19386g00002.1	TOPLESS-related 1 LENGTH=1120	GO:0005515(protein binding);GO0006355(regulation of transcription, DNA-templated)	-	-	AT1G80490.2	3.5	636-653	N
query=10647	CATTCGTAGAATCTTT	Niben101Scf02394g01003.1	Glutamate receptor 3.3	GO:0004930(G-protein coupled receptor activity);GO0007186(G-protein coupled receptor signaling pathway);GO0016021(integral component of membrane)	-	-	ARATH	2	434-449	N
query=10648	TTCAGAAGTCTCATCGATGAA	Niben101Scf11334g01001.1	RNase H family protein [Theobroma cacao] gb|EOY13984.1| RNase H family protein [Theobroma cacao]	-	-	-	ref|XP_007022459.1|	3.5	262-281	N
query=10649	AACAACTCAATACAA	Niben101Scf16197g01005.1	Purine permease 1	GO:0005215(transporter activity);GO0016021(integral component of membrane)	-	-	ARATH	2	423-437	N
query=10652	GAGTCCCTTCTTTATC	Niben101Scf09284g01011.1	Intron maturase, type II family protein LENGTH=735	-	-	-	AT5G46920.1	3	1570-1585	N
query=10657	CATCCTTTTTCATTCGTAG	Niben101Scf10328g00011.1	Syntaxin-132	GO:0005484(SNAP receptor activity);GO0005515(protein binding);GO0006886(intracellular protein transport);GO0016020(membrane);GO0016192(vesicle-mediated transport)	ko04130(SNARE interactions in vesicular transport)	-	ARATH	2.5	488-506	N
query=10662	AGTCAAGAACATGTGATG	Niben101Scf02351g00001.1	F-box/RNI/FBD-like domain protein [Medicago truncatula]	-	-	-	gb|KEH37794.1|	2	1199-1215	N
query=10663	CGAGTTGATGCAGATAG	Niben101Scf03000g00022.1	Histidine kinase 2	-	-	-	ARATH	2	232-247	N
query=10664	TTTAGATCAGAGGAAGTA	Niben101Scf01037g01016.1	UBX domain-containing protein 2B	GO:0005515(protein binding)	-	-	MOUSE	3	484-501	N
query=10666	GGAGTAGCATTGCGCAT	Niben101Scf00051g04002.1	Homer protein isoform 2 [Theobroma cacao] gb|EOY28692.1| Homer protein isoform 2 [Theobroma cacao]	-	-	-	ref|XP_007026070.1|	3	934-949	N
query=10667	TTGATCATAGCAGGCGCTGT	Niben101Scf00416g01010.1	Prohibitin-2	GO:0016020(membrane)	-	-	DICDI	4	118-137	N
query=10668	GGTTGTCCTTGCTATG	Niben101Scf04007g01012.1	Cathepsin B-like cysteine proteinase	GO:0006508(proteolysis);GO0008234(cysteine-type peptidase activity)	-	-	SCHMA	2	1416-1432	N
query=1067	ACTTCGAGATTGTATG	Niben101Scf16098g00006.1	Uridine kinase	GO:0005524(ATP binding);GO0008152(metabolic process);GO0016301(kinase activity)	-	-	SCHPO	3	3046-3061	N
query=10671	ATTATGGAAAAAAATTATC	Niben101Scf09284g01014.1	purine permease 10 LENGTH=390	GO:0005215(transporter activity);GO0016021(integral component of membrane)	-	-	AT4G18210.1	3	813-831	N
query=10672	CACCAGCGTTCCACACC	Niben101Scf00182g05012.1	3-ph kinase-1, putative isoform 1 [Theobroma cacao]	-	-	-	ref|XP_007014571.1|	3	575-590	N
query=10678	TTCATCCTTTTTCATTC	Niben101Scf02351g08011.1	Elongation factor Ts	GO:0003746(translation elongation factor activity);GO0005622(intracellular);GO0006414(translational elongation)	ko00196(Photosynthesis - antenna proteins)	-	CAUCN	2	2816-2832	N
query=10680	TGCAGCAATTTGAATTG	Niben101Scf09189g01004.1	Helicase-like protein [Oryza sativa Japonica Group]	-	-	-	gb|AAK13103.1|AC078839_19	2.5	511-528	N
query=10684	TGCCAACTGTGATGAATG	Niben101Scf00917g04005.1	Lysine histidine transporter 1	-	-	-	ARATH	3.5	1144-1161	N
query=10685	AGAATATGATGGTCACA	Niben101Scf06545g03012.1	Haloacid dehalogenase-like hydrolase domain-containing protein 3	GO:0008152(metabolic process);GO0016787(hydrolase activity)	-	-	MOUSE	2	1041-1057	N
query=10693	TTTGCTCAAGCGCAGATG	Niben101Scf01053g00006.1	Potassium transporter 23	GO:0015079(potassium ion transmembrane transporter activity);GO0016020(membrane);GO0071805(potassium ion transmembrane transport)	-	-	ORYSJ	3	3175-3193	N
query=10697	GTCACAAAGGTTGATGG	Niben101Scf03913g01023.1	Essential protein Yae1, N-terminal LENGTH=199	-	-	-	AT3G15750.1	3	3052-3068	N
query=10699	TGTTGCAGAAGCGTATAT	Niben101Scf05804g01018.1	BSD domain-containing protein LENGTH=428	-	-	-	AT3G49800.1	3	636-653	N
query=107	CAAGAGGAGAACACAGAG	Niben101Scf01653g02025.1	Thaumatin-like protein	-	-	-	ORYSJ	2	113-130	N
query=1070	ATTGTCAAGAAGTTTAGAG	Niben101Scf02272g02003.1	alkaline/neutral invertase LENGTH=617	GO:0003824(catalytic activity);GO0033926(glycopeptide alpha-N-acetylgalactosaminidase activity)	-	-	AT5G22510.1	2	294-312	N
query=10704	CCTTCTTTATCCAGAATTT	Niben101Scf00860g00001.1	ABC transporter ATP-binding protein [Calothrix sp. 336/3]	GO:0005524(ATP binding);GO0006810(transport);GO0016887(ATPase activity)	-	-	gb|KFB84484.1|	2.5	1106-1124	N
query=10705	ATGCAGATAGAGAAGAA	Niben101Scf07833g00007.1	Multidrug resistance protein MdtK	GO:0006855(drug transmembrane transport);GO0015238(drug transmembrane transporter activity);GO0015297(antiporter activity);GO0016020(membrane);GO0055085(transmembrane transport)	-	-	ERWAM	2	957-973	N
query=10710	TAGCCCTACGAGTGTC	Niben101Scf08293g02002.1	Peptide methionine sulfoxide reductase MsrA	GO:0006979(response to oxidative stress);GO0008113(peptide-methionine(S)-S-oxide reductase activity);GO0016671(oxidoreductase activity, acting on a sulfur group of donors, disulfide as acceptor);GO0030091(protein repair);GO0055114(oxidation-reduction process)	-	-	ECOSE	3.5	505-520	N
query=10711	GTTGATGCACAAGGTTCTAA	Niben101Scf00305g01013.1	U-box domain-containing protein 5	GO:0004842(ubiquitin-protein transferase activity);GO0005488(binding);GO0016567(protein ubiquitination)	-	-	ARATH	3.5	2041-2061	N
query=10712	AAATGAAGGCCGCAGCAT	Niben101Scf11142g00012.1	Protein kinase superfamily protein LENGTH=992	GO:0004672(protein kinase activity);GO0004674(protein serine/threonine kinase activity);GO0005524(ATP binding);GO0006468(protein phosphorylation);GO0016772(transferase activity, transferring phosphorus-containing groups)	ko04010(MAPK signaling pathway);ko04530(Tight junction)	-	AT1G18160.1	3.5	3064-3081	N
query=10714	ACAATCAGTTGAGACTG	Niben101Scf01307g01012.1	Nucleolar complex protein 2 homolog	-	-	-	ARATH	2.5	1410-1426	N
query=10721	GGTTGCCTGTTCATCTT	Niben101Ctg02216g00001.1	Callose synthase 10	-	-	-	ARATH	2.5	17-33	N
query=10723	CTCAATCACAGTTTGA	Niben101Scf10579g01023.1	LIM zinc-binding domain-containing Nebulette	GO:0008270(zinc ion binding)	-	-	MOUSE	2.5	1252-1267	N
query=10726	AAACCAATCGTTGAGAAT	Niben101Scf03380g03005.1	sugar transporter protein 7 LENGTH=513	GO:0005215(transporter activity);GO0016020(membrane);GO0016021(integral component of membrane);GO0022857(transmembrane transporter activity);GO0022891(substrate-specific transmembrane transporter activity);GO0055085(transmembrane transport)	-	-	AT4G02050.1	3	107-123	N
query=10727	TGTATCCCTGTTGTTGCA	Niben101Scf04785g01021.1	FRIGIDA-like protein 3	-	-	-	ARATH	3.5	3954-3971	N
query=10729	CTGAGATGCCAACTGTGATG	Niben101Scf01146g02016.1	26S proteasome non-ATPase regulatory subunit 1 homolog A	GO:0005488(binding)	ko03050(Proteasome)	-	ARATH	4	2077-2096	N
query=1073	ATGATGGATCAATGCATC	Niben101Scf15903g01004.1	GMP synthase [glutamine-hydrolyzing]	GO:0006541(glutamine metabolic process);GO0016787(hydrolase activity)	-	-	ZYMMO	3	397-415	N
query=10734	GTGGCATCAGTACACAAGAG	Niben101Scf08544g01022.1	BTB/POZ and TAZ domain-containing protein 2	GO:0005515(protein binding)	ko00361(gamma-Hexachlorocyclohexane degradation);ko00626(Naphthalene and anthracene degradation);ko00903(Limonene and pinene degradation);ko00945(Stilbenoid, diarylheptanoid and gingerol biosynthesis)	-	ARATH	4	668-688	N
query=10735	CGAGAACAAGAAGGAAG	Niben101Scf01339g06015.1	Glutathione peroxidase 1	GO:0004602(glutathione peroxidase activity);GO0006979(response to oxidative stress);GO0055114(oxidation-reduction process)	ko00480(Glutathione metabolism);ko00590(Arachidonic acid metabolism)	-	HELAN	2	156-172	N
query=10736	AAGGAACCAGTGCGAGA	Niben101Scf12983g01048.1	DNA-binding protein SMUBP-2	-	-	-	MOUSE	2	2692-2708	N
query=1074	AAAGACTTGATCATAGC	Niben101Scf02062g01002.1	Proteasome-associated protein ECM29 homolog	GO:0005488(binding)	-	-	HUMAN	1	1702-1718	N
query=10742	GTTCTAAAACTAATGCT	Niben101Scf04464g01004.1	Pyridoxal phosphate (PLP)-dependent transferases superfamily protein LENGTH=513	GO:0003824(catalytic activity);GO0008483(transaminase activity);GO0030170(pyridoxal phosphate binding)	-	-	AT3G22200.2	2.5	491-506	N
query=10744	AAAATAAATCCAAAAGA	Niben101Scf07586g01001.1	Auxin efflux carrier family protein LENGTH=431	GO:0016021(integral component of membrane);GO0055085(transmembrane transport)	-	-	AT5G01990.1	1.5	289-305	N
query=10745	CAGATGGAACAATTGTCAA	Niben101Scf08465g03014.1	GDSL esterase/lipase	GO:0006629(lipid metabolic process);GO0016788(hydrolase activity, acting on ester bonds)	-	-	ARATH	3.5	37-55	N
query=10749	ATGCACAAGGTTCTAAAA	Niben101Scf00207g02009.1	Unknown protein	-	-	-	-	2	299-316	N
query=1075	TGGGTTGCCTGTTCATCT	Niben101Ctg02216g00001.1	Callose synthase 10	-	-	-	ARATH	3	18-35	N
query=10750	AGAGGAAGTATAGGAG	Niben101Scf02864g02009.1	Thioredoxin domain-containing protein PLP3A	-	ko04010(MAPK signaling pathway);ko04012(ErbB signaling pathway);ko04013(MAPK signaling pathway - fly);ko04062(Chemokine signaling pathway);ko04114(Oocyte meiosis);ko04150(mTOR signaling pathway);ko04270(Vascular smooth muscle contraction);ko04320(Dorso-ventral axis formation);ko04350(TGF-beta signaling pathway);ko04360(Axon guidance);ko04370(VEGF signaling pathway);ko04510(Focal adhesion);ko04520…	-	ARATH	2	1388-1403	N
query=10753	TGTTGCAAGTTGTTAAG	Niben101Scf11370g01008.1	conserved hypothetical protein [Ricinus communis] gb|EEF34156.1| conserved hypothetical protein [Ricinus communis]	-	-	-	ref|XP_002528223.1|	2.5	332-347	N
query=10754	TTGGTTCACACAATCA	Niben101Scf03164g07004.1	Rho guanine nucleotide exchange factor 8	GO:0005089(Rho guanyl-nucleotide exchange factor activity)	-	-	ARATH	1	1284-1299	N
query=10757	CAATGCAGCAATTTGAATT	Niben101Scf04739g00006.1	Nucleotide/sugar transporter family protein LENGTH=398	GO:0055085(transmembrane transport)	-	-	AT5G55950.1	3.5	1765-1783	N
query=10760	TGTTGATGCACAAGGTTC	Niben101Scf00305g01013.1	U-box domain-containing protein 5	GO:0004842(ubiquitin-protein transferase activity);GO0005488(binding);GO0016567(protein ubiquitination)	-	-	ARATH	2.5	2045-2062	N
query=10762	GATGACACAATAGAGGA	Niben101Scf02145g05022.1	Receptor-like protein kinase	GO:0004672(protein kinase activity);GO0004674(protein serine/threonine kinase activity);GO0005524(ATP binding);GO0006468(protein phosphorylation);GO0016772(transferase activity, transferring phosphorus-containing groups)	-	-	ARATH	0.5	2373-2389	N
query=10763	GTTGATGGCAGAACAATG	Niben101Scf00439g10049.1	Peptide chain release factor 1	GO:0003747(translation release factor activity);GO0006415(translational termination)	-	-	PARD8	3	839-857	N
query=10770	AAGTATGCATACTCTAC	Niben101Scf06949g00004.1	Pimeloyl-[acyl-carrier protein] methyl ester esterase	-	-	-	NITMU	3	661-677	N
query=10773	CAGAGGAAGTATAGGAGAGAA	Niben101Scf06171g02034.1	Chaperone DnaJ-domain superfamily protein LENGTH=1422	-	ko04530(Tight junction);ko05416(Viral myocarditis)	-	AT4G36520.1	4	6131-6151	N
query=10776	AGCATTGCGCATTGGAC	Niben101Scf05201g08006.1	Pentatricopeptide repeat-containing protein	GO:0005515(protein binding)	-	-	ARATH	3	3134-3150	N
query=1078	CAAACAGCTATCTAGTGA	Niben101Scf05419g00008.1	Acyl-CoA N-acyltransferase with RING/FYVE/PHD-type zinc finger protein LENGTH=1138	GO:0005515(protein binding);GO0008270(zinc ion binding)	-	-	AT4G14920.1	3	4089-4105	N
query=10782	GCTCTTCTCCAATCTCC	Niben101Scf00439g10050.1	tRNA-modifying protein YgfZ	-	-	-	ENT38	3	965-981	N
query=10783	TGTTGTAGCAACCAACA	Niben101Scf16206g00013.1	BnaC09g50070D [Brassica napus]	-	-	-	emb|CDX98828.1|	3	655-671	N
query=10785	TTTTATGAGGTCACATC	Niben101Scf03000g00011.1	histidine kinase 2 LENGTH=1176	GO:0000155(phosphorelay sensor kinase activity);GO0000160(phosphorelay signal transduction system);GO0004871(signal transducer activity);GO0007165(signal transduction);GO0016020(membrane);GO0016310(phosphorylation);GO0016772(transferase activity, transferring phosphorus-containing groups)	ko02020(Two-component system)	-	AT5G35750.1	4	4960-4976	N
query=10793	GATCTGCCAGAGCACAGAT	Niben101Scf03202g12003.1	Importin subunit beta-1	GO:0005488(binding)	-	-	MOUSE	3.5	662-680	N
query=10794	TCTTTATCCAGAATTTC	Niben101Scf13118g00002.1	Unknown protein	-	-	-	-	2.5	268-284	N
query=10796	TCTCATGGTTGTCCTTGCT	Niben101Scf03202g12016.1	lectin receptor kinase a4.1 LENGTH=688	GO:0004672(protein kinase activity);GO0004674(protein serine/threonine kinase activity);GO0005524(ATP binding);GO0006468(protein phosphorylation);GO0016772(transferase activity, transferring phosphorus-containing groups);GO0030246(carbohydrate binding)	-	-	AT5G01550.1	3	1830-1848	N
query=10797	GTGTGTCAGGCAATAATT	Niben101Scf04739g00022.1	RING finger protein 44	GO:0005515(protein binding);GO0008270(zinc ion binding)	-	-	HUMAN	4	872-889	N
query=10799	AATTCTCAAATTTGGATG	Niben101Scf04764g07009.1	globin [Bacillus sp. m3-13]	GO:0005506(iron ion binding);GO0015671(oxygen transport);GO0019825(oxygen binding);GO0020037(heme binding)	-	-	ref|WP_029326331.1|	2.5	614-631	N
query=10800	CCAGTGATGACAGGAGG	Niben101Scf11999g00009.1	Family of unknown function (DUF566) LENGTH=659	-	-	-	AT1G49890.1	2.5	2237-2253	N
query=10801	TGTCACAACATTTCTC	Niben101Scf01920g00011.1	Peroxidase 5	GO:0004601(peroxidase activity);GO0006979(response to oxidative stress);GO0020037(heme binding);GO0055114(oxidation-reduction process)	ko00360(Phenylalanine metabolism);ko00680(Methane metabolism);ko00940(Phenylpropanoid biosynthesis)	-	VITVI	2	206-222	N
query=10802	GCAACTCAATCACAGTTTGA	Niben101Scf03883g05015.1	RNA binding (RRM/RBD/RNP motifs) family protein LENGTH=989	-	ko03018(RNA degradation)	-	AT3G45630.1	3.5	3925-3943	N
query=10804	CTCATGGTTGTCCTTGCTAT	Niben101Scf06059g00003.1	Homeobox-leucine zipper protein ATHB-7	-	-	-	ARATH	4	17-35	N
query=10807	ATGGGATTTTTGAACTT	Niben101Scf06256g03009.1	DNL-type zinc finger protein	GO:0008270(zinc ion binding)	-	-	XENLA	2	123-139	N
query=10808	CACCGTTCTTGGACATTGA	Niben101Scf06716g01016.1	Splicing factor 3B subunit 1	GO:0005488(binding)	-	-	XENLA	3.5	3284-3301	N
query=10813	GAAAGTCAACTGGGTTG	Niben101Scf07586g00014.1	Unknown protein	-	-	-	-	3	1213-1229	N
query=10816	CAAGTTGTTAAGAATAGA	Niben101Scf03963g02019.1	Coiled-coil domain-containing protein 132	-	-	-	HUMAN	3	1946-1963	N
query=10817	GTTAGTGAATATGAGCG	Niben101Scf32089g00002.1	NAD(P)H-quinone oxidoreductase subunit 2, chloroplastic	-	ko00190(Oxidative phosphorylation)	-	TRACE	3.5	29-45	N
query=10821	CACAAAGGTTGATGGC	Niben101Scf07231g02018.1	APOLLO [Boechera sp. IPK 11]	GO:0003676(nucleic acid binding);GO0004527(exonuclease activity)	ko04130(SNARE interactions in vesicular transport)	-	gb|AGZ19465.1|	2.5	4186-4201	N
query=10822	AACAAAAAGGAACCATAT	Niben101Scf07048g02008.1	H/ACA ribonucleoprotein complex subunit 1-like protein 2	GO:0001522(pseudouridine synthesis);GO0031429(box H/ACA snoRNP complex);GO0042254(ribosome biogenesis)	-	-	ARATH	2	704-722	N
query=10829	CTTGGTTTGAACTATGA	Niben101Scf08723g01003.1	armadillo repeat only 2 LENGTH=651	GO:0005488(binding);GO0005515(protein binding)	-	-	AT5G66200.1	3	1428-1445	N
query=1083	TGGTTATCGGTTAGTGAA	Niben101Scf01212g03007.1	LOB domain-containing protein 2	-	ko00240(Pyrimidine metabolism);ko00250(Alanine, aspartate and glutamate metabolism)	-	ARATH	3	1084-1100	N
query=10830	TGCTGCAGCTACAGACCTC	Niben101Scf08488g03001.1	CASP-like protein 5A1	-	-	-	SELML	3	25-42	N
query=10833	AAGAGCAACTGCTGTTCAAG	Niben101Scf16021g00001.1	Vacuolar protein sorting-associated protein 18 homolog	GO:0006886(intracellular protein transport);GO0016192(vesicle-mediated transport)	-	-	DANRE	4	335-355	N
query=10835	GTCCTTGCTATGCATTA	Niben101Scf01890g01016.1	(R)-specific enoyl-CoA hydratase	-	-	-	AERCA	3	522-537	N
query=10836	TTTGGACATAGACGT	Niben101Scf13680g00002.1	ovate family protein 2 LENGTH=320	GO:0003677(DNA binding)	-	-	AT2G30400.1	2	559-573	N
query=10837	GAATTCTCAAATTTGGA	Niben101Scf02145g10016.1	Deoxyhypusine synthase	GO:0008612(peptidyl-lysine modification to peptidyl-hypusine)	-	-	TOBAC	2	608-624	N
query=10838	GCCTTACCTGTTGATTCT	Niben101Scf17635g01007.1	WD repeat-containing protein 5 homolog	GO:0005515(protein binding)	-	-	DICDI	3.5	1196-1214	N
query=1084	TGTGTATTCTTTGTTAATG	Niben101Scf12270g02002.1	beta-fructofuranosidase [Solanum tuberosum]	GO:0004553(hydrolase activity, hydrolyzing O-glycosyl compounds);GO0005975(carbohydrate metabolic process)	ko00052(Galactose metabolism);ko00500(Starch and sucrose metabolism)	-	emb|CAA80358.1|	4	147-165	N
query=10843	GGACTCATATATAGTTGGT	Niben101Scf06404g00013.1	Poly(A) RNA polymerase protein 2	GO:0016779(nucleotidyltransferase activity)	-	-	YEAST	1.5	1694-1712	N
query=10845	GTCACTTTTGTTAACTCA	Niben101Scf01037g04009.1	Receptor-like protein kinase	GO:0004672(protein kinase activity);GO0004674(protein serine/threonine kinase activity);GO0005524(ATP binding);GO0006468(protein phosphorylation);GO0016772(transferase activity, transferring phosphorus-containing groups)	-	-	ARATH	3.5	1305-1322	N
query=10846	GAGAGAAATCGAGTTGAT	Niben101Scf04231g02010.1	Cytosolic sulfotransferase 15	GO:0008146(sulfotransferase activity)	-	-	ARATH	2	1292-1309	N
query=1085	CTTTCCAATCATTTGTT	Niben101Scf06359g00006.1	Geranylgeranyl transferase type-1 subunit beta	GO:0003824(catalytic activity)	-	-	ARATH	2	1367-1383	N
query=10860	AACTCAATACAACATAAGAAAA	Niben101Scf10157g01009.1	Receptor-like protein kinase	GO:0004672(protein kinase activity);GO0004674(protein serine/threonine kinase activity);GO0005524(ATP binding);GO0006468(protein phosphorylation);GO0016772(transferase activity, transferring phosphorus-containing groups)	-	-	ARATH	4	2151-2172	N
query=10862	GGAGTCAAGAACATGTGA	Niben101Scf02083g00003.1	crinkler (CRN) family protein [Phytophthora infestans T30-4] gb|EEY64563.1| crinkler (CRN) family protein [Phytophthora infestans T30-4]	GO:0016772(transferase activity, transferring phosphorus-containing groups)	-	-	ref|XP_002909729.1|	3	3691-3707	N
query=1087	CAATCAGTTGAGACTG	Niben101Scf02272g04024.1	Vacuolar protein-sorting-associated protein 11 homolog	GO:0005515(protein binding);GO0006886(intracellular protein transport);GO0008270(zinc ion binding);GO0016192(vesicle-mediated transport)	-	-	ARATH	2	2398-2413	N
query=10873	AAGAAGGAAGGAGGAATT	Niben101Scf00428g02030.1	S-adenosylmethionine-dependent methyltransferase, putative [Medicago truncatula]	-	-	-	gb|KEH31798.1|	1.5	62-79	N
query=10875	TCCAATCTCCGTCATG	Niben101Scf04406g06011.1	GRAM domain-containing protein / ABA-responsive protein-related LENGTH=219	-	-	-	AT5G23370.1	2	1283-1298	N
query=10887	AGGAGCATTGCTTACAA	Niben101Scf38184g00005.1	SPX domain-containing membrane protein	GO:0016021(integral component of membrane);GO0055085(transmembrane transport)	-	-	ARATH	3	1420-1436	N
query=10890	GCGATCAGTCTATACCA	Niben101Scf02345g00006.1	Nucleolar GTPase [Medicago truncatula] gb|AES61354.1| nucleolar GTPase, putative [Medicago truncatula]	-	-	-	ref|XP_003591103.1|	4	2935-2951	N
query=10892	TGTATAATAATGGGAT	Niben101Scf08488g03006.1	legume-specific protein [Aeschynomene indica]	-	-	-	gb|AGS78073.1|	2	13-28	N
query=10895	AAGCGCAGATGGAAGAAT	Niben101Scf01942g05029.1	Hypoxanthine phosphoribosyltransferase	-	ko00230(Purine metabolism);ko00983(Drug metabolism - other enzymes)	-	SALTY	2	1257-1275	N
query=10896	TCTTCTCCAATCTCCGT	Niben101Scf05449g03015.1	myb-like transcription factor family protein LENGTH=233	GO:0003676(nucleic acid binding);GO0003677(DNA binding);GO0003682(chromatin binding);GO0008270(zinc ion binding)	-	-	AT5G56840.1	2	455-471	N
query=10898	AATTGTATCCATTCTGC	Niben101Scf08293g01012.1	myb-like transcription factor family protein LENGTH=317	GO:0003676(nucleic acid binding);GO0003677(DNA binding);GO0008270(zinc ion binding)	-	-	AT5G61620.1	2	36-52	N
query=10904	TCAGGATTGAGCGAGCGA	Niben101Scf00839g04009.1	leucine-rich repeat protein kinase family protein [Arabidopsis thaliana] gb|AED95305.1| leucine-rich repeat protein kinase family protein [Arabidopsis thaliana]	-	-	-	ref|NP_199396.1|	2	96-113	N
query=10905	GGAAGGAGGAATTGTGGTTC	Niben101Scf05804g04004.1	Telomere-associated protein RIF1	GO:0005488(binding)	-	-	MOUSE	3	2804-2822	N
query=10909	GATGCCAACTGTGATGAAT	Niben101Scf04294g02007.1	MATE efflux family protein LENGTH=560	GO:0006855(drug transmembrane transport);GO0015238(drug transmembrane transporter activity);GO0015297(antiporter activity);GO0016020(membrane);GO0055085(transmembrane transport)	-	-	AT4G38380.1	4	1012-1030	N
query=10914	GATGAGTACATTGAGTAT	Niben101Scf04316g04001.1	gibberellin 2-oxidase LENGTH=341	GO:0016491(oxidoreductase activity);GO0016706(oxidoreductase activity, acting on paired donors, with incorporation or reduction of molecular oxygen, 2-oxoglutarate as one donor, and incorporation of one atom each of oxygen into both donors);GO0055114(oxidation-reduction process)	ko00904(Diterpenoid biosynthesis)	-	AT1G30040.1	2.5	1619-1635	N
query=10915	TGGACGCTTCAAGAAAG	Niben101Scf02145g07011.1	Core-2/I-branching beta-1,6-N-acetylglucosaminyltransferase family protein LENGTH=378	GO:0008375(acetylglucosaminyltransferase activity);GO0016020(membrane)	-	-	AT1G62305.1	3	440-455	N
query=10918	CGGTGGCATCAGTACACAAGAG	Niben101Scf06008g01017.1	Protein LONGIFOLIA 2	-	-	-	ARATH	4	2642-2662	N
query=10919	ACAAGAGCAACTGCTGTT	Niben101Scf34252g00005.1	Peroxisomal acyl-coenzyme A oxidase 1	GO:0003997(acyl-CoA oxidase activity);GO0005777(peroxisome);GO0006635(fatty acid beta-oxidation);GO0016627(oxidoreductase activity, acting on the CH-CH group of donors);GO0055114(oxidation-reduction process)	ko00071(Fatty acid metabolism);ko00592(alpha-Linolenic acid metabolism);ko01040(Biosynthesis of unsaturated fatty acids);ko03320(PPAR signaling pathway);ko04146(Peroxisome)	-	ARATH	2.5	416-434	N
query=10920	AGGTTGTGGATTAATG	Niben101Scf05201g10001.1	BnaC03g05920D [Brassica napus]	-	-	-	emb|CDX70508.1|	3	286-301	N
query=10927	CTCGGGCAACTCAATCACAG	Niben101Scf01272g00005.1	DNA binding protein, putative [Ricinus communis] gb|EEF43706.1| DNA binding protein, putative [Ricinus communis]	GO:0003677(DNA binding)	-	-	ref|XP_002518781.1|	4	304-323	N
query=10932	CATTCGTAGAATCTTTAGG	Niben101Scf16278g00003.1	Betaine aldehyde dehydrogenase	GO:0008152(metabolic process);GO0016491(oxidoreductase activity);GO0016620(oxidoreductase activity, acting on the aldehyde or oxo group of donors, NAD or NADP as acceptor);GO0055114(oxidation-reduction process)	ko00260(Glycine, serine and threonine metabolism)	-	BACSU	3.5	1975-1993	N
query=10937	GTCACTTGCAAAGGATCTCA	Niben101Scf07790g01007.1	Homeobox-leucine zipper family protein / lipid-binding START domain-containing protein LENGTH=762	GO:0003677(DNA binding);GO0008289(lipid binding)	-	-	AT4G21750.1	3.5	701-720	N
query=1094	ATAGGAGAGAAATCGAG	Niben101Scf06081g03022.1	Splicing factor U2af small subunit A	GO:0000166(nucleotide binding);GO0003676(nucleic acid binding);GO0003723(RNA binding);GO0005634(nucleus);GO0046872(metal ion binding)	-	-	ORYSJ	2.5	546-562	N
query=10940	AAGAGGAGAACACAGAGAG	Niben101Scf01653g02025.1	Thaumatin-like protein	-	-	-	ORYSJ	2	111-129	N
query=10941	CAAAAAGGAACCATA	Niben101Scf00556g00004.1	Aspartyl aminopeptidase	GO:0004177(aminopeptidase activity);GO0006508(proteolysis);GO0008270(zinc ion binding)	-	-	BOVIN	1	713-727	N
query=10954	ATTCTCTCATGGTTGT	Niben101Scf02786g03019.1	Transcription initiation factor IIE subunit alpha	GO:0006367(transcription initiation from RNA polymerase II promoter);GO0043565(sequence-specific DNA binding)	ko03022(Basal transcription factors)	-	SCHPO	2	1677-1692	N
query=10959	CAATTGTACTGTGCGC	Niben101Scf05422g00020.1	DNA polymerase I	GO:0003677(DNA binding)	ko00230(Purine metabolism);ko00240(Pyrimidine metabolism);ko03030(DNA replication);ko03410(Base excision repair);ko03420(Nucleotide excision repair);ko03440(Homologous recombination)	-	MYCBO	1.5	706-722	N
query=10960	TAATGCTGATGTTGTTCAGTTT	Niben101Scf01856g00011.1	Protein GAMETE EXPRESSED 2	-	-	-	ARATH	3.5	2227-2247	N
query=10962	GGCAATAATTTTAGATCA	Niben101Scf06750g02008.1	Hypersensitive-induced response protein 1	GO:0016020(membrane)	ko04020(Calcium signaling pathway);ko05012(Parkinson's disease);ko05016(Huntington's disease)	-	ARATH	3.5	464-481	N
query=10965	GCTGAAAGGAGTGATTGC	Niben101Scf07231g02018.1	APOLLO [Boechera sp. IPK 11]	GO:0003676(nucleic acid binding);GO0004527(exonuclease activity)	ko04130(SNARE interactions in vesicular transport)	-	gb|AGZ19465.1|	3.5	123-140	N
query=10971	ACACCGCAGAGAACATA	Niben101Scf09960g00002.1	High-affinity nitrate transporter 3.1	GO:0010167(response to nitrate);GO0015706(nitrate transport)	-	-	ARATH	2.5	675-691	N
query=10972	CATCCTTTTTCATTCG	Niben101Scf10328g00011.1	Syntaxin-132	GO:0005484(SNAP receptor activity);GO0005515(protein binding);GO0006886(intracellular protein transport);GO0016020(membrane);GO0016192(vesicle-mediated transport)	ko04130(SNARE interactions in vesicular transport)	-	ARATH	1	491-506	N
query=10975	CTGAAAGGAGTGATTGC	Niben101Scf09130g05007.1	Receptor-like protein kinase	GO:0004672(protein kinase activity);GO0004674(protein serine/threonine kinase activity);GO0005524(ATP binding);GO0006468(protein phosphorylation);GO0006950(response to stress);GO0016772(transferase activity, transferring phosphorus-containing groups)	ko04210(Apoptosis);ko04620(Toll-like receptor signaling pathway);ko04722(Neurotrophin signaling pathway);ko05140(Leishmaniasis);ko05142(Chagas disease)	-	ARATH	2.5	478-494	N
query=10981	CTAAAACTAATGCTGATG	Niben101Scf04464g01004.1	Pyridoxal phosphate (PLP)-dependent transferases superfamily protein LENGTH=513	GO:0003824(catalytic activity);GO0008483(transaminase activity);GO0030170(pyridoxal phosphate binding)	-	-	AT3G22200.2	3	488-504	N
query=10983	TAGAATCTTTAGGCGTT	Niben101Scf07508g04003.1	Cytochrome P450 superfamily protein LENGTH=509	GO:0005506(iron ion binding);GO0016705(oxidoreductase activity, acting on paired donors, with incorporation or reduction of molecular oxygen);GO0020037(heme binding);GO0055114(oxidation-reduction process)	ko00361(gamma-Hexachlorocyclohexane degradation);ko00626(Naphthalene and anthracene degradation);ko00903(Limonene and pinene degradation);ko00945(Stilbenoid, diarylheptanoid and gingerol biosynthesis)	-	AT3G28740.1	2	46-61	N
query=10986	AATTTACAAGAGCAACTGCT	Niben101Scf05385g02011.1	Peroxisomal multifunctional enzyme type 2	-	ko00120(Primary bile acid biosynthesis);ko04146(Peroxisome)	-	HUMAN	4	523-541	N
query=10992	TTCAGAAGTCTCATCGATG	Niben101Scf00059g03004.1	U3 small nucleolar RNA-associated protein 14 homolog A	GO:0006364(rRNA processing);GO0032040(small-subunit processome)	-	-	MOUSE	2.5	1213-1231	N
query=10993	ATGAGATTATTGATTTTGA	Niben101Scf02344g06010.1	tyramine hydroxycinnamoyl transferase [Solanum tuberosum]	-	-	-	gb|AHJ78616.1|	3.5	353-371	N
query=10997	CTTGCTTTGCATATAACTTGC	Niben101Scf03702g04011.1	Unknown protein	-	-	-	-	4	1656-1676	N
query=10999	TGGGTCTGGAAAGTCAACTG	Niben101Scf05057g02005.1	ATP synthase 27 kDa subunit, mitochondrial	-	-	-	SOLTU	2.5	266-284	N
query=11002	ATGCCAACTGTGATGAA	Niben101Scf00917g04005.1	Lysine histidine transporter 1	-	-	-	ARATH	2	1146-1162	N
query=11009	TTGTAGCAACCAACATAAT	Niben101Scf03939g06025.1	Pleckstrin homology domain-containing family M member 3	GO:0035091(phosphatidylinositol binding)	-	-	MOUSE	3.5	2503-2521	N
query=1101	GCAGTCTGCTGAGTGT	Niben101Scf04007g02013.1	Polyadenylate-binding protein 4-like	GO:0000166(nucleotide binding);GO0003676(nucleic acid binding);GO0003723(RNA binding)	-	-	HUMAN	2	2326-2341	N
query=11011	AATAATCGCTCTCAATT	Niben101Scf00792g04006.1	NAC domain-containing protein 78	GO:0003677(DNA binding);GO0006355(regulation of transcription, DNA-templated)	-	-	ARATH	3	1759-1774	N
query=11016	GCCGAGAATCAAGGCT	Niben101Scf15192g00002.1	Protein trichome birefringence-like 43	-	-	-	ARATH	3	666-681	N
query=11018	TTATTGATTTTGAAT	Niben101Scf03913g01045.1	Expansin-like A2	GO:0005576(extracellular region);GO0019953(sexual reproduction)	-	-	ARATH	1	1067-1081	N
query=11024	TTTCCTGTACTACTTTT	Niben101Scf04283g08013.1	Mitochondrial Rho GTPase 1	GO:0003924(GTPase activity);GO0005509(calcium ion binding);GO0005525(GTP binding);GO0005622(intracellular);GO0005741(mitochondrial outer membrane);GO0007264(small GTPase mediated signal transduction);GO0019725(cellular homeostasis)	-	-	CRYNB	2	558-574	N
query=11031	ATAATAATGGGATTTTTG	Niben101Scf06949g00004.1	Pimeloyl-[acyl-carrier protein] methyl ester esterase	-	-	-	NITMU	3	2574-2590	N
query=11033	GAAAGAGAGCATTCTCGA	Niben101Scf01633g00031.1	Thioredoxin-2	GO:0006662(glycerol ether metabolic process);GO0015035(protein disulfide oxidoreductase activity);GO0045454(cell redox homeostasis)	-	-	DROYA	3.5	2245-2262	N
query=11034	GAATTGAGTCCCTTCTTTA	Niben101Scf07236g00009.1	Trafficking protein particle complex subunit 5	-	-	-	DICDI	3.5	722-741	N
query=11035	AAGTTTAGTGATTGG	Niben101Scf02868g05008.1	Protein of unknown function (DUF1644) LENGTH=308	-	-	-	AT4G31410.1	2	278-293	N
query=11038	CAGTGGGAAGAGAGGTTG	Niben101Scf10157g05011.1	Abhydrolase domain-containing protein 1	GO:0016020(membrane)	-	-	HUMAN	3	5859-5876	N
query=1104	TGTCACAACATTTCT	Niben101Scf14717g00010.1	40S ribosomal protein S4	GO:0003723(RNA binding);GO0003735(structural constituent of ribosome);GO0005622(intracellular);GO0005840(ribosome);GO0006412(translation)	ko03010(Ribosome)	-	SOLTU	2	743-757	N
query=11041	ACTGTAAACTTCAATC	Niben101Scf12924g00004.1	Leucine-rich repeat receptor-like protein kinase family protein LENGTH=1124	GO:0005515(protein binding)	-	-	AT2G33170.1	2	155-170	N
query=11043	ATTATTGATTTTGAATTG	Niben101Scf04406g07002.1	Lipopolysaccharide-induced tumor necrosis factor-alpha factor homolog	-	-	-	CHICK	3	78-95	N
query=11044	GCACAGATTAGAAGCGA	Niben101Scf10412g00006.1	BES1/BZR1 homolog protein 2	-	-	-	ARATH	2.5	1393-1409	N
query=11046	TACAGACCTCCTTGATGC	Niben101Scf00050g03002.1	Protein MID1-COMPLEMENTING ACTIVITY 1	-	-	-	ARATH	2.5	759-775	N
query=11048	AGCTTTAGCCCTACG	Niben101Scf01072g03009.1	Ankyrin repeat family protein LENGTH=445	GO:0005515(protein binding)	-	-	AT4G10720.1	3	1674-1688	N
query=1105	AGTCTATACCATACAGG	Niben101Scf03164g07002.1	BnaA07g05390D [Brassica napus]	-	-	-	emb|CDX77401.1|	3.5	1929-1945	N
query=11052	AACTCAATCACAGTTTG	Niben101Scf13118g00028.1	Endoglucanase 17	GO:0003824(catalytic activity);GO0004553(hydrolase activity, hydrolyzing O-glycosyl compounds);GO0005975(carbohydrate metabolic process)	ko00500(Starch and sucrose metabolism)	-	ARATH	3.5	501-517	N
query=11054	TCCCTTCTTTATCCAG	Niben101Scf02133g11005.1	Myb/SANT-like DNA-binding domain protein [Medicago truncatula]	-	-	-	gb|KEH42665.1|	2	231-246	N
query=11056	ATTTCATCCTTTTTCATTC	Niben101Scf03671g03006.1	MADS-box transcription factor 27	GO:0003700(sequence-specific DNA binding transcription factor activity);GO0005634(nucleus);GO0006355(regulation of transcription, DNA-templated)	-	-	ORYSJ	2.5	155-173	N
query=11059	GCAAAGGATCTCAAGTT	Niben101Scf08028g00010.1	E3 ubiquitin-protein ligase TRIM39	GO:0005515(protein binding);GO0008270(zinc ion binding)	-	-	MOUSE	3	53-69	N
query=11061	CGAGTTGATGCAGATAGA	Niben101Scf03000g00022.1	Histidine kinase 2	-	-	-	ARATH	3	231-247	N
query=11068	TGGAGTCAAGAACATG	Niben101Scf04451g00004.1	N2,N2-dimethylguanosine tRNA methyltransferase LENGTH=433	GO:0003723(RNA binding);GO0004809(tRNA(guanine-N2-)-methyltransferase activity);GO0008033(tRNA processing)	-	-	AT3G56330.1	2.5	214-229	N
query=1107	AATCAGCCCAACCTC	Niben101Scf04748g03008.1	DNA binding;DNA binding;sequence-specific DNA binding transcription factors LENGTH=1045	GO:0003677(DNA binding)	-	-	AT2G24650.1	1.5	284-298	N
query=11075	GTTGGGTCTGGAAAGTCAAC	Niben101Scf10412g02016.1	Calcineurin-like metallo-phosphoesterase superfamily protein LENGTH=1013	GO:0016787(hydrolase activity)	-	-	AT4G11800.1	3.5	1396-1415	N
query=11077	TTGAACCAACGCGACC	Niben101Scf08293g02002.1	Peptide methionine sulfoxide reductase MsrA	GO:0006979(response to oxidative stress);GO0008113(peptide-methionine(S)-S-oxide reductase activity);GO0016671(oxidoreductase activity, acting on a sulfur group of donors, disulfide as acceptor);GO0030091(protein repair);GO0055114(oxidation-reduction process)	-	-	ECOSE	2	1047-1062	N
query=11078	GTTGAAAGTCTCACCGTTCTT	Niben101Scf01463g07027.1	Calmodulin binding protein-like LENGTH=494	-	-	-	AT5G62570.2	4	813-834	N
query=11080	CCAATTCAGAAGTCTC	Niben101Scf03325g01017.1	Protein of unknown function (DUF740) LENGTH=619	-	-	-	AT2G38070.1	2	1381-1396	N
query=11085	GAATGGGCTTATGGTT	Niben101Scf02554g00006.1	Protein NRT1/ PTR FAMILY 1.1	GO:0005215(transporter activity);GO0006810(transport);GO0006857(oligopeptide transport);GO0016020(membrane)	-	-	ARATH	2.5	1078-1093	N
query=11087	TGATTTTTCGTCGAGA	Niben101Scf05346g06001.1	65-kDa microtubule-associated protein 8	GO:0000226(microtubule cytoskeleton organization);GO0000910(cytokinesis);GO0008017(microtubule binding)	-	-	ARATH	2	754-769	N
query=11089	TCAGCCCAACCTCGA	Niben101Scf10579g02007.1	DNA binding protein, putative [Ricinus communis] gb|EEF52043.1| DNA binding protein, putative [Ricinus communis]	GO:0003682(chromatin binding)	-	-	ref|XP_002511441.1|	3	5-19	N
query=11097	CAATTCAGAAGTCTCAT	Niben101Scf07023g03003.1	Transcription elongation factor Spt6 LENGTH=1197	GO:0003676(nucleic acid binding);GO0006139(nucleobase-containing compound metabolic process);GO0006357(regulation of transcription from RNA polymerase II promoter);GO0032784(regulation of DNA-templated transcription, elongation)	-	-	AT1G63210.1	3	1447-1463	N
query=11098	GAATTTTTAGACCTAAGGT	Niben101Scf05238g00006.1	Protein of unknown function (DUF604) LENGTH=441	-	-	-	AT5G12460.1	2	434-451	N
query=11099	TGTGGATTAATGAGAAA	Niben101Scf05146g07014.1	Unknown protein	-	-	-	-	2	5162-5178	N
query=111	GTTGGTTCACACAATCAG	Niben101Scf03164g07004.1	Rho guanine nucleotide exchange factor 8	GO:0005089(Rho guanyl-nucleotide exchange factor activity)	-	-	ARATH	3	1283-1300	N
query=11101	CTTCTCCAATCTCCGTCAT	Niben101Scf02786g00005.1	myb-like transcription factor family protein LENGTH=365	GO:0003677(DNA binding);GO0003682(chromatin binding)	-	-	AT5G47390.1	2.5	683-701	N
query=11104	TCTCGATAGAATGTCACAA	Niben101Scf03729g02016.1	retrograde transporter [Cryptococcus neoformans var. neoformans JEC21] gb|AAW42532.1| retrograde transport, endosome to Golgi-related protein, putative [Cryptococcus neoformans var. neoformans JEC21]	GO:0042147(retrograde transport, endosome to Golgi)	-	-	ref|XP_569839.1|	4	1987-2004	N
query=11107	CTTCTCCAATCTCCGTCA	Niben101Scf02786g00005.1	myb-like transcription factor family protein LENGTH=365	GO:0003677(DNA binding);GO0003682(chromatin binding)	-	-	AT5G47390.1	2	684-701	N
query=11108	TGTATCCCTGTTGTTG	Niben101Scf04941g03001.1	Acylamino-acid-releasing enzyme	GO:0004252(serine-type endopeptidase activity);GO0006508(proteolysis);GO0008236(serine-type peptidase activity)	-	-	MOUSE	2.5	198-214	N
query=1111	TCATACATGACATTCTTA	Niben101Scf18898g00024.1	BTB/POZ domain-containing protein	-	-	-	ARATH	3	28-46	N
query=11111	GGTGGAATAGGACTCATA	Niben101Scf21334g00009.1	phosphatidylinositol-4-phosphate 5-kinase family protein LENGTH=1791	GO:0005524(ATP binding);GO0016307(phosphatidylinositol phosphate kinase activity);GO0044267(cellular protein metabolic process);GO0046488(phosphatidylinositol metabolic process)	ko00562(Inositol phosphate metabolism);ko04070(Phosphatidylinositol signaling system);ko04144(Endocytosis);ko04666(Fc gamma R-mediated phagocytosis);ko04810(Regulation of actin cytoskeleton)	-	AT3G14270.1	3	471-488	N
query=11120	CCCTTCTTTATCCAGAATTTC	Niben101Scf03634g07008.1	22.0 kDa heat shock protein	-	-	-	ARATH	3.5	197-218	N
query=11127	CTAAGCTCCACGAAATGCT	Niben101Scf35862g00006.1	RNA-binding protein 39	GO:0000166(nucleotide binding);GO0003676(nucleic acid binding);GO0008270(zinc ion binding)	-	-	PONAB	4	910-928	N
query=11128	ATGTTGTTCAGTTTGGTTC	Niben101Scf07935g00006.1	phosphoethanolamine N-methyl transferase [Suaeda maritima]	GO:0000234(phosphoethanolamine N-methyltransferase activity);GO0006656(phosphatidylcholine biosynthetic process);GO0008152(metabolic process);GO0008168(methyltransferase activity)	ko00100(Steroid biosynthesis)	-	gb|AFW04224.1|	3.5	1845-1863	N
query=11130	TAATGCTGATGTTGTTCAGTT	Niben101Scf03670g04022.1	Rho GTPase-activating protein 6	GO:0005622(intracellular);GO0007165(signal transduction)	-	-	ARATH	3.5	2427-2447	N
query=11135	ATAAACTTCGAGATTGTAT	Niben101Scf02139g06009.1	cellulose synthase-like A3 LENGTH=556	-	-	-	AT1G23480.1	3	3206-3224	N
query=1114	TGTCAGCTACTCCAG	Niben101Scf02219g03001.1	WD repeat-containing protein 5B	GO:0005515(protein binding)	-	-	RAT	2.5	1587-1601	N
query=11142	TTGATGCACAAGGTTCTAA	Niben101Scf10482g00006.1	Protein NRT1/ PTR FAMILY 4.6	GO:0005215(transporter activity);GO0006810(transport);GO0016020(membrane)	-	-	ARATH	4	833-851	N
query=11144	AGATCAGAGGAAGTATAG	Niben101Scf10388g01004.1	conserved hypothetical protein [Ricinus communis] gb|EEF34636.1| conserved hypothetical protein [Ricinus communis]	-	-	-	ref|XP_002527723.1|	3	407-425	N
query=11145	TCTTCAGGCCTTTGATG	Niben101Scf07466g05009.1	Zinc finger CCCH domain-containing protein 37	GO:0046872(metal ion binding)	-	-	ARATH	3	592-608	N
query=11147	CAGAAACACTCGTCGC	Niben101Scf02422g00005.1	serpin 3 LENGTH=385	GO:0005615(extracellular space)	ko04610(Complement and coagulation cascades)	-	AT1G64030.1	2	904-918	N
query=11148	TGATGTTGTTCAGTTTGG	Niben101Scf06933g02008.1	unknown protein; FUNCTIONS IN: molecular_function unknown; INVOLVED IN: biological_process unknown; LOCATED IN: endomembrane system; EXPRESSED IN: 21 plant structures; EXPRESSED DURING: 13 growth stages; Has 26 Blast hits to 26 proteins in 13 species: Archae - 0; Bacteria - 0; Metazoa - 0; Fungi - 0; Plants - 26; Viruses - 0; Other Eukaryotes - 0 (source: NCBI BLink). LENGTH=69	-	-	-	AT3G22210.1	3	1476-1493	N
query=11149	GTTGTGGATTAATGAGA	Niben101Scf05146g07014.1	Unknown protein	-	-	-	-	2.5	5164-5180	N
query=11158	GACAATAGGAGCATTGCT	Niben101Scf03883g05015.1	RNA binding (RRM/RBD/RNP motifs) family protein LENGTH=989	-	ko03018(RNA degradation)	-	AT3G45630.1	3.5	2852-2868	N
query=11163	GGTTCACACAATCAGTT	Niben101Scf03164g07004.1	Rho guanine nucleotide exchange factor 8	GO:0005089(Rho guanyl-nucleotide exchange factor activity)	-	-	ARATH	2.5	1281-1297	N
query=11170	TCACAACATTTCTCAGA	Niben101Scf01920g00011.1	Peroxidase 5	GO:0004601(peroxidase activity);GO0006979(response to oxidative stress);GO0020037(heme binding);GO0055114(oxidation-reduction process)	ko00360(Phenylalanine metabolism);ko00680(Methane metabolism);ko00940(Phenylpropanoid biosynthesis)	-	VITVI	2	203-219	N
query=11177	TCGTCCATCAGCAAAAT	Niben101Scf00249g00005.1	Diphosphomevalonate decarboxylase	GO:0008299(isoprenoid biosynthetic process);GO0016831(carboxy-lyase activity)	ko00900(Terpenoid backbone biosynthesis)	-	HUMAN	2.5	496-512	N
query=11186	CAAGCCTTGAAGTTTCGC	Niben101Scf00439g06003.1	[Oryza sativa Japonica Group] dbj|BAF05328.2| [Oryza sativa Japonica Group]	-	-	-	ref|NP_001043414.2|	3.5	1408-1425	N
query=11189	ACACAAGAGGAGAACACAGAGA	Niben101Scf10199g00005.1	Defensin-like protein 19	GO:0006952(defense response)	-	-	ARATH	3.5	154-174	N
query=11190	TCTATGCTGACATTA	Niben101Scf04418g09010.1	ATP-dependent RNA helicase A-like protein	GO:0004386(helicase activity)	ko00230(Purine metabolism)	-	XENLA	3	2382-2396	N
query=11195	TTAATAAAGAGGTATGAGT	Niben101Scf00050g03004.1	UPF0434 protein YcaR	-	-	-	ECO24	3	423-440	N
query=11197	GGGATAGAGCTGATCTGC	Niben101Scf07004g01004.1	succinate dehydrogenase 5 LENGTH=257	-	-	-	AT1G47420.1	3	1154-1171	N
query=11209	ACTCGTCGCACAGAGGA	Niben101Scf01383g09024.1	Dgd1 suppressor 1 isoform 2 [Theobroma cacao] gb|EOY32950.1| Dgd1 suppressor 1 isoform 2 [Theobroma cacao]	-	-	-	ref|XP_007015331.1|	3.5	703-718	N
query=1121	AAGATACTTGCAAATAAGAC	Niben101Scf00273g01001.1	Cellulose synthase-like protein D3	GO:0016020(membrane);GO0016760(cellulose synthase(UDP-forming) activity);GO0030244(cellulose biosynthetic process)	-	-	ORYSJ	4	1006-1024	N
query=11212	TAAACCCTCAGATAGTTC	Niben101Scf30946g00016.1	Late embryogenesis abundant (LEA) hydroxyproline-rich glycoprotein family LENGTH=243	-	-	-	AT2G27260.1	2.5	971-988	N
query=11213	ATGCTCCACAACAAATTGAT	Niben101Scf02359g00007.1	RING/U-box superfamily protein, putative isoform 2 [Theobroma cacao] gb|EOY01891.1| RING/U-box superfamily protein, putative isoform 2 [Theobroma cacao]	GO:0005515(protein binding);GO0008270(zinc ion binding)	-	-	ref|XP_007046059.1|	3	1366-1384	N
query=11217	GGTTCTAAAACTAATGC	Niben101Scf07214g00010.1	Protein N-terminal glutamine amidohydrolase	GO:0016811(hydrolase activity, acting on carbon-nitrogen(but not peptide) bonds, in linear amides)	-	-	ARATH	3	108-124	N
query=11220	GAAACTGAGATGCCAACTG	Niben101Scf01890g01005.1	60 kDa chaperonin	GO:0005524(ATP binding);GO0005737(cytoplasm);GO0006457(protein folding);GO0042026(protein refolding);GO0044267(cellular protein metabolic process)	ko03018(RNA degradation);ko04940(Type I diabetes mellitus)	-	BACAA	4	2056-2073	N
query=11221	AGGCGCTGTTGCAATTG	Niben101Scf02108g03016.1	unknown protein; Has 29 Blast hits to 29 proteins in 11 species: Archae - 0; Bacteria - 0; Metazoa - 0; Fungi - 0; Plants - 29; Viruses - 0; Other Eukaryotes - 0 (source: NCBI BLink). LENGTH=103	-	-	-	AT1G57540.1	3	142-158	N
query=11222	GAGCTGTTGGGTCTGG	Niben101Scf05226g05015.1	Receptor-like protein kinase	GO:0004672(protein kinase activity);GO0004674(protein serine/threonine kinase activity);GO0005524(ATP binding);GO0006468(protein phosphorylation);GO0016772(transferase activity, transferring phosphorus-containing groups)	-	-	ARATH	2	477-493	N
query=11225	ACATTGACAATAGGAGCAT	Niben101Scf01339g06015.1	Glutathione peroxidase 1	GO:0004602(glutathione peroxidase activity);GO0006979(response to oxidative stress);GO0055114(oxidation-reduction process)	ko00480(Glutathione metabolism);ko00590(Arachidonic acid metabolism)	-	HELAN	3.5	311-329	N
query=11226	TCCGCAGTCTGCTGAGTGT	Niben101Scf00916g00001.1	BnaC01g07380D [Brassica napus]	-	-	-	emb|CDX68715.1|	3.5	571-588	N
query=1123	AGTTTAGAGGTAATAAT	Niben101Scf00987g04007.1	Zinc finger protein 383	-	ko05416(Viral myocarditis)	-	HUMAN	2.5	2458-2474	N
query=11230	GGAAAAAGGGAAAAGGTAAAG	Niben101Scf05201g02004.1	Magnesium transporter NIPA2	GO:0015095(magnesium ion transmembrane transporter activity);GO0015693(magnesium ion transport);GO0016021(integral component of membrane)	-	-	MOUSE	2.5	1646-1666	N
query=11231	CTAGATACAAAGTTTAGT	Niben101Scf05710g03032.1	ubiquitin-protein ligase 4 LENGTH=1502	GO:0004842(ubiquitin-protein transferase activity);GO0005488(binding);GO0005515(protein binding)	ko04120(Ubiquitin mediated proteolysis)	-	AT5G02880.1	1.5	4163-4179	N
query=11236	TCCAGATGGGACATACA	Niben101Scf01681g03012.1	C2 domain-containing protein / GRAM domain-containing protein LENGTH=594	-	-	-	AT3G59660.1	2	1045-1060	N
query=11237	GGTGATGAGACAGTTGCTG	Niben101Scf00568g04030.1	Importin-9	GO:0005488(binding);GO0006886(intracellular protein transport);GO0008536(Ran GTPase binding)	-	-	MOUSE	4	714-731	N
query=11238	ACACAAGAGGAGAACACA	Niben101Scf30946g00003.1	NHL1, partial [Arabidopsis thaliana]	-	-	-	gb|ABY88578.1|	3	362-379	N
query=11244	CCTAGAAATTGTCACAAA	Niben101Scf05519g01007.1	Protein argonaute 4	GO:0003676(nucleic acid binding);GO0005515(protein binding)	-	-	ARATH	2	2837-2854	N
query=11257	CATTCAAATGAAGGCC	Niben101Scf00321g01008.1	Unknown protein	-	-	-	-	2	1097-1112	N
query=11262	AATGAGATTATTGATTTTG	Niben101Scf04418g09017.1	RNA helicase family protein LENGTH=995	-	-	-	AT2G35920.1	3	339-356	N
query=11266	AGGTGATGAGACAGTTGCT	Niben101Scf03114g07015.1	BnaA01g14900D [Brassica napus]	-	-	-	emb|CDX89403.1|	4	554-573	N
query=11268	AGTTCGTTCATCACCAA	Niben101Scf06772g01009.1	Leucine-rich repeat-containing protein 9	GO:0005515(protein binding)	-	-	HUMAN	2	2348-2363	N
query=11273	CCGGAGAAAGAGAGCAT	Niben101Scf05233g00010.1	DCD (Development and Cell Death) domain protein LENGTH=691	-	-	-	AT2G32910.1	2.5	164-180	N
query=11277	TGCCAACTGTGATGAAT	Niben101Scf00917g04005.1	Lysine histidine transporter 1	-	-	-	ARATH	3	1145-1161	N
query=11279	CATAGCGAACACCTAGA	Niben101Scf01942g01007.1	Pentatricopeptide repeat-containing protein	-	-	-	ARATH	3	1170-1185	N
query=1128	TTCAAGTGGCTAATGACAT	Niben101Scf03670g03004.1	Predicted AT-hook DNA-binding family protein LENGTH=276	-	-	-	AT5G49700.1	4	187-204	N
query=11282	TTCAGGCCTTTGATGGAT	Niben101Scf02864g07004.1	RNA-binding protein 45	GO:0000166(nucleotide binding);GO0003676(nucleic acid binding)	-	-	RAT	3	202-219	N
query=11283	CTCGCCAAATGTCAACGGA	Niben101Scf01851g01002.1	conserved hypothetical protein [Albugo laibachii Nc14]	-	-	-	emb|CCA15153.1|	3.5	1588-1606	N
query=11285	GCAAAAGATTACACCGC	Niben101Scf00415g04001.1	Electron transfer flavoprotein subunit beta	GO:0009055(electron carrier activity)	-	-	PSEAE	3	74-89	N
query=11287	AAACGGTTGTCAAGTA	Niben101Scf09262g00001.1	Respiratory burst oxidase homolog protein E	GO:0004601(peroxidase activity);GO0005509(calcium ion binding);GO0016491(oxidoreductase activity);GO0050664(oxidoreductase activity, acting on NAD(P)H, oxygen as acceptor);GO0055114(oxidation-reduction process)	ko04145(Phagosome);ko04670(Leukocyte transendothelial migration)	-	ARATH	2.5	2821-2836	N
query=11288	ACTTCAGGAAAGATTG	Niben101Scf02359g00009.1	Serine carboxypeptidase II-2	GO:0004185(serine-type carboxypeptidase activity);GO0006508(proteolysis)	-	-	HORVU	2	1228-1242	N
query=1129	CGGTGGCATCAGTACACAAGA	Niben101Scf06094g07014.1	Pentatricopeptide repeat-containing protein	GO:0005515(protein binding)	-	-	ARATH	4	1365-1384	N
query=11291	TAATTTTAGATCAGAGG	Niben101Scf02429g07015.1	Penicillin-binding protein 1A [Morus notabilis] gb|EXB44348.1| Penicillin-binding protein 1A [Morus notabilis]	-	ko00550(Peptidoglycan biosynthesis)	-	ref|XP_010091358.1|	3	534-550	N
query=11296	AGAGGAGCGAGTGAAGC	Niben101Scf03396g05010.1	Protein kinase superfamily protein LENGTH=551	GO:0016772(transferase activity, transferring phosphorus-containing groups)	-	-	AT1G65950.1	2	131-147	N
query=11299	TGACTGTAAACTTCAATC	Niben101Scf02062g03003.1	Signal recognition particle subunit SRP72	GO:0005515(protein binding);GO0006614(SRP-dependent cotranslational protein targeting to membrane);GO0008312(7S RNA binding);GO0048500(signal recognition particle)	ko03060(Protein export)	-	HUMAN	3.5	43-59	N
query=11310	GTTACAACACGAGCG	Niben101Scf12983g01023.1	Protein kinase superfamily protein LENGTH=1138	GO:0004672(protein kinase activity);GO0004674(protein serine/threonine kinase activity);GO0005524(ATP binding);GO0006468(protein phosphorylation);GO0016772(transferase activity, transferring phosphorus-containing groups)	-	-	AT3G17750.1	1.5	481-495	N
query=11322	TCAAGCATGTTTTCAATTG	Niben101Scf15394g00006.1	F-box/LRR-repeat protein 14	-	ko03410(Base excision repair)	-	ARATH	3	470-488	N
query=11333	TCTCAAATTTGGATGGT	Niben101Scf04494g00016.1	Glyoxylate/hydroxypyruvate reductase B	GO:0008152(metabolic process);GO0016616(oxidoreductase activity, acting on the CH-OH group of donors, NAD or NADP as acceptor);GO0051287(NAD binding);GO0055114(oxidation-reduction process)	ko00260(Glycine, serine and threonine metabolism)	-	ECOHS	2.5	1408-1424	N
query=11335	ATTGAGTGAGGACACAATT	Niben101Scf01609g00009.1	Ribonucleases P/MRP protein subunit POP1	GO:0001682(tRNA 5'-leader removal);GO0004526(ribonuclease P activity);GO0006396(RNA processing)	-	-	HUMAN	4	175-193	N
query=11336	TTTAATAAAGAGGTATGA	Niben101Scf03114g04011.1	glutamine cyclotransferase [Xanthomonas oryzae]	GO:0005515(protein binding)	-	-	ref|WP_033003997.1|	2.5	121-138	N
query=11340	CATTTATGGCTTTAGTC	Niben101Scf03913g01023.1	Essential protein Yae1, N-terminal LENGTH=199	-	-	-	AT3G15750.1	2.5	1857-1873	N
query=11345	TCAAGAACATGTGATGTAGT	Niben101Scf01015g00009.1	Sec-independent protein translocase protein TatA	GO:0005886(plasma membrane);GO0008565(protein transporter activity);GO0009306(protein secretion);GO0015031(protein transport);GO0016020(membrane);GO0016021(integral component of membrane)	ko03060(Protein export);ko03070(Bacterial secretion system)	-	DEIDV	3.5	214-232	N
query=11346	GTGGATTAATGAGAAAC	Niben101Scf05146g07014.1	Unknown protein	-	-	-	-	2	5161-5177	N
query=1135	GGTGATGACTTATTGATTGCT	Niben101Scf19171g01036.1	Ulp1 protease family, C-terminal catalytic domain containing protein [Solanum demissum]	-	-	-	gb|AAU90302.2|	4	2439-2459	N
query=11351	TTTAGATCAGAGGAAGT	Niben101Scf01037g01016.1	UBX domain-containing protein 2B	GO:0005515(protein binding)	-	-	MOUSE	2	485-501	N
query=11352	TGGGATAGAGCTGATC	Niben101Scf06369g04009.1	Haloacid dehalogenase-like hydrolase (HAD) superfamily protein LENGTH=373	GO:0008152(metabolic process);GO0016787(hydrolase activity)	ko00500(Starch and sucrose metabolism)	-	AT4G11570.1	2.5	860-875	N
query=11358	CACAGATTAGAAGCGAT	Niben101Scf10412g00006.1	BES1/BZR1 homolog protein 2	-	-	-	ARATH	2.5	1392-1408	N
query=11364	ATGAAGTTAGACATC	Niben101Scf03414g00002.1	phosphate transporter 4;3 LENGTH=534	GO:0016021(integral component of membrane);GO0055085(transmembrane transport)	-	-	AT3G46980.3	2	2048-2062	N
query=11366	TCCTGTCATACATGACATTCT	Niben101Scf02494g12004.1	65-kDa microtubule-associated protein 3	GO:0000226(microtubule cytoskeleton organization);GO0000910(cytokinesis);GO0008017(microtubule binding)	-	-	ARATH	2	1522-1541	N
query=11370	CAATTTGAATTGAGTCCCTT	Niben101Scf03325g01017.1	Protein of unknown function (DUF740) LENGTH=619	-	-	-	AT2G38070.1	3.5	1329-1349	N
query=11371	TTACGCTCTCATTAAGGA	Niben101Scf09153g05021.1	TraB family protein LENGTH=371	-	-	-	AT1G05270.1	3	469-485	N
query=11380	TGATGCTACGTGTGA	Niben101Scf01478g08020.1	Calcium-binding EF hand family protein LENGTH=391	GO:0005509(calcium ion binding)	-	-	AT5G08580.1	2	1-15	N
query=11381	ATCAGAGGAAGTATAGG	Niben101Scf07060g04006.1	Transcription factor TCP4	-	-	-	ARATH	2	1235-1251	N
query=11385	AGTGTGTCAGGCAATAAT	Niben101Scf09284g01004.1	Dynamin-related protein 1E	GO:0003924(GTPase activity);GO0005525(GTP binding)	ko04144(Endocytosis);ko04666(Fc gamma R-mediated phagocytosis);ko05100(Bacterial invasion of epithelial cells)	-	ARATH	3	2251-2268	N
query=11389	CAGATGGAAGAATATGATG	Niben101Scf04792g02004.1	Fasciclin-like arabinogalactan protein 9	-	-	-	ARATH	3	19-37	N
query=11392	TGAGATGCCAACTGTGAT	Niben101Scf01870g03002.1	Sulfate transporter 2.1	GO:0008271(secondary active sulfate transmembrane transporter activity);GO0008272(sulfate transport);GO0015116(sulfate transmembrane transporter activity);GO0016020(membrane);GO0016021(integral component of membrane);GO0055085(transmembrane transport)	-	-	ARATH	3	1917-1934	N
query=11395	GCCTTTGACTTTTATGAG	Niben101Scf01537g04012.1	Unknown protein	-	-	-	-	3	140-157	N
query=11396	TATGCCACGATATGGTTT	Niben101Scf00916g01010.1	Unknown protein	-	-	-	-	3	5431-5448	N
query=11397	CCAATCATTTGTTGATG	Niben101Scf01212g02012.1	Peroxidase 19	GO:0004601(peroxidase activity);GO0006979(response to oxidative stress);GO0020037(heme binding);GO0055114(oxidation-reduction process)	ko00360(Phenylalanine metabolism);ko00680(Methane metabolism);ko00940(Phenylpropanoid biosynthesis)	-	ARATH	3	1501-1517	N
query=114	GACGATGTGATCAAGAA	Niben101Scf01942g05017.1	Zeatin O-glucosyltransferase	-	-	-	PHALU	2.5	427-443	N
query=11402	CAAAGGATCTCAAGTTG	Niben101Scf02786g03005.1	Ethylene-responsive transcription factor 7	GO:0003700(sequence-specific DNA binding transcription factor activity);GO0006355(regulation of transcription, DNA-templated)	-	-	ARATH	2.5	647-663	N
query=11405	TCAGATAGTTCAGTTTGCTCAA	Niben101Scf06898g03015.1	WPP domain-associated protein	-	ko04114(Oocyte meiosis)	-	SOLLC	4	2157-2177	N
query=11406	CCGGACGATATATAAG	Niben101Scf01435g00003.1	Protein BRANCHLESS TRICHOME	-	-	-	ARATH	2.5	485-500	N
query=11408	TGAGGTCACATCACGA	Niben101Scf05553g00008.1	Leucine-rich repeat-containing protein 9	GO:0005515(protein binding)	-	-	XENTR	3	631-646	N
query=11431	TATGATTTTTCGTCGAGAA	Niben101Scf13680g02003.1	Aspartate aminotransferase, mitochondrial	GO:0003824(catalytic activity);GO0006520(cellular amino acid metabolic process);GO0008483(transaminase activity);GO0009058(biosynthetic process);GO0030170(pyridoxal phosphate binding)	ko00250(Alanine, aspartate and glutamate metabolism);ko00270(Cysteine and methionine metabolism);ko00330(Arginine and proline metabolism);ko00350(Tyrosine metabolism);ko00360(Phenylalanine metabolism);ko00400(Phenylalanine, tyrosine and tryptophan biosynthesis);ko00401(Novobiocin biosynthesis);ko00710(Carbon fixation in photosynthetic organisms);ko00950(Isoquinoline alkaloid biosynthesis);ko00960…	-	ARATH	4	730-748	N
query=11443	AGGTTGATGGCAGAACAAT	Niben101Scf05346g09007.1	Mannosyl-oligosaccharide glucosidase	GO:0004573(mannosyl-oligosaccharide glucosidase activity);GO0009311(oligosaccharide metabolic process)	ko00510(N-Glycan biosynthesis)	-	HUMAN	4	1365-1383	N
query=11446	TGTTCAAAACTCTCAATAAAT	Niben101Scf05057g01014.1	UPF0544 protein C5orf45 homolog	-	-	-	DANRE	3.5	162-182	N
query=11448	GGATGAGTACATTGAG	Niben101Scf09876g01015.1	Pentatricopeptide repeat-containing protein	-	-	-	ARATH	1.5	37-52	N
query=11451	GTAGAATCTTTAGGCGTTT	Niben101Scf12528g00002.1	Cation/H(+) antiporter 12	GO:0005451(monovalent cation:proton antiporter activity);GO0006812(cation transport);GO0006813(potassium ion transport);GO0006814(sodium ion transport);GO0015299(solute:proton antiporter activity);GO0016021(integral component of membrane);GO0055085(transmembrane transport)	-	-	ARATH	3.5	395-413	N
query=11452	TAAATATTTCATCCTTTT	Niben101Scf03396g01003.1	60 kDa chaperonin	GO:0005524(ATP binding);GO0005737(cytoplasm);GO0006457(protein folding);GO0042026(protein refolding);GO0044267(cellular protein metabolic process)	ko03018(RNA degradation);ko04940(Type I diabetes mellitus)	-	COXBR	2.5	2404-2421	N
query=11453	TATGCTCCACAACAAAT	Niben101Scf01798g04008.1	SET domain-containing protein LENGTH=543	-	-	-	AT2G18850.1	2.5	686-702	N
query=11465	TTTGCTCAAGCGCAGATGG	Niben101Scf17542g00013.1	isocitrate dehydrogenase 1 LENGTH=367	GO:0000287(magnesium ion binding);GO0004449(isocitrate dehydrogenase(NAD+) activity);GO0006099(tricarboxylic acid cycle);GO0016616(oxidoreductase activity, acting on the CH-OH group of donors, NAD or NADP as acceptor);GO0051287(NAD binding);GO0055114(oxidation-reduction process)	ko00020(Citrate cycle (TCA cycle))	-	AT4G35260.1	3.5	1149-1168	N
query=11470	CTTCTCCAATCTCCGTCATG	Niben101Scf02786g00005.1	myb-like transcription factor family protein LENGTH=365	GO:0003677(DNA binding);GO0003682(chromatin binding)	-	-	AT5G47390.1	3.5	682-701	N
query=11471	TGAATTGAGTGAGGACAC	Niben101Scf07829g04009.1	Regulator of chromosome condensation (RCC1) family with FYVE zinc finger domain LENGTH=1139	GO:0046872(metal ion binding)	ko04120(Ubiquitin mediated proteolysis)	-	AT5G19420.2	2	2071-2088	N
query=11475	GAGGAGAACACAGAGA	Niben101Scf01653g02025.1	Thaumatin-like protein	-	-	-	ORYSJ	2	112-127	N
query=1148	AATGCGCAACAAAAAGG	Niben101Scf01810g01001.1	Unknown protein	-	-	-	-	3	6-22	N
query=11480	GTTCAACTTTGTAATATT	Niben101Scf03114g00001.1	Linoleate 9S-lipoxygenase 1	GO:0016702(oxidoreductase activity, acting on single donors with incorporation of molecular oxygen, incorporation of two atoms of oxygen);GO0046872(metal ion binding);GO0055114(oxidation-reduction process)	ko00591(Linoleic acid metabolism);ko00592(alpha-Linolenic acid metabolism)	-	ARATH	2	202-219	N
query=11483	GTTGCTGTTAGATGAGC	Niben101Scf01890g02001.1	Receptor like protein kinase S.2	GO:0004672(protein kinase activity);GO0005524(ATP binding);GO0006468(protein phosphorylation);GO0016772(transferase activity, transferring phosphorus-containing groups)	ko04210(Apoptosis);ko04620(Toll-like receptor signaling pathway);ko04722(Neurotrophin signaling pathway);ko05140(Leishmaniasis);ko05142(Chagas disease)	-	ARATH	2.5	576-592	N
query=11486	CCTCAGATAGTTCAGTT	Niben101Scf03164g03002.1	Protein NRT1/ PTR FAMILY 1.1	GO:0005215(transporter activity);GO0006810(transport);GO0016020(membrane)	-	-	ARATH	3	1179-1195	N
query=11492	AGTTGGTTCACACAATC	Niben101Scf03164g07004.1	Rho guanine nucleotide exchange factor 8	GO:0005089(Rho guanyl-nucleotide exchange factor activity)	-	-	ARATH	2	1285-1301	N
query=11493	GGAGATTCTACTCATGGT	Niben101Scf02842g00004.1	Core-2/I-branching beta-1,6-N-acetylglucosaminyltransferase family protein LENGTH=417	GO:0008375(acetylglucosaminyltransferase activity);GO0016020(membrane)	-	-	AT3G24040.1	3.5	1191-1207	N
query=11495	AGAAGAGAGAATTGTATCCA	Niben101Scf00525g04006.1	Core-2/I-branching beta-1,6-N-acetylglucosaminyltransferase family protein LENGTH=362	GO:0008375(acetylglucosaminyltransferase activity);GO0016020(membrane)	-	-	AT5G22070.1	3	544-563	N
query=11496	CAAAGCTTGGAACCTGGC	Niben101Scf15390g00011.1	Transmembrane amino acid transporter family protein LENGTH=519	-	-	-	AT1G47670.1	3.5	524-541	N
query=11506	GATCTTGGTTTGAACTA	Niben101Scf01300g01009.1	Phytoalexin-deficient 4-2 protein [Medicago truncatula]	GO:0006629(lipid metabolic process)	-	-	ref|XP_003618320.1|	2	1074-1091	N
query=1151	GAGAACGTTTTCAAACAGC	Niben101Scf02662g00002.1	arginine/serine-rich 45 protein [Nicotiana tabacum]	-	-	-	gb|AGB85016.1|	4	1061-1079	N
query=11512	CCTCCTAAGCTCCACGAA	Niben101Scf07833g00004.1	Amine oxidase family member 1	GO:0016491(oxidoreductase activity);GO0055114(oxidation-reduction process)	-	-	CAEEL	4	124-141	N
query=11513	CTCAAGCGCAGATGGAAG	Niben101Scf01434g01015.1	Long-chain-fatty-acid--CoA ligase 1	GO:0003824(catalytic activity);GO0008152(metabolic process)	ko00071(Fatty acid metabolism);ko03320(PPAR signaling pathway);ko04146(Peroxisome);ko04920(Adipocytokine signaling pathway)	-	CAVPO	3	4622-4638	N
query=11516	TGCAAAGGATCTCAAGT	Niben101Scf14479g01007.1	Chalcone-flavanone isomerase family protein LENGTH=329	-	-	-	AT5G66230.1	3	738-754	N
query=11517	TCAATACAACATAAGAA	Niben101Scf10157g01009.1	Receptor-like protein kinase	GO:0004672(protein kinase activity);GO0004674(protein serine/threonine kinase activity);GO0005524(ATP binding);GO0006468(protein phosphorylation);GO0016772(transferase activity, transferring phosphorus-containing groups)	-	-	ARATH	1	2153-2169	N
query=11518	GATATTTCAAATACTCG	Niben101Scf00305g05031.1	Inorganic pyrophosphatase	GO:0000287(magnesium ion binding);GO0004427(inorganic diphosphatase activity);GO0005737(cytoplasm);GO0006796(phosphate-containing compound metabolic process)	ko00190(Oxidative phosphorylation)	-	LEPIC	2.5	946-962	N
query=11524	CCAGTGATGACAGGAGGCG	Niben101Scf11999g00009.1	Family of unknown function (DUF566) LENGTH=659	-	-	-	AT1G49890.1	3.5	2234-2253	N
query=11526	CAAAATCGCATACACATTG	Niben101Scf11142g00012.1	Protein kinase superfamily protein LENGTH=992	GO:0004672(protein kinase activity);GO0004674(protein serine/threonine kinase activity);GO0005524(ATP binding);GO0006468(protein phosphorylation);GO0016772(transferase activity, transferring phosphorus-containing groups)	ko04010(MAPK signaling pathway);ko04530(Tight junction)	-	AT1G18160.1	4	2756-2773	N
query=11527	CAGAGCCAATTCAGAAGTCTCA	Niben101Scf01240g04014.1	Sel1 repeat protein [Medicago truncatula]	GO:0005515(protein binding)	-	-	gb|KEH20351.1|	3.5	439-460	N
query=11532	AGAACACAGAGAGGCACA	Niben101Scf31228g00007.1	Ferrochelatase	-	-	-	BORPA	3	435-453	N
query=11533	CCGGAGAAAGAGAGC	Niben101Scf05233g00010.1	DCD (Development and Cell Death) domain protein LENGTH=691	-	-	-	AT2G32910.1	1	166-180	N
query=11534	TTTCAAACAGCTATCTA	Niben101Scf00766g00005.1	GDSL esterase/lipase	GO:0006629(lipid metabolic process);GO0016788(hydrolase activity, acting on ester bonds)	-	-	ARATH	3	1277-1293	N
query=11535	CAGAGCCAATTCAGAAG	Niben101Scf00917g04005.1	Lysine histidine transporter 1	-	-	-	ARATH	2.5	1131-1147	N
query=11539	TAGGCAAATCATGGCACATT	Niben101Scf13916g00002.1	tRNA (guanine(10)-N2)-methyltransferase homolog	GO:0003676(nucleic acid binding);GO0008168(methyltransferase activity);GO0032259(methylation)	-	-	XENLA	3	1319-1339	N
query=11542	TTCTCTCATGGTTGTCCTTG	Niben101Scf02155g00004.1	Non-specific phospholipase C6	GO:0003824(catalytic activity);GO0008152(metabolic process);GO0016788(hydrolase activity, acting on ester bonds)	ko00562(Inositol phosphate metabolism);ko00564(Glycerophospholipid metabolism);ko00565(Ether lipid metabolism)	-	ARATH	4	666-685	N
query=11546	GGCAGTGCGGATGGCATA	Niben101Scf04494g00023.1	Glyoxylate/hydroxypyruvate reductase B	GO:0008152(metabolic process);GO0016616(oxidoreductase activity, acting on the CH-OH group of donors, NAD or NADP as acceptor);GO0051287(NAD binding);GO0055114(oxidation-reduction process)	ko00260(Glycine, serine and threonine metabolism)	-	YERPY	4	337-354	N
query=11549	GGAGATTCTACTCAT	Niben101Scf01784g06003.1	Dipeptidyl peptidase family member 6	GO:0006508(proteolysis);GO0008236(serine-type peptidase activity)	ko00310(Lysine degradation);ko00780(Biotin metabolism)	-	CAEEL	2	875-889	N
query=11550	TACAAGAGCAACTGCTGTT	Niben101Scf00503g01003.1	UDP-Glycosyltransferase superfamily protein LENGTH=480	GO:0008152(metabolic process);GO0016758(transferase activity, transferring hexosyl groups)	-	-	AT4G01070.1	3.5	342-360	N
query=11553	CCGTTCTTGGACATTGAC	Niben101Scf05081g01019.1	Cysteine proteinases superfamily protein LENGTH=345	-	-	-	AT5G04250.1	2.5	797-814	N
query=11557	AGAGAACATACAAAAAC	Niben101Scf00059g02013.1	UDP-glucuronic acid decarboxylase 1 LENGTH=458	GO:0003824(catalytic activity);GO0050662(coenzyme binding)	ko00521(Streptomycin biosynthesis);ko00523(Polyketide sugar unit biosynthesis);ko01055(Biosynthesis of vancomycin group antibiotics)	-	AT3G53520.4	3	493-509	N
query=11561	GAGCCAATTCAGAAGT	Niben101Scf06359g00012.1	ubiquitin-conjugating enzyme 13 LENGTH=166	-	ko04120(Ubiquitin mediated proteolysis);ko05012(Parkinson's disease)	-	AT3G46460.1	2.5	931-945	N
query=11563	CAAGTTAATAGTGGAGG	Niben101Scf03350g06010.1	tRNA-2-methylthio-N(6)-dimethylallyladenosine synthase	-	-	-	BACCN	2.5	5978-5994	N
query=11566	ATTAGTTATTAGTATG	Niben101Scf05554g05011.1	Auxin transporter-like protein 3	-	-	-	ARATH	2.5	649-664	N
query=11569	TTATTGATTTTGAATTGAGTG	Niben101Scf01415g00012.1	Histidine-containing phosphotransfer protein 1	GO:0000160(phosphorelay signal transduction system);GO0004871(signal transducer activity)	-	-	ARATH	4	79-99	N
query=11574	ACTTGGAGTCAAGAACA	Niben101Scf07790g03039.1	Zinc finger MYND domain-containing protein 15	-	-	-	MOUSE	3	147-163	N
query=11576	TTTATGGCTTTAGTCATC	Niben101Scf08465g03015.1	Calmodulin-binding heat-shock protein [Medicago truncatula]	-	-	-	ref|XP_003600718.1|	3.5	211-227	N
query=11580	CCAACTGTGATGAATGGG	Niben101Scf00305g03001.1	Laccase-11	GO:0005507(copper ion binding);GO0016491(oxidoreductase activity);GO0046274(lignin catabolic process);GO0048046(apoplast);GO0052716(hydroquinone:oxygen oxidoreductase activity);GO0055114(oxidation-reduction process)	ko00910(Nitrogen metabolism)	-	ARATH	3.5	116-132	N
query=11584	ATCCAGATGGGACATACA	Niben101Scf01681g03012.1	C2 domain-containing protein / GRAM domain-containing protein LENGTH=594	-	-	-	AT3G59660.1	2	1045-1061	N
query=11587	GTCAAGTTAATAGTGGAGG	Niben101Scf06000g02001.1	Mediator of RNA polymerase II transcription subunit 28	-	-	-	ARATH	3	834-851	N
query=11588	GGACATAGACGTGGTTG	Niben101Scf00869g06008.1	Protein OBERON 4	-	-	-	ARATH	2.5	1927-1943	N
query=11590	ATGGTGATGACTTATTGATT	Niben101Scf19171g01036.1	Ulp1 protease family, C-terminal catalytic domain containing protein [Solanum demissum]	-	-	-	gb|AAU90302.2|	3.5	2442-2461	N
query=11596	TCTTGGACATTGACAATAG	Niben101Scf00503g01003.1	UDP-Glycosyltransferase superfamily protein LENGTH=480	GO:0008152(metabolic process);GO0016758(transferase activity, transferring hexosyl groups)	-	-	AT4G01070.1	2.5	954-971	N
query=11597	GGGCTTATGGTTTGGTG	Niben101Scf04294g06042.1	Alpha-1,3-mannosyl-glycoprotein 2-beta-N-acetylglucosaminyltransferase	GO:0006486(protein glycosylation);GO0008375(acetylglucosaminyltransferase activity)	ko00510(N-Glycan biosynthesis)	-	ARATH	3.5	1599-1615	N
query=11598	GCCAGAGCACAGATTAG	Niben101Scf12045g06022.1	FAD-dependent oxidoreductase [Pseudomonas sp. YS-1p]	-	-	-	gb|KGD89813.1|	3.5	1960-1976	N
query=11604	GAATATGAGCGACTTGGA	Niben101Scf10048g02002.1	U-box kinase family protein [Medicago truncatula]	-	-	-	gb|KEH32844.1|	3	726-743	N
query=11611	TCAGAAGTCTCATCGATG	Niben101Scf00059g03004.1	U3 small nucleolar RNA-associated protein 14 homolog A	GO:0006364(rRNA processing);GO0032040(small-subunit processome)	-	-	MOUSE	1.5	1213-1230	N
query=11612	TGCAAAACCAACCCTTA	Niben101Scf00503g10006.1	GDSL esterase/lipase	GO:0006629(lipid metabolic process);GO0016788(hydrolase activity, acting on ester bonds)	-	-	ARATH	3	38-54	N
query=11615	CTTATTGATTGCTGTG	Niben101Scf02108g04001.1	Zinc finger protein 343	GO:0003676(nucleic acid binding);GO0046872(metal ion binding)	-	-	HUMAN	2	1497-1511	N
query=11618	TTGTCAAGAAGTTTAGAGGT	Niben101Scf02272g02003.1	alkaline/neutral invertase LENGTH=617	GO:0003824(catalytic activity);GO0033926(glycopeptide alpha-N-acetylgalactosaminidase activity)	-	-	AT5G22510.1	2.5	292-311	N
query=11626	GTACAGATTATGGAAA	Niben101Scf13141g02002.1	Rhodanese-like domain-containing protein 10	-	-	-	ARATH	3	836-850	N
query=1163	GAGAGAATTCAAAGGCTGG	Niben101Scf04748g01012.1	DNA binding protein, putative isoform 1 [Theobroma cacao] gb|EOY29249.1| DNA binding protein, putative isoform 1 [Theobroma cacao]	GO:0003677(DNA binding)	-	-	ref|XP_007011630.1|	3.5	1076-1094	N
query=11631	GCAGTCTGCTGAGTGTTTAT	Niben101Scf04007g02013.1	Polyadenylate-binding protein 4-like	GO:0000166(nucleotide binding);GO0003676(nucleic acid binding);GO0003723(RNA binding)	-	-	HUMAN	3.5	2322-2341	N
query=11638	GAAGGAAGGAGGAATTGTGGT	Niben101Scf05804g04004.1	Telomere-associated protein RIF1	GO:0005488(binding)	-	-	MOUSE	3	2806-2825	N
query=1164	GGTGATGAGACAGTTGC	Niben101Scf01037g01016.1	UBX domain-containing protein 2B	GO:0005515(protein binding)	-	-	MOUSE	3	1029-1044	N
query=11640	CAGTTCGTTCATCACCAA	Niben101Scf06772g01009.1	Leucine-rich repeat-containing protein 9	GO:0005515(protein binding)	-	-	HUMAN	2	2348-2364	N
query=11647	CAATAGGAGCATTGCTTA	Niben101Scf10388g01003.1	Ankyrin repeat-containing protein	GO:0005515(protein binding);GO0008270(zinc ion binding)	-	-	ARATH	3.5	994-1011	N
query=11649	GCTGTTGGGTCTGGAAAG	Niben101Scf10412g02016.1	Calcineurin-like metallo-phosphoesterase superfamily protein LENGTH=1013	GO:0016787(hydrolase activity)	-	-	AT4G11800.1	1.5	1401-1418	N
query=11657	TTATTAAGTCTTAGATA	Niben101Scf15373g00012.1	Homeobox protein knotted-1-like 3	GO:0003677(DNA binding);GO0005634(nucleus);GO0006355(regulation of transcription, DNA-templated)	-	-	ARATH	2.5	15-31	N
query=11660	TGCTTGAAGAGGAGCGAGTG	Niben101Scf03202g09007.1	Transcription factor bHLH140	GO:0046983(protein dimerization activity)	-	-	ARATH	3	18-37	N
query=11662	GAGAGAATTCAAAGGCTGGG	Niben101Scf04316g01006.1	kinesin 1 LENGTH=793	GO:0003777(microtubule motor activity);GO0005524(ATP binding);GO0005871(kinesin complex);GO0007018(microtubule-based movement);GO0008017(microtubule binding)	-	-	AT4G21270.1	4	677-696	N
query=11663	GCGAACACCTAGACTTT	Niben101Scf01300g01002.1	RNase H family protein, putative isoform 3 [Theobroma cacao] gb|EOY00361.1| RNase H family protein, putative isoform 3 [Theobroma cacao]	GO:0003676(nucleic acid binding);GO0004523(RNA-DNA hybrid ribonuclease activity)	ko03030(DNA replication)	-	ref|XP_007044529.1|	3.5	822-837	N
query=11669	AAACCAATCGTTGAGAATG	Niben101Scf03380g03005.1	sugar transporter protein 7 LENGTH=513	GO:0005215(transporter activity);GO0016020(membrane);GO0016021(integral component of membrane);GO0022857(transmembrane transporter activity);GO0022891(substrate-specific transmembrane transporter activity);GO0055085(transmembrane transport)	-	-	AT4G02050.1	4	106-123	N
query=11670	ATCAGGAGATTCTACTCA	Niben101Scf09960g01010.1	Unknown protein	-	ko00195(Photosynthesis)	-	-	3	562-579	N
query=11674	ATACGTGGTATGAGGCAG	Niben101Scf13886g01019.1	Tubby-like F-box protein 5	GO:0005515(protein binding)	-	-	ORYSJ	4	191-208	N
query=11676	TCGCTCTCAATTAGCTCAGT	Niben101Scf06000g03001.1	Unknown protein	-	-	-	-	4	1225-1245	N
[truncated: 5,103 more rows]
