# Supplementary material for: Integrated analysis of tobacco miRNA and mRNA expression profiles under PVY infection provids insight into tobacco-PVY interactions
Source: Sci Rep. 2017 Jul 7;7:4895. doi: 10.1038/s41598-017-05155-w (PMC5501784; doi:10.1038/s41598-017-05155-w)
Supplement: Supplementary file 6 — Table_S5 [file 41598_2017_5155_MOESM6_ESM.xlsx]

## Sheet: Table_S5
#gene	PVY infection	Mock	foldChange	log2FoldChange	up/down	significant	Description
mRNA_62328_cds	10.6256	12.0187	0.884089	-0.177736	down	no	-
mRNA_130857_cds	1.61876	5.74704	0.281669	-1.82793	down	no	-
mRNA_105967_cds	0	0	NA	NA	--	no	-
mRNA_98129_cds	174.589	138.68	1.25894	0.332207	up	no	-
mRNA_23400_cds	0	0	NA	NA	--	no	-
mRNA_85872_cds	1.39185	1.10748	1.25678	0.329733	up	no	Glycoprotein membrane precursor GPI-anchored
mRNA_32142_cds	739.027	409.556	1.80446	0.851565	up	no	-
mRNA_25578_cds	0	0	NA	NA	--	no	-
mRNA_74094_cds	0	0	NA	NA	--	no	-
mRNA_110907_cds	27.1518	81.0884	0.334842	-1.57845	down	no	-
mRNA_113417_cds	0	0	NA	NA	--	no	-
mRNA_103981_cds	0	0	NA	NA	--	no	-
mRNA_118407_cds	0	0.311367	#NAME?	#NAME?	down	no	-
mRNA_110002_cds	0	0	NA	NA	--	no	-
mRNA_19776_cds	0	0	NA	NA	--	no	-
mRNA_13216_cds	422.398	462.327	0.913634	-0.130311	down	no	-
mRNA_128333_cds	0	0	NA	NA	--	no	-
mRNA_115304_cds	1311.22	735.955	1.78166	0.833224	up	no	3-ketoacyl-CoA synthase 11
mRNA_83939_cds	0	0	NA	NA	--	no	vacuolar protein sorting-associated protein 35B
mRNA_101817_cds	933.731	1034.14	0.902909	-0.147348	down	no	thyroid adenoma associated
mRNA_78386_cds	0	2.21555	#NAME?	#NAME?	down	no	-
mRNA_103824_cds	0	0	NA	NA	--	no	-
mRNA_25060_cds	0	0	NA	NA	--	no	-
mRNA_26606_cds	0	0	NA	NA	--	no	-
mRNA_8703_cds	25.7606	20.5332	1.25458	0.327209	up	no	-
mRNA_4624_cds	29.8421	377.51	0.0790499	-3.66109	down	yes	auxin response factor 18
mRNA_37064_cds	5.29787	19.0543	0.278041	-1.84663	down	no	-
mRNA_60856_cds	0	0	NA	NA	--	no	-
mRNA_40487_cds	861.967	699.556	1.23216	0.301193	up	no	-
mRNA_16032_cds	0	0	NA	NA	--	no	-
mRNA_38465_cds	11807.9	2369.53	4.98322	2.31708	up	yes	-
mRNA_89805_cds	5474.82	3240.06	1.68973	0.756793	up	no	-
mRNA_34571_cds	0.481111	0.9341	0.515053	-0.957207	down	no	-
mRNA_133619_cds	3028.04	835.913	3.62244	1.85696	up	yes	peptidase C12, ubiquitin carboxyl-terminal hydrolase 2
mRNA_8785_cds	0	0	NA	NA	--	no	-
mRNA_617_cds	0	0	NA	NA	--	no	-
mRNA_102478_cds	0.962222	3.18563	0.302051	-1.72714	down	no	-
mRNA_97617_cds	321.784	284.387	1.1315	0.178241	up	no	-
mRNA_97099_cds	0	0	NA	NA	--	no	-
mRNA_45858_cds	0	0	NA	NA	--	no	-
mRNA_135080_cds	0	0	NA	NA	--	no	hypothetical protein
mRNA_144272_cds	0	0	NA	NA	--	no	-
mRNA_63528_cds	0	0	NA	NA	--	no	-
mRNA_41707_cds	788.202	2118.83	0.371998	-1.42663	down	yes	-
mRNA_60713_cds	0	0	NA	NA	--	no	-
mRNA_97964_cds	0	0	NA	NA	--	no	-
mRNA_63937_cds	0	0	NA	NA	--	no	-
mRNA_39676_cds	0	0	NA	NA	--	no	-
mRNA_60615_cds	0	0	NA	NA	--	no	-
mRNA_37678_cds	0	0	NA	NA	--	no	-
mRNA_7534_cds	0	0	NA	NA	--	no	-
mRNA_145025_cds	0	0	NA	NA	--	no	-
mRNA_62766_cds	0	0	NA	NA	--	no	-
mRNA_120391_cds	0	0	NA	NA	--	no	-
mRNA_114466_cds	0	0	NA	NA	--	no	-
mRNA_46355_cds	16.2391	17.2777	0.939888	-0.0894396	down	no	-
mRNA_97583_cds	0	0	NA	NA	--	no	-
mRNA_21001_cds	321.701	252.607	1.27352	0.348823	up	no	-
mRNA_2956_cds	0	0	NA	NA	--	no	-
mRNA_20703_cds	0	0	NA	NA	--	no	-
mRNA_15162_cds	0	0	NA	NA	--	no	-
mRNA_84083_cds	0.882601	0	Inf	Inf	up	no	-
mRNA_61559_cds	72.3848	75.0583	0.964382	-0.0523236	down	no	-
mRNA_118350_cds	0	0	NA	NA	--	no	-
mRNA_73296_cds	0.736161	0.622733	1.18215	0.241407	up	no	-
mRNA_16835_cds	0	0	NA	NA	--	no	-
mRNA_83513_cds	51.0696	148.793	0.343226	-1.54277	down	yes	-
mRNA_97096_cds	62.0313	111.712	0.555278	-0.848719	down	no	-
mRNA_71107_cds	0	0	NA	NA	--	no	-
mRNA_50993_cds	0	0	NA	NA	--	no	-
mRNA_67363_cds	438.271	413.738	1.05929	0.0831035	up	no	-
mRNA_66756_cds	21.6879	2.35502	9.20923	3.20308	up	yes	-
mRNA_127426_cds	0	0	NA	NA	--	no	-
mRNA_55453_cds	86.0405	182.126	0.472423	-1.08185	down	yes	glycerol-3-phosphate dehydrogenase [NAD(+)] GPDHC1
mRNA_121256_cds	1.76436	0.311367	5.66649	2.50246	up	no	-
mRNA_72508_cds	0	0	NA	NA	--	no	-
mRNA_78439_cds	149.677	105.269	1.42185	0.507771	up	no	protein kinase
mRNA_90517_cds	0	0	NA	NA	--	no	-
mRNA_30575_cds	2.16669	6.85868	0.315905	-1.66244	down	no	-
mRNA_131455_cds	29.4342	57.5599	0.511366	-0.96757	down	no	Pathogenesis-related thaumatin superfamily protein
mRNA_71085_cds	0	0	NA	NA	--	no	-
mRNA_103439_cds	0	0	NA	NA	--	no	-
mRNA_64593_cds	0	0	NA	NA	--	no	-
mRNA_57569_cds	0	0	NA	NA	--	no	-
mRNA_44587_cds	0	0	NA	NA	--	no	-
mRNA_106139_cds	0	0	NA	NA	--	no	BTAF1 RNA polymerase II, B-TFIID transcription factor-associated, 170kDa (Mot1 homolog, S. cerevisiae)
mRNA_131127_cds	0	0	NA	NA	--	no	-
mRNA_126491_cds	0	0	NA	NA	--	no	-
mRNA_35913_cds	0	0	NA	NA	--	no	-
mRNA_112745_cds	0	0	NA	NA	--	no	-
mRNA_33383_cds	185.055	71.6234	2.58372	1.36945	up	yes	SWIB/MDM2 domain-containing protein
mRNA_108525_cds	0.882601	0.450841	1.95768	0.969143	up	no	transcription factor bHLH36
mRNA_21875_cds	0	0	NA	NA	--	no	-
mRNA_121224_cds	0	0	NA	NA	--	no	-
mRNA_69292_cds	232.956	189.978	1.22623	0.29423	up	no	hypothetical protein
mRNA_1438_cds	0.561578	0	Inf	Inf	up	no	-
mRNA_92975_cds	0	0	NA	NA	--	no	-
mRNA_102844_cds	0.963068	0.553738	1.73921	0.798435	up	no	-
mRNA_94752_cds	0	0	NA	NA	--	no	-
mRNA_74643_cds	0	0.311367	#NAME?	#NAME?	down	no	Serinc-domain containing serine and sphingolipid biosynthesis protein
mRNA_106465_cds	0	0	NA	NA	--	no	-
mRNA_12455_cds	0	0	NA	NA	--	no	-
mRNA_35099_cds	0	0	NA	NA	--	no	-
mRNA_61300_cds	0	0	NA	NA	--	no	-
mRNA_113053_cds	0	0	NA	NA	--	no	-
mRNA_95413_cds	0	0	NA	NA	--	no	-
mRNA_104765_cds	0	0	NA	NA	--	no	-
mRNA_36544_cds	0	0	NA	NA	--	no	-
mRNA_40360_cds	462.451	592.501	0.780508	-0.357515	down	no	hypothetical protein
mRNA_24057_cds	1845.94	576.302	3.20307	1.67945	up	yes	-
mRNA_41291_cds	0	0	NA	NA	--	no	-
mRNA_114316_cds	0	0	NA	NA	--	no	-
mRNA_18171_cds	385.182	322.281	1.19517	0.257221	up	no	-
mRNA_129469_cds	0	0	NA	NA	--	no	-
mRNA_18847_cds	0	0	NA	NA	--	no	-
mRNA_18967_cds	36.6751	23.5083	1.56009	0.64163	up	no	-
mRNA_47838_cds	0	0	NA	NA	--	no	-
mRNA_72381_cds	0	0	NA	NA	--	no	-
mRNA_122093_cds	0	0	NA	NA	--	no	-
mRNA_7308_cds	164.115	246.762	0.665073	-0.588415	down	no	-
mRNA_108213_cds	0	0	NA	NA	--	no	-
mRNA_39203_cds	0	0	NA	NA	--	no	-
mRNA_42500_cds	0	0	NA	NA	--	no	-
mRNA_120442_cds	0	0	NA	NA	--	no	-
mRNA_65464_cds	1817.87	1923.98	0.94485	-0.0818429	down	no	-
mRNA_121815_cds	156.646	115.815	1.35255	0.435687	up	no	-
mRNA_6923_cds	1.39185	0.450841	3.08724	1.62632	up	no	-
mRNA_43667_cds	0	0	NA	NA	--	no	-
mRNA_67665_cds	2.52866	5.50675	0.459193	-1.12283	down	no	-
mRNA_109518_cds	0	0	NA	NA	--	no	-
mRNA_138736_cds	105.332	82.5102	1.27659	0.352301	up	no	-
mRNA_119712_cds	0	0	NA	NA	--	no	-
mRNA_39136_cds	6.79522	5.22512	1.30049	0.379056	up	no	RNA-binding (RRM/RBD/RNP motifs) family protein
mRNA_15120_cds	0	0	NA	NA	--	no	-
mRNA_52629_cds	0	0	NA	NA	--	no	hypothetical protein
mRNA_88897_cds	4.4403	7.27145	0.610648	-0.711587	down	no	Rho GTPase activation protein with PH domain
mRNA_132587_cds	0	0	NA	NA	--	no	-
mRNA_98018_cds	161.39	36.4816	4.42389	2.14532	up	yes	-
mRNA_57160_cds	99.7601	320.937	0.31084	-1.68576	down	yes	-
mRNA_122441_cds	1.1513	2.18105	0.527865	-0.92176	down	no	heat shock protein 101
mRNA_17248_cds	34.1399	114.843	0.297275	-1.75013	down	yes	-
mRNA_32579_cds	0	0	NA	NA	--	no	-
mRNA_118893_cds	0	0	NA	NA	--	no	-
mRNA_107410_cds	92.72	60.3137	1.53729	0.620394	up	no	-
mRNA_63832_cds	52.1081	102.764	0.507066	-0.979755	down	no	Rossmann-fold NAD(P)H/NAD(P)(+) binding (NADB) domain-containing protein
mRNA_128235_cds	0	0	NA	NA	--	no	-
mRNA_135716_cds	0	0	NA	NA	--	no	-
mRNA_82199_cds	44.2846	93.651	0.472869	-1.08049	down	yes	-
mRNA_26199_cds	0.561578	0	Inf	Inf	up	no	-
mRNA_87892_cds	1000.09	821.681	1.21712	0.283476	up	no	-
mRNA_93802_cds	0	0	NA	NA	--	no	-
mRNA_18859_cds	0	1.00458	#NAME?	#NAME?	down	no	-
mRNA_14265_cds	0.481111	0.622733	0.77258	-0.372244	down	no	-
mRNA_31108_cds	0	0	NA	NA	--	no	-
mRNA_132009_cds	0	0	NA	NA	--	no	-
mRNA_131063_cds	0	0	NA	NA	--	no	-
mRNA_70788_cds	0	0	NA	NA	--	no	-
mRNA_68045_cds	0	0	NA	NA	--	no	-
mRNA_131178_cds	5.32375	7.58698	0.701695	-0.511084	down	no	-
mRNA_55625_cds	0	0	NA	NA	--	no	-
mRNA_29839_cds	295.206	193.744	1.52369	0.607569	up	no	-
mRNA_48451_cds	30814.6	73698.5	0.418117	-1.25802	down	yes	-
mRNA_16787_cds	0	0	NA	NA	--	no	-
mRNA_136920_cds	0	0	NA	NA	--	no	pentatricopeptide repeat-containing protein
mRNA_1107_cds	7931.16	4559.4	1.73952	0.798688	up	no	-
mRNA_72049_cds	0	0	NA	NA	--	no	-
mRNA_44530_cds	0	0	NA	NA	--	no	-
mRNA_32031_cds	0	0	NA	NA	--	no	-
mRNA_68698_cds	186.167	408.081	0.456202	-1.13225	down	no	-
mRNA_21030_cds	3197.1	4057.38	0.787971	-0.343785	down	no	-
mRNA_43124_cds	0	0	NA	NA	--	no	-
mRNA_23475_cds	0	0	NA	NA	--	no	-
mRNA_32015_cds	0	0	NA	NA	--	no	-
mRNA_9382_cds	1152.63	613.44	1.87896	0.909937	up	no	V-type proton ATPase subunit E1
mRNA_105590_cds	0	0	NA	NA	--	no	-
mRNA_9429_cds	277.644	116.366	2.38596	1.25457	up	yes	-
mRNA_25047_cds	812.203	1143.45	0.710308	-0.493484	down	no	-
mRNA_57407_cds	0	0	NA	NA	--	no	-
mRNA_86662_cds	303.645	318.155	0.954394	-0.0673431	down	no	-
mRNA_120718_cds	0	0	NA	NA	--	no	-
mRNA_81075_cds	0	0	NA	NA	--	no	-
mRNA_1711_cds	0	0	NA	NA	--	no	-
mRNA_26393_cds	0	0	NA	NA	--	no	-
mRNA_45620_cds	0	0	NA	NA	--	no	-
mRNA_43925_cds	0.481111	0	Inf	Inf	up	no	-
mRNA_22545_cds	738.81	1124.73	0.656878	-0.606304	down	no	-
mRNA_20432_cds	0	0	NA	NA	--	no	-
mRNA_118430_cds	0	0	NA	NA	--	no	-
mRNA_132500_cds	0	0	NA	NA	--	no	-
mRNA_120079_cds	110.093	133.545	0.824391	-0.2786	down	no	-
mRNA_125042_cds	7.12021	38.0503	0.187126	-2.41792	down	yes	-
mRNA_98771_cds	0	0	NA	NA	--	no	-
mRNA_4909_cds	0	0	NA	NA	--	no	-
mRNA_20260_cds	3456.06	2363.42	1.46231	0.548254	up	no	-
mRNA_117335_cds	0	0	NA	NA	--	no	-
mRNA_125116_cds	10.4245	22.9947	0.453346	-1.14132	down	no	-
mRNA_18584_cds	0	0	NA	NA	--	no	-
mRNA_59379_cds	98.9166	44.6922	2.21329	1.14619	up	yes	-
mRNA_13705_cds	0	0	NA	NA	--	no	-
mRNA_1013_cds	1227.28	1156.88	1.06085	0.0852177	up	no	-
mRNA_103846_cds	648.228	612.01	1.05918	0.0829469	up	no	-
mRNA_87205_cds	0	0	NA	NA	--	no	-
mRNA_26882_cds	88.8079	169.32	0.524496	-0.930996	down	no	-
mRNA_110659_cds	0	0	NA	NA	--	no	-
mRNA_57184_cds	0	0	NA	NA	--	no	-
mRNA_2660_cds	0	0	NA	NA	--	no	-
mRNA_122563_cds	2150.18	1429.12	1.50455	0.589332	up	no	40S ribosomal protein Sa-1
mRNA_97023_cds	0	0	NA	NA	--	no	-
mRNA_47888_cds	97.2636	188.541	0.515874	-0.954908	down	no	-
mRNA_139162_cds	0	0	NA	NA	--	no	-
mRNA_69294_cds	0	0	NA	NA	--	no	-
mRNA_126555_cds	2682.79	7579.74	0.353942	-1.49841	down	yes	tubulin alpha-6 chain
mRNA_41669_cds	0	0	NA	NA	--	no	-
mRNA_140051_cds	0	0	NA	NA	--	no	-
mRNA_124670_cds	197.805	112.216	1.76272	0.817807	up	no	-
mRNA_108698_cds	2.58098	1.48784	1.73472	0.794704	up	no	-
mRNA_46393_cds	56.3663	70.5513	0.798941	-0.323839	down	no	-
mRNA_13363_cds	5453.26	9994.48	0.545627	-0.874014	down	no	-
mRNA_81408_cds	658.986	560.451	1.17582	0.233662	up	no	pentatricopeptide repeat-containing protein
mRNA_53828_cds	0	0	NA	NA	--	no	-
mRNA_8766_cds	0	0	NA	NA	--	no	-
mRNA_104300_cds	47.4392	18.9333	2.5056	1.32515	up	no	-
mRNA_121821_cds	0	0	NA	NA	--	no	-
mRNA_82975_cds	67.2087	65.5909	1.02467	0.0351532	up	no	-
mRNA_32160_cds	0	0	NA	NA	--	no	-
mRNA_134441_cds	0	0	NA	NA	--	no	-
mRNA_86556_cds	0	0	NA	NA	--	no	-
mRNA_26807_cds	0.561578	0.311367	1.80359	0.850873	up	no	-
mRNA_16775_cds	4285.88	2383.79	1.79793	0.846333	up	no	-
mRNA_71849_cds	580.684	432.791	1.34172	0.424081	up	no	-
mRNA_30283_cds	46.0916	274.793	0.167732	-2.57577	down	yes	putative galacturonosyltransferase-like 1
mRNA_39736_cds	358.129	852.888	0.419901	-1.25188	down	yes	-
mRNA_27083_cds	0	0	NA	NA	--	no	-
mRNA_134538_cds	412.849	336.369	1.22737	0.295569	up	no	MIF4G domain and MA3 domain-containing protein
mRNA_76527_cds	0	0	NA	NA	--	no	-
mRNA_111118_cds	12.8816	11.0459	1.16619	0.221797	up	no	-
mRNA_57233_cds	0.642045	0.276869	2.31895	1.21347	up	no	-
mRNA_16_cds	0	0	NA	NA	--	no	-
mRNA_55939_cds	0	0	NA	NA	--	no	-
mRNA_102953_cds	33.6516	21.8946	1.53698	0.620098	up	no	-
mRNA_57936_cds	0	0	NA	NA	--	no	-
mRNA_44390_cds	0	0	NA	NA	--	no	-
mRNA_128177_cds	1003.97	1050.85	0.955382	-0.0658507	down	no	-
mRNA_11813_cds	326.162	165.527	1.97045	0.978527	up	no	-
mRNA_73075_cds	0	0.588235	#NAME?	#NAME?	down	no	-
mRNA_130822_cds	0	0	NA	NA	--	no	-
mRNA_11922_cds	1043.06	1467.13	0.710957	-0.492166	down	no	-
mRNA_18291_cds	0	0	NA	NA	--	no	-
mRNA_101673_cds	0	0	NA	NA	--	no	-
mRNA_135557_cds	0	0	NA	NA	--	no	-
mRNA_123606_cds	0	0	NA	NA	--	no	-
mRNA_45364_cds	0	0	NA	NA	--	no	small RNA 2'-O-methyltransferase
mRNA_23240_cds	0.830276	0	Inf	Inf	up	no	-
mRNA_30869_cds	0	0	NA	NA	--	no	-
mRNA_137996_cds	0	0	NA	NA	--	no	-
mRNA_26153_cds	1884.32	3846.75	0.489847	-1.0296	down	yes	-
mRNA_99646_cds	0	0	NA	NA	--	no	-
mRNA_88479_cds	0	0	NA	NA	--	no	-
mRNA_3887_cds	0	0	NA	NA	--	no	-
mRNA_49694_cds	0	0	NA	NA	--	no	-
mRNA_368_cds	0.415138	0	Inf	Inf	up	no	-
mRNA_45212_cds	0	0	NA	NA	--	no	NADPH-dependent pterin aldehyde reductase
mRNA_121338_cds	0	0	NA	NA	--	no	Possible S-adenosylmethionine-dependent methyltransferase
mRNA_60717_cds	0	0	NA	NA	--	no	-
mRNA_39267_cds	0	0	NA	NA	--	no	-
mRNA_102851_cds	0	0	NA	NA	--	no	-
mRNA_12259_cds	0	0	NA	NA	--	no	-
mRNA_27600_cds	0	0	NA	NA	--	no	-
mRNA_9936_cds	5051.03	530.198	9.52668	3.25197	up	yes	-
mRNA_118710_cds	0	0	NA	NA	--	no	-
mRNA_72674_cds	661.898	742.265	0.891727	-0.165326	down	no	-
mRNA_111911_cds	0	0	NA	NA	--	no	-
mRNA_20947_cds	0	0	NA	NA	--	no	2-oxoglutarate (2OG) and Fe(II)-dependent oxygenase superfamily protein
mRNA_109497_cds	0	0	NA	NA	--	no	-
mRNA_74333_cds	0	0	NA	NA	--	no	-
mRNA_86346_cds	0	0	NA	NA	--	no	essential meiotic endonuclease 1B
mRNA_43095_cds	0	0	NA	NA	--	no	-
mRNA_33781_cds	0	0	NA	NA	--	no	-
mRNA_59634_cds	0	0	NA	NA	--	no	-
mRNA_111327_cds	0	0	NA	NA	--	no	-
mRNA_137463_cds	0.415138	1.21305	0.342227	-1.54697	down	no	probable xyloglucan endotransglucosylase/hydrolase protein 8
mRNA_33527_cds	0	0	NA	NA	--	no	-
mRNA_48524_cds	53.0228	19.0079	2.78951	1.48001	up	yes	-
mRNA_125058_cds	0	0	NA	NA	--	no	-
mRNA_131753_cds	2.48602	0.865104	2.87367	1.52289	up	no	-
mRNA_88983_cds	0	0	NA	NA	--	no	-
mRNA_128772_cds	0	0	NA	NA	--	no	-
mRNA_14814_cds	177.892	511.516	0.347774	-1.52378	down	no	-
mRNA_126751_cds	0	0	NA	NA	--	no	-
mRNA_45613_cds	62.7522	48.4116	1.29622	0.374312	up	no	-
mRNA_83843_cds	565.969	421.476	1.34283	0.425271	up	no	-
mRNA_20091_cds	9.77996	4.74186	2.06247	1.04437	up	no	-
mRNA_14475_cds	0	0	NA	NA	--	no	-
mRNA_73378_cds	0	0	NA	NA	--	no	-
mRNA_32053_cds	0	0	NA	NA	--	no	-
mRNA_86970_cds	0	0	NA	NA	--	no	-
mRNA_296_cds	1202.41	1142.9	1.05208	0.0732378	up	no	-
mRNA_118632_cds	202.485	77.8487	2.601	1.37907	up	yes	hypothetical protein
mRNA_16270_cds	0	0	NA	NA	--	no	-
mRNA_62288_cds	1.69838	12.0187	0.141312	-2.82304	down	yes	-
mRNA_93335_cds	0	0	NA	NA	--	no	-
mRNA_31488_cds	0	0	NA	NA	--	no	-
mRNA_11238_cds	0.240555	0	Inf	Inf	up	no	-
mRNA_132934_cds	3.86592	0.622733	6.20799	2.63413	up	no	-
mRNA_81961_cds	0	0	NA	NA	--	no	-
mRNA_67682_cds	0.321023	0.276869	1.15948	0.213472	up	no	-
mRNA_110310_cds	0	0	NA	NA	--	no	-
mRNA_88982_cds	0	0	NA	NA	--	no	-
mRNA_144986_cds	0	0	NA	NA	--	no	-
mRNA_123073_cds	0	0	NA	NA	--	no	-
mRNA_106574_cds	0	0	NA	NA	--	no	-
mRNA_104977_cds	76.3498	127.815	0.597347	-0.743358	down	no	-
mRNA_5795_cds	0	0	NA	NA	--	no	-
mRNA_85620_cds	57.8867	61.0438	0.948281	-0.0766135	down	no	-
mRNA_122712_cds	0	0	NA	NA	--	no	-
mRNA_14695_cds	319.294	151.369	2.10937	1.07681	up	yes	-
mRNA_128906_cds	1462.3	1145.17	1.27692	0.352672	up	no	-
mRNA_141306_cds	0	0	NA	NA	--	no	-
mRNA_108883_cds	0.802134	3.1883	0.251586	-1.99087	down	no	pectinesterase 44
mRNA_38126_cds	0	0	NA	NA	--	no	-
mRNA_78488_cds	397.273	181.611	2.1875	1.12928	up	yes	-
mRNA_135770_cds	106.808	119.217	0.895915	-0.158566	down	no	-
mRNA_37494_cds	0	0	NA	NA	--	no	-
mRNA_52233_cds	1.68473	0.588235	2.86405	1.51806	up	no	-
mRNA_127163_cds	0	0	NA	NA	--	no	Peroxisome biogenesis protein 12
mRNA_11374_cds	0	0	NA	NA	--	no	-
mRNA_141952_cds	0	0	NA	NA	--	no	-
mRNA_12676_cds	0	0	NA	NA	--	no	-
mRNA_97633_cds	0	0	NA	NA	--	no	-
mRNA_109382_cds	0	0	NA	NA	--	no	-
mRNA_11546_cds	0	0	NA	NA	--	no	-
mRNA_75970_cds	0	0	NA	NA	--	no	-
mRNA_11214_cds	0	0	NA	NA	--	no	-
mRNA_118767_cds	0	0	NA	NA	--	no	-
mRNA_6230_cds	0	0	NA	NA	--	no	-
mRNA_96025_cds	1.63241	0.276869	5.89597	2.55973	up	no	-
mRNA_40991_cds	0	0	NA	NA	--	no	-
mRNA_111275_cds	0	0	NA	NA	--	no	-
mRNA_106818_cds	335.557	107.92	3.10931	1.6366	up	yes	-
mRNA_64819_cds	2668.5	1300.86	2.05134	1.03656	up	yes	-
mRNA_61867_cds	0	0	NA	NA	--	no	-
mRNA_89369_cds	1746.44	1829.72	0.954483	-0.0672082	down	no	-
mRNA_134849_cds	0	0	NA	NA	--	no	-
mRNA_59895_cds	0	0	NA	NA	--	no	-
mRNA_49921_cds	19.9077	92.4177	0.21541	-2.21485	down	yes	cytochrome P450, family 711, subfamily A, polypeptide 1
mRNA_11101_cds	0	0	NA	NA	--	no	-
mRNA_24073_cds	0	0.276869	#NAME?	#NAME?	down	no	-
mRNA_79324_cds	3.62367	2.52632	1.43437	0.520417	up	no	-
mRNA_24776_cds	1442.13	773.203	1.86514	0.899286	up	no	-
mRNA_762_cds	0	0	NA	NA	--	no	-
mRNA_37691_cds	0	0	NA	NA	--	no	-
mRNA_57094_cds	0	0	NA	NA	--	no	-
mRNA_87402_cds	2.04755	1.38434	1.47907	0.564694	up	no	-
mRNA_61925_cds	0	0	NA	NA	--	no	-
mRNA_833_cds	0	0	NA	NA	--	no	-
mRNA_80038_cds	119.091	100.169	1.1889	0.24963	up	no	-
mRNA_63975_cds	0	0	NA	NA	--	no	-
mRNA_41871_cds	0	0	NA	NA	--	no	-
mRNA_97692_cds	0	0	NA	NA	--	no	-
mRNA_62776_cds	0	0	NA	NA	--	no	-
mRNA_92833_cds	0	0	NA	NA	--	no	-
mRNA_53978_cds	0	4.50425	#NAME?	#NAME?	down	yes	-
mRNA_43171_cds	0	0	NA	NA	--	no	-
mRNA_28100_cds	0	0	NA	NA	--	no	-
mRNA_118077_cds	0	0	NA	NA	--	no	hypothetical protein
mRNA_56855_cds	0	0	NA	NA	--	no	-
mRNA_104210_cds	0	0	NA	NA	--	no	-
mRNA_105951_cds	1716.46	935.017	1.83575	0.876367	up	no	mitogen-activated protein kinase 4
mRNA_142602_cds	110.77	35.4416	3.12543	1.64406	up	yes	ATP synthase subunit G protein
mRNA_40652_cds	62.8349	95.8011	0.655889	-0.608476	down	no	-
mRNA_139259_cds	0	0	NA	NA	--	no	pectinacetylesterase family protein
mRNA_42650_cds	0	0	NA	NA	--	no	-
mRNA_129499_cds	7.18618	0.72771	9.87506	3.30379	up	yes	-
mRNA_10113_cds	0	0	NA	NA	--	no	-
mRNA_127970_cds	8.42848	6.93183	1.21591	0.282036	up	no	nudix hydrolase 22
mRNA_73516_cds	0	0	NA	NA	--	no	-
mRNA_137689_cds	0	0	NA	NA	--	no	-
mRNA_103558_cds	0	0	NA	NA	--	no	-
mRNA_6696_cds	567.497	126.73	4.47801	2.16286	up	yes	-
mRNA_72774_cds	0	0	NA	NA	--	no	-
mRNA_24554_cds	0	0	NA	NA	--	no	-
mRNA_73803_cds	0	0	NA	NA	--	no	-
mRNA_118997_cds	7.2385	11.12	0.650947	-0.619388	down	no	-
mRNA_128116_cds	0	0	NA	NA	--	no	protein FIZZY-related 3
mRNA_81529_cds	0	0	NA	NA	--	no	-
mRNA_52249_cds	747.306	1942.56	0.384702	-1.37819	down	yes	-
mRNA_59005_cds	595.57	676.347	0.880569	-0.183492	down	no	-
mRNA_58494_cds	0.802134	2.18105	0.367774	-1.44311	down	no	-
mRNA_93262_cds	0	0	NA	NA	--	no	-
mRNA_70920_cds	36.865	27.1867	1.356	0.439353	up	no	-
mRNA_47162_cds	105.159	123.482	0.851616	-0.231724	down	no	-
mRNA_21252_cds	202.896	160.466	1.26441	0.33847	up	no	cyclin-dependent kinase F-1
mRNA_84821_cds	123.138	221.674	0.555492	-0.848161	down	no	-
mRNA_53905_cds	0	0	NA	NA	--	no	-
mRNA_112740_cds	0	0	NA	NA	--	no	-
mRNA_44582_cds	0	0	NA	NA	--	no	-
mRNA_34619_cds	0	0	NA	NA	--	no	-
mRNA_15170_cds	19.0879	8.17314	2.33545	1.2237	up	no	-
mRNA_66697_cds	0	0	NA	NA	--	no	-
mRNA_49663_cds	0	0	NA	NA	--	no	-
mRNA_90835_cds	0.642045	1.38494	0.463591	-1.10908	down	no	-
mRNA_13476_cds	135.969	132.785	1.02398	0.0341851	up	no	-
mRNA_45134_cds	0	0	NA	NA	--	no	-
mRNA_78478_cds	0	0	NA	NA	--	no	-
mRNA_131776_cds	0	0	NA	NA	--	no	-
mRNA_132003_cds	148.881	708.786	0.21005	-2.25119	down	yes	homeobox-leucine zipper protein ATHB-13
mRNA_128645_cds	0	0	NA	NA	--	no	-
mRNA_59710_cds	0.963068	0.311367	3.09304	1.62902	up	no	-
mRNA_36524_cds	1426.94	3386.03	0.421419	-1.24667	down	yes	-
mRNA_50729_cds	0	0	NA	NA	--	no	-
mRNA_122298_cds	0	0	NA	NA	--	no	-
mRNA_104176_cds	0	0	NA	NA	--	no	-
mRNA_36680_cds	3472.9	2965.67	1.17104	0.227784	up	no	-
mRNA_16167_cds	0	0	NA	NA	--	no	-
mRNA_76892_cds	0	0	NA	NA	--	no	-
mRNA_18079_cds	71.4468	130.541	0.547313	-0.869561	down	no	-
mRNA_114687_cds	15.543	10.1389	1.53301	0.61637	up	no	-
mRNA_54516_cds	0	0	NA	NA	--	no	-
mRNA_5496_cds	0	0.276869	#NAME?	#NAME?	down	no	-
mRNA_137752_cds	0	0	NA	NA	--	no	peroxidase
mRNA_130705_cds	0	0.276869	#NAME?	#NAME?	down	no	-
mRNA_26575_cds	0	0	NA	NA	--	no	-
mRNA_89775_cds	0	0	NA	NA	--	no	-
mRNA_69030_cds	0	0	NA	NA	--	no	amidase family protein
mRNA_67783_cds	1428.69	367.367	3.88899	1.9594	up	yes	-
mRNA_77215_cds	0	0	NA	NA	--	no	-
mRNA_109647_cds	2518.37	1692.09	1.48832	0.573686	up	no	cytochrome c oxidase subunit 6a
mRNA_11003_cds	2215.09	3464.45	0.639377	-0.645262	down	no	-
mRNA_132601_cds	0	0	NA	NA	--	no	-
mRNA_58948_cds	423.248	41.6793	10.1549	3.3441	up	yes	-
mRNA_128784_cds	0	0	NA	NA	--	no	-
mRNA_47892_cds	32.4677	2.35294	13.7988	3.78647	up	yes	-
mRNA_65875_cds	0.240555	1.03908	0.231509	-2.11086	down	no	-
mRNA_129283_cds	0	0	NA	NA	--	no	-
mRNA_41176_cds	1586.36	1351.33	1.17393	0.231346	up	no	-
mRNA_136912_cds	0	0	NA	NA	--	no	-
mRNA_55666_cds	0	0	NA	NA	--	no	-
mRNA_131133_cds	0	0	NA	NA	--	no	-
mRNA_51789_cds	0	0	NA	NA	--	no	-
mRNA_92676_cds	661.058	1340.53	0.493134	-1.01995	down	yes	-
mRNA_3948_cds	0	0	NA	NA	--	no	-
mRNA_69060_cds	7.41309	13.7786	0.538014	-0.894285	down	no	-
mRNA_16416_cds	668.884	443.405	1.50852	0.59313	up	no	-
mRNA_92160_cds	0	0	NA	NA	--	no	-
mRNA_88934_cds	2729.38	1006.16	2.71266	1.43971	up	yes	hypothetical protein
mRNA_29321_cds	0	0	NA	NA	--	no	-
mRNA_125144_cds	3098.36	3958.35	0.782741	-0.353394	down	no	hypothetical protein
mRNA_92780_cds	0	0	NA	NA	--	no	-
mRNA_32544_cds	679.047	617.398	1.09985	0.137311	up	no	LPS-responsive beige-like anchor
mRNA_110307_cds	0	0	NA	NA	--	no	-
mRNA_62167_cds	187.751	60.5448	3.10104	1.63275	up	yes	-
mRNA_35511_cds	1521.83	1309.49	1.16216	0.216811	up	no	-
mRNA_127014_cds	62.2298	44.0707	1.41205	0.497786	up	no	hypothetical protein
mRNA_3741_cds	410.994	153.046	2.68542	1.42515	up	yes	-
mRNA_33577_cds	0	0	NA	NA	--	no	-
mRNA_79253_cds	1070.77	1282.89	0.834651	-0.260755	down	no	ATP-binding cassette, sub-family D (ALD), member 3
mRNA_99742_cds	0	0	NA	NA	--	no	-
mRNA_102660_cds	0	0	NA	NA	--	no	-
mRNA_99581_cds	31.6275	16.8967	1.87181	0.904435	up	no	-
mRNA_110892_cds	0	0	NA	NA	--	no	-
mRNA_10196_cds	21.3268	18.0711	1.18016	0.238982	up	no	-
mRNA_144571_cds	0	0	NA	NA	--	no	18S pre-ribosomal assembly protein gar2-related protein
mRNA_111233_cds	0	0	NA	NA	--	no	-
mRNA_20894_cds	0	0	NA	NA	--	no	-
mRNA_111727_cds	97.3752	87.8433	1.10851	0.148622	up	no	-
mRNA_124957_cds	121.283	296.68	0.408801	-1.29053	down	yes	-
mRNA_94490_cds	0	0	NA	NA	--	no	-
mRNA_77284_cds	2.04755	0	Inf	Inf	up	no	hypothetical protein
mRNA_109569_cds	1395.16	688.971	2.025	1.01792	up	yes	eukaryotic translation initiation factor SUI1 family protein
mRNA_61617_cds	0	0	NA	NA	--	no	-
mRNA_20240_cds	0	0	NA	NA	--	no	-
mRNA_144631_cds	0	0	NA	NA	--	no	-
mRNA_114612_cds	0	0	NA	NA	--	no	-
mRNA_105483_cds	0	0	NA	NA	--	no	autophagy 18F-like protein
mRNA_57964_cds	0	0	NA	NA	--	no	-
mRNA_25591_cds	105.267	137.153	0.767517	-0.381729	down	no	-
mRNA_99327_cds	551.905	566.268	0.974635	-0.0370657	down	no	-
mRNA_16335_cds	0	0	NA	NA	--	no	-
mRNA_41581_cds	0	0	NA	NA	--	no	-
mRNA_101811_cds	0	0	NA	NA	--	no	mediator of RNA polymerase II transcription subunit 34
mRNA_42042_cds	0	0	NA	NA	--	no	-
mRNA_87838_cds	0	0	NA	NA	--	no	-
mRNA_33799_cds	57.0576	90.6917	0.629138	-0.668551	down	no	-
mRNA_87804_cds	0	0	NA	NA	--	no	-
mRNA_130189_cds	0	0	NA	NA	--	no	-
mRNA_36440_cds	0	0	NA	NA	--	no	-
mRNA_80414_cds	137.861	2.3571	58.4874	5.87005	up	yes	-
mRNA_49868_cds	0	0	NA	NA	--	no	-
mRNA_41907_cds	0	0	NA	NA	--	no	-
mRNA_123393_cds	0	0	NA	NA	--	no	-
mRNA_110744_cds	0	0	NA	NA	--	no	plasmodesmata callose-binding protein 5
mRNA_23741_cds	425.816	803.925	0.529672	-0.916829	down	no	-
mRNA_124537_cds	0	0	NA	NA	--	no	-
mRNA_33877_cds	57.1546	55.9846	1.0209	0.0298377	up	no	-
mRNA_35427_cds	1645.53	1219.21	1.34968	0.432612	up	no	-
mRNA_83352_cds	0	0	NA	NA	--	no	-
mRNA_129872_cds	0	0	NA	NA	--	no	-
mRNA_57962_cds	9432.53	4541.84	2.07681	1.05437	up	yes	-
mRNA_99745_cds	0	0	NA	NA	--	no	-
mRNA_109236_cds	0	0	NA	NA	--	no	-
mRNA_14488_cds	145.932	984.409	0.148244	-2.75396	down	yes	-
mRNA_79795_cds	114.543	126.13	0.908134	-0.139023	down	no	-
mRNA_105443_cds	1947.77	2021.99	0.963293	-0.0539536	down	no	3-ketoacyl-CoA synthase 4
mRNA_108370_cds	46.8276	62.2527	0.752218	-0.410778	down	no	putative pectate lyase 11
mRNA_133148_cds	0	0	NA	NA	--	no	-
mRNA_107214_cds	0	0.553738	#NAME?	#NAME?	down	no	-
mRNA_4148_cds	0.802134	0.450841	1.77919	0.831224	up	no	-
mRNA_136032_cds	923.56	2514.82	0.367246	-1.44518	down	yes	Lactoylglutathione lyase / glyoxalase I family protein
mRNA_61691_cds	495.531	1435.88	0.345105	-1.53489	down	no	phosphorylcholine cytidylyltransferase2
mRNA_130402_cds	189.052	209.59	0.902011	-0.148783	down	no	putative galacturonosyltransferase
mRNA_65123_cds	0	0	NA	NA	--	no	-
mRNA_120379_cds	0	0	NA	NA	--	no	-
mRNA_70339_cds	0	0	NA	NA	--	no	-
mRNA_15216_cds	7.6383	0	Inf	Inf	up	yes	-
mRNA_27896_cds	71.5329	147.075	0.486371	-1.03987	down	no	-
mRNA_135341_cds	0	0	NA	NA	--	no	-
mRNA_7418_cds	0	0	NA	NA	--	no	-
mRNA_18815_cds	46.9467	40.56	1.15746	0.210966	up	no	pentatricopeptide repeat-containing protein
mRNA_98967_cds	0	0.276869	#NAME?	#NAME?	down	no	-
mRNA_8119_cds	0	0	NA	NA	--	no	-
mRNA_77759_cds	0	0	NA	NA	--	no	-
mRNA_138384_cds	191.169	141.294	1.35299	0.436152	up	no	clathrin adaptor complexes medium subunit family protein
mRNA_123751_cds	0	0	NA	NA	--	no	-
mRNA_86946_cds	526.561	1079.19	0.487925	-1.03527	down	yes	membrane-anchored ubiquitin-fold protein 4
mRNA_58519_cds	0	0	NA	NA	--	no	-
mRNA_49985_cds	159.283	20.5683	7.74412	2.9531	up	yes	photosystem II protein I
mRNA_9672_cds	1330.13	897.911	1.48136	0.566926	up	no	-
mRNA_55771_cds	0	0	NA	NA	--	no	-
mRNA_95468_cds	0	0	NA	NA	--	no	-
mRNA_126185_cds	14.9387	37.3003	0.400499	-1.32013	down	yes	-
mRNA_80964_cds	392.138	638.164	0.614478	-0.702566	down	no	acid phosphatase class IIIB protein
mRNA_30169_cds	0	0.276869	#NAME?	#NAME?	down	no	-
mRNA_68_cds	444.397	477.323	0.93102	-0.103116	down	no	-
mRNA_16699_cds	364.686	79.1043	4.61019	2.20483	up	yes	-
mRNA_25944_cds	0	0	NA	NA	--	no	-
mRNA_114148_cds	0	0	NA	NA	--	no	Sec14p-like phosphatidylinositol transfer family protein
mRNA_120757_cds	1594.5	539.764	2.95406	1.5627	up	yes	hypothetical protein
mRNA_48215_cds	147.035	240.224	0.612076	-0.708218	down	no	-
mRNA_21020_cds	0	0	NA	NA	--	no	-
mRNA_15868_cds	0	0	NA	NA	--	no	-
mRNA_94308_cds	0	0	NA	NA	--	no	-
mRNA_42535_cds	72.0645	9.59109	7.51369	2.90952	up	yes	-
mRNA_26170_cds	0	0	NA	NA	--	no	-
mRNA_81121_cds	2500.65	1156.09	2.16302	1.11305	up	yes	-
mRNA_125997_cds	0	0	NA	NA	--	no	hypothetical protein
mRNA_110462_cds	0	0	NA	NA	--	no	-
mRNA_81459_cds	302.066	299.078	1.00999	0.0143428	up	no	-
mRNA_46040_cds	0	0	NA	NA	--	no	-
mRNA_5649_cds	221.63	647.004	0.342548	-1.54562	down	yes	-
mRNA_119900_cds	0	0	NA	NA	--	no	secretory carrier-associated membrane protein 3
mRNA_92119_cds	0	0	NA	NA	--	no	-
mRNA_47806_cds	0	0	NA	NA	--	no	-
mRNA_47404_cds	0	0	NA	NA	--	no	-
mRNA_36249_cds	0.736161	0.450841	1.63286	0.707402	up	no	-
mRNA_21745_cds	0	0	NA	NA	--	no	-
mRNA_71706_cds	339.436	1292.49	0.262623	-1.92894	down	yes	-
mRNA_87300_cds	0	0	NA	NA	--	no	-
mRNA_145240_cds	0	0	NA	NA	--	no	-
mRNA_6585_cds	0	0	NA	NA	--	no	-
mRNA_99733_cds	0	0	NA	NA	--	no	-
mRNA_100525_cds	0	0	NA	NA	--	no	-
mRNA_94228_cds	0	0	NA	NA	--	no	-
mRNA_88558_cds	0.736161	5.05323	0.145681	-2.77911	down	no	-
mRNA_23556_cds	0	0	NA	NA	--	no	-
mRNA_34273_cds	1126.99	1506.5	0.748089	-0.418718	down	no	-
mRNA_115190_cds	147.133	104.783	1.40416	0.48971	up	no	F-box protein SKIP16
mRNA_12541_cds	1.68473	0	Inf	Inf	up	no	-
mRNA_100842_cds	3.94639	3.25403	1.21277	0.278306	up	no	-
mRNA_122119_cds	0	0	NA	NA	--	no	-
mRNA_69021_cds	0	0	NA	NA	--	no	-
mRNA_56026_cds	73.3459	90.1587	0.81352	-0.297751	down	no	-
mRNA_74796_cds	288.181	1342.15	0.214716	-2.2195	down	yes	trigger factor type chaperone family protein
mRNA_71141_cds	0	0	NA	NA	--	no	-
mRNA_92195_cds	1478.26	36.7031	40.2762	5.33185	up	yes	L-lactate dehydrogenase
mRNA_107516_cds	43.2855	76.1051	0.56876	-0.814108	down	no	-
mRNA_67089_cds	0	0	NA	NA	--	no	-
mRNA_8804_cds	466.458	243.58	1.91501	0.937348	up	no	-
mRNA_88900_cds	0	0	NA	NA	--	no	-
mRNA_111268_cds	0	0	NA	NA	--	no	-
mRNA_84468_cds	0	0	NA	NA	--	no	putative plastidic glucose transporter 1
mRNA_3918_cds	0	0	NA	NA	--	no	-
mRNA_85882_cds	0	0	NA	NA	--	no	-
mRNA_106747_cds	0	0	NA	NA	--	no	-
mRNA_44196_cds	0	0	NA	NA	--	no	-
mRNA_129581_cds	0	0	NA	NA	--	no	-
mRNA_24721_cds	4.10478	3.3941	1.20939	0.274278	up	no	-
mRNA_36600_cds	0	0	NA	NA	--	no	-
mRNA_12731_cds	7.91669	5.57307	1.42053	0.506425	up	no	-
mRNA_123360_cds	0	0	NA	NA	--	no	-
mRNA_144424_cds	0	0	NA	NA	--	no	-
mRNA_79231_cds	273.207	512.559	0.533026	-0.907722	down	no	-
mRNA_110234_cds	0	0	NA	NA	--	no	Splicing factor U2af small subunit B
mRNA_69067_cds	0	0	NA	NA	--	no	-
mRNA_60522_cds	0	0	NA	NA	--	no	-
mRNA_118467_cds	117.683	70.2477	1.67525	0.744381	up	no	-
mRNA_19452_cds	0	0	NA	NA	--	no	-
mRNA_5701_cds	333.145	399.841	0.833193	-0.263277	down	no	-
mRNA_132969_cds	0	0	NA	NA	--	no	-
mRNA_126642_cds	1.53829	4.57057	0.336565	-1.57104	down	no	-
mRNA_134738_cds	0	0	NA	NA	--	no	-
mRNA_84755_cds	273.34	187.264	1.45965	0.54562	up	no	UDP-galactose transporter 3
mRNA_76954_cds	2185.9	695.883	3.14118	1.65131	up	yes	-
mRNA_135565_cds	1678.44	282.556	5.94021	2.57051	up	yes	WRKY transcription factor 70
mRNA_126201_cds	90.4051	82.7746	1.09218	0.127215	up	no	-
mRNA_5124_cds	0	0	NA	NA	--	no	-
mRNA_77214_cds	507.867	500.64	1.01443	0.0206753	up	no	-
mRNA_33806_cds	310.732	233.864	1.32868	0.409998	up	no	-
mRNA_132877_cds	0	0	NA	NA	--	no	-
mRNA_80723_cds	192.026	41.4655	4.63097	2.21131	up	yes	-
mRNA_27921_cds	0	0	NA	NA	--	no	-
mRNA_66163_cds	2.4209	0.276869	8.74383	3.12827	up	no	-
mRNA_38653_cds	4563.18	3200.82	1.42563	0.511598	up	no	-
mRNA_126286_cds	0	0	NA	NA	--	no	-
mRNA_62511_cds	0	0	NA	NA	--	no	-
mRNA_77903_cds	0	0	NA	NA	--	no	-
mRNA_5128_cds	0	0	NA	NA	--	no	-
mRNA_79384_cds	7.71565	2.77136	2.78406	1.47719	up	no	-
mRNA_64350_cds	2145.11	1246.02	1.72157	0.783722	up	no	-
mRNA_113038_cds	0	0	NA	NA	--	no	-
mRNA_39943_cds	0	0	NA	NA	--	no	-
mRNA_71318_cds	0	0	NA	NA	--	no	-
mRNA_132529_cds	1530.96	1710.59	0.894989	-0.160057	down	no	ethylene-responsive transcription factor RAP2-3
mRNA_100484_cds	124.184	149.654	0.829808	-0.269151	down	no	hypothetical protein
mRNA_89673_cds	0	0	NA	NA	--	no	-
mRNA_44070_cds	0	0	NA	NA	--	no	-
mRNA_6713_cds	0	0	NA	NA	--	no	-
mRNA_74252_cds	0	0	NA	NA	--	no	-
mRNA_106437_cds	258.447	881.809	0.293087	-1.7706	down	yes	Rho GDP-dissociation inhibitor 1
mRNA_78476_cds	0	0.276869	#NAME?	#NAME?	down	no	-
mRNA_98592_cds	180.018	428.651	0.419965	-1.25166	down	yes	-
mRNA_51501_cds	0	0	NA	NA	--	no	-
mRNA_75401_cds	0	0	NA	NA	--	no	-
mRNA_52460_cds	2.56818	1.17647	2.18295	1.12628	up	no	-
mRNA_121737_cds	0	0	NA	NA	--	no	-
mRNA_126561_cds	0	0	NA	NA	--	no	-
mRNA_26622_cds	0	0	NA	NA	--	no	-
mRNA_108224_cds	261.753	154.285	1.69656	0.762612	up	no	serine/threonine-protein kinase BRI1-like 1
mRNA_142479_cds	0	0	NA	NA	--	no	-
mRNA_375_cds	0	0	NA	NA	--	no	-
mRNA_32771_cds	26.0745	12.8127	2.03505	1.02506	up	no	-
mRNA_1826_cds	382.723	2017.02	0.189747	-2.39785	down	yes	-
mRNA_54353_cds	952.069	1593.79	0.597361	-0.743326	down	no	-
mRNA_59194_cds	393.384	455.878	0.862916	-0.212708	down	no	-
mRNA_51744_cds	0	0	NA	NA	--	no	auxin response transcription factor 3
mRNA_53993_cds	0	0	NA	NA	--	no	-
mRNA_93572_cds	123.537	85.3167	1.44798	0.534038	up	no	hypothetical protein
mRNA_119377_cds	0	0	NA	NA	--	no	-
mRNA_104576_cds	0	0	NA	NA	--	no	-
mRNA_3766_cds	263.876	681.606	0.387139	-1.36908	down	yes	-
mRNA_66340_cds	0	0	NA	NA	--	no	-
mRNA_41744_cds	0	0	NA	NA	--	no	-
mRNA_94879_cds	0	0	NA	NA	--	no	-
mRNA_113408_cds	90.0281	263.506	0.341655	-1.54939	down	no	-
mRNA_133199_cds	0	0	NA	NA	--	no	-
mRNA_45186_cds	0	0	NA	NA	--	no	-
mRNA_144444_cds	0	0	NA	NA	--	no	protein crumpled leaf
mRNA_27321_cds	0	0	NA	NA	--	no	-
mRNA_138272_cds	57.5179	102.73	0.559896	-0.83677	down	no	-
mRNA_84911_cds	0	0	NA	NA	--	no	-
mRNA_124069_cds	0	0	NA	NA	--	no	-
mRNA_119565_cds	1845.52	2270.63	0.812781	-0.299061	down	no	hypothetical protein
mRNA_68156_cds	0	0	NA	NA	--	no	-
mRNA_11260_cds	156.567	230.702	0.678654	-0.559251	down	no	-
mRNA_91438_cds	0	0	NA	NA	--	no	-
mRNA_142527_cds	0	0	NA	NA	--	no	-
mRNA_113762_cds	0	0	NA	NA	--	no	-
mRNA_20862_cds	1490.71	640.182	2.32857	1.21944	up	yes	-
mRNA_83356_cds	0	0	NA	NA	--	no	-
mRNA_12420_cds	0	0	NA	NA	--	no	-
mRNA_96419_cds	114.193	35.4565	3.22066	1.68736	up	no	-
mRNA_143264_cds	0	0	NA	NA	--	no	similar to fragment of conserved region of S. cerevisiae SNF5 (YBR289W) chromatin remodeling Snf/Swi complex subunit; C terminal fragment of CaP19.5871
mRNA_134934_cds	0.642045	0.450841	1.42411	0.510057	up	no	-
mRNA_1932_cds	0	0	NA	NA	--	no	-
mRNA_96571_cds	0	0	NA	NA	--	no	-
mRNA_48309_cds	5618.27	4348.65	1.29196	0.36956	up	no	-
mRNA_42950_cds	0	0	NA	NA	--	no	-
mRNA_41482_cds	0	0	NA	NA	--	no	-
mRNA_83795_cds	0	0	NA	NA	--	no	-
mRNA_58505_cds	8.36166	13.3602	0.625863	-0.67608	down	no	-
mRNA_134165_cds	0	0	NA	NA	--	no	-
mRNA_75735_cds	2.58183	1.69571	1.52256	0.606504	up	no	-
mRNA_66975_cds	0	0	NA	NA	--	no	nudix hydrolase 19
mRNA_58850_cds	10.7792	0.865104	12.46	3.63923	up	no	-
mRNA_91145_cds	1.95343	2.04158	0.956826	-0.0636712	down	no	-
mRNA_90348_cds	0	0	NA	NA	--	no	-
mRNA_61958_cds	1078.88	2092.91	0.515494	-0.955972	down	no	-
mRNA_88906_cds	7.81373	2.63189	2.96887	1.56991	up	no	-
mRNA_64706_cds	0	0	NA	NA	--	no	-
mRNA_15358_cds	0	0	NA	NA	--	no	-
mRNA_65571_cds	0	0	NA	NA	--	no	-
mRNA_12077_cds	0	0	NA	NA	--	no	-
mRNA_99096_cds	0	0	NA	NA	--	no	-
mRNA_144425_cds	0	0	NA	NA	--	no	-
mRNA_63887_cds	717.355	638.636	1.12326	0.167695	up	no	-
mRNA_52935_cds	924.364	1053.83	0.87715	-0.189105	down	no	-
mRNA_27574_cds	1179.58	820.614	1.43743	0.523496	up	no	-
mRNA_138904_cds	0	0	NA	NA	--	no	mitochondrial substrate carrier family protein
mRNA_52002_cds	0.321023	0.553738	0.579738	-0.786528	down	no	-
mRNA_99170_cds	0	0	NA	NA	--	no	-
mRNA_67655_cds	1550.11	879.378	1.76273	0.817813	up	no	nudC domain-containing protein
mRNA_61156_cds	0	0	NA	NA	--	no	-
mRNA_104125_cds	4.28417	2.2542	1.90052	0.926398	up	no	patatin-related phospholipase A
mRNA_129037_cds	24.764	84.6863	0.29242	-1.77389	down	yes	P-loop nucleoside triphosphate hydrolases superfamily protein with CH (Calponin Homology) domain
mRNA_61120_cds	0	0	NA	NA	--	no	-
mRNA_77972_cds	240.261	242.342	0.99141	-0.0124458	down	no	-
mRNA_51332_cds	0	0	NA	NA	--	no	-
mRNA_145279_cds	0	0	NA	NA	--	no	-
mRNA_130377_cds	0	0	NA	NA	--	no	-
mRNA_30197_cds	721.401	1124.73	0.6414	-0.640704	down	no	-
mRNA_43632_cds	17081.7	11154.8	1.53133	0.614785	up	no	-
mRNA_23363_cds	0	0	NA	NA	--	no	-
mRNA_138644_cds	0	0	NA	NA	--	no	-
mRNA_98650_cds	0	0	NA	NA	--	no	-
mRNA_66276_cds	0	0	NA	NA	--	no	-
mRNA_115467_cds	0	0	NA	NA	--	no	-
mRNA_139969_cds	0	0	NA	NA	--	no	-
mRNA_132169_cds	0	0	NA	NA	--	no	-
mRNA_21421_cds	436.516	343.615	1.27036	0.345241	up	no	-
mRNA_100015_cds	0	0	NA	NA	--	no	-
mRNA_60792_cds	0	0	NA	NA	--	no	-
mRNA_16296_cds	322.778	186.846	1.72751	0.78869	up	no	-
mRNA_12126_cds	0	0	NA	NA	--	no	-
mRNA_81845_cds	0	0	NA	NA	--	no	-
mRNA_58916_cds	0	0	NA	NA	--	no	-
mRNA_4123_cds	0	0	NA	NA	--	no	-
mRNA_100060_cds	0	0	NA	NA	--	no	-
mRNA_65387_cds	0	0	NA	NA	--	no	-
mRNA_126152_cds	317.116	1435.07	0.220977	-2.17803	down	yes	-
mRNA_65045_cds	1.79334	19.5953	0.0915193	-3.44978	down	yes	-
mRNA_105508_cds	1057.32	1194.79	0.884939	-0.176351	down	no	-
mRNA_123982_cds	0	0	NA	NA	--	no	-
mRNA_98416_cds	5.12414	0	Inf	Inf	up	yes	receptor kinase 1
mRNA_43212_cds	0	0	NA	NA	--	no	-
mRNA_18158_cds	0	0	NA	NA	--	no	-
mRNA_43195_cds	295.254	153.272	1.92634	0.945865	up	no	-
mRNA_51078_cds	0	0	NA	NA	--	no	-
mRNA_115807_cds	859.209	600.273	1.43136	0.51739	up	no	putative beta-D-xylosidase 6
mRNA_29488_cds	20.9319	35.1769	0.595046	-0.748926	down	no	-
mRNA_115222_cds	0	0	NA	NA	--	no	-
mRNA_135598_cds	0	0	NA	NA	--	no	hyaluronan / mRNA binding family
mRNA_61613_cds	1578.51	844.9	1.86829	0.901715	up	no	-
mRNA_73359_cds	0	0	NA	NA	--	no	-
mRNA_99660_cds	0	0	NA	NA	--	no	-
mRNA_31783_cds	205.139	77.598	2.64361	1.40251	up	yes	-
mRNA_25884_cds	0	0	NA	NA	--	no	-
mRNA_71713_cds	0	0	NA	NA	--	no	-
mRNA_68143_cds	0	0	NA	NA	--	no	protein FAR1-related sequence 7
mRNA_112754_cds	0	0	NA	NA	--	no	-
mRNA_59263_cds	0	0	NA	NA	--	no	-
mRNA_67203_cds	0	0	NA	NA	--	no	-
mRNA_78675_cds	2.78371	1.97258	1.4112	0.496925	up	no	-
mRNA_78777_cds	0	0	NA	NA	--	no	-
mRNA_100108_cds	511.673	62.4698	8.19072	3.03399	up	yes	-
mRNA_11757_cds	435.922	131.117	3.32469	1.73322	up	yes	-
mRNA_118452_cds	0	0	NA	NA	--	no	ATP-dependent DNA helicase Q-like 3
mRNA_19405_cds	0	0	NA	NA	--	no	-
mRNA_139714_cds	0	0	NA	NA	--	no	glycosyl hydrolase family 10 protein
mRNA_80308_cds	0	0	NA	NA	--	no	-
mRNA_43797_cds	0	0	NA	NA	--	no	-
mRNA_118811_cds	0	0	NA	NA	--	no	-
mRNA_123397_cds	0	0	NA	NA	--	no	-
mRNA_134684_cds	112.373	126.344	0.889419	-0.169064	down	no	-
mRNA_119620_cds	0.561578	0	Inf	Inf	up	no	-
mRNA_14253_cds	1.29774	2.66639	0.486703	-1.03889	down	no	-
mRNA_99496_cds	0	0	NA	NA	--	no	lipase class 3 family protein
mRNA_125728_cds	0	0.311367	#NAME?	#NAME?	down	no	-
mRNA_8181_cds	0	0	NA	NA	--	no	-
mRNA_38392_cds	0	0	NA	NA	--	no	-
mRNA_59182_cds	0.415138	0.899602	0.461469	-1.1157	down	no	-
mRNA_104628_cds	0	0	NA	NA	--	no	-
mRNA_126937_cds	0	0	NA	NA	--	no	-
mRNA_66995_cds	0	0	NA	NA	--	no	-
mRNA_26524_cds	0	0	NA	NA	--	no	-
mRNA_114401_cds	275.832	193.838	1.423	0.508935	up	no	-
mRNA_123386_cds	0	0	NA	NA	--	no	-
mRNA_122689_cds	0	0	NA	NA	--	no	F-box/kelch-repeat protein
mRNA_116858_cds	709.82	418.641	1.69553	0.761739	up	no	-
mRNA_4023_cds	0	0.311367	#NAME?	#NAME?	down	no	-
mRNA_28164_cds	0	0	NA	NA	--	no	-
mRNA_4320_cds	56.6501	17.8948	3.16573	1.66254	up	yes	-
mRNA_77095_cds	548.706	729.023	0.75266	-0.409931	down	no	-
mRNA_56939_cds	0	0	NA	NA	--	no	-
mRNA_61289_cds	0	0	NA	NA	--	no	-
mRNA_26042_cds	0	0	NA	NA	--	no	-
mRNA_42639_cds	12.8148	20.2605	0.6325	-0.660863	down	no	DNA repair protein RAD51-like 4
mRNA_9016_cds	0.481111	1.07357	0.44814	-1.15798	down	no	-
mRNA_21380_cds	0	0	NA	NA	--	no	-
mRNA_104936_cds	1070.13	947.714	1.12917	0.175263	up	no	Calcium-dependent protein kinase family protein
mRNA_121644_cds	0	0	NA	NA	--	no	-
mRNA_142601_cds	0	0	NA	NA	--	no	-
mRNA_85999_cds	684.055	460.455	1.48561	0.571053	up	no	-
mRNA_81419_cds	0	0	NA	NA	--	no	-
mRNA_125398_cds	0	0	NA	NA	--	no	-
mRNA_104907_cds	191.607	190.78	1.00433	0.00623915	up	no	-
mRNA_95635_cds	0	0	NA	NA	--	no	-
mRNA_58384_cds	1280.52	2060.09	0.621587	-0.685972	down	no	-
mRNA_129497_cds	0	0	NA	NA	--	no	-
mRNA_14676_cds	669.564	3691.34	0.181388	-2.46285	down	yes	-
mRNA_63701_cds	0	0	NA	NA	--	no	-
mRNA_12782_cds	162.329	926.16	0.175271	-2.51234	down	yes	-
mRNA_21948_cds	23.8345	11.051	2.15678	1.10888	up	no	-
mRNA_104397_cds	12139.9	3717.51	3.2656	1.70735	up	yes	-
mRNA_5635_cds	1486	1438.63	1.03293	0.0467357	up	no	-
mRNA_24815_cds	63.8736	77.0047	0.829477	-0.269726	down	no	-
mRNA_26427_cds	0	0	NA	NA	--	no	-
mRNA_45494_cds	0	0	NA	NA	--	no	-
mRNA_27882_cds	377.278	395.221	0.9546	-0.0670322	down	no	-
mRNA_103984_cds	0	0	NA	NA	--	no	-
mRNA_115058_cds	0	0	NA	NA	--	no	NOP2/Sun domain family, member 6
mRNA_96551_cds	0.240555	1.45542	0.165283	-2.59699	down	no	-
mRNA_64142_cds	904.46	650.253	1.39094	0.476055	up	no	-
mRNA_121431_cds	14.1318	28.2385	0.500444	-0.99872	down	no	response regulator 3
mRNA_1724_cds	0	0	NA	NA	--	no	-
mRNA_60949_cds	0	0	NA	NA	--	no	-
mRNA_88819_cds	0	0	NA	NA	--	no	-
mRNA_109065_cds	0	0	NA	NA	--	no	-
mRNA_144363_cds	0	0	NA	NA	--	no	-
mRNA_100899_cds	0	0	NA	NA	--	no	-
mRNA_75775_cds	74.75	66.3549	1.12652	0.171872	up	no	-
mRNA_68501_cds	32.9155	36.293	0.906938	-0.140923	down	no	-
mRNA_98712_cds	0	0	NA	NA	--	no	-
mRNA_35135_cds	0	0	NA	NA	--	no	-
mRNA_58892_cds	0	0	NA	NA	--	no	-
mRNA_9959_cds	858.147	1066.58	0.804574	-0.313702	down	no	-
mRNA_93958_cds	0	0	NA	NA	--	no	-
mRNA_101971_cds	0	0	NA	NA	--	no	-
mRNA_34855_cds	0	0	NA	NA	--	no	-
mRNA_65261_cds	0	0	NA	NA	--	no	-
mRNA_21741_cds	0	0	NA	NA	--	no	-
mRNA_50197_cds	0	0	NA	NA	--	no	-
mRNA_53817_cds	0	0	NA	NA	--	no	-
mRNA_61647_cds	0	0	NA	NA	--	no	-
mRNA_92259_cds	0	0.553738	#NAME?	#NAME?	down	no	ARM repeat protein interacting with ABF2
mRNA_58491_cds	0	0	NA	NA	--	no	-
mRNA_37109_cds	1069.48	2234.07	0.478712	-1.06277	down	yes	-
mRNA_91398_cds	0	0	NA	NA	--	no	-
mRNA_38514_cds	50.8865	49.5001	1.02801	0.0398541	up	no	-
mRNA_131167_cds	0	0	NA	NA	--	no	-
mRNA_54_cds	0	0	NA	NA	--	no	-
mRNA_60502_cds	0	0	NA	NA	--	no	-
mRNA_49063_cds	0	0	NA	NA	--	no	apyrase 2
mRNA_26589_cds	222.054	211.732	1.04875	0.0686725	up	no	-
mRNA_42209_cds	32.3178	98.2766	0.328846	-1.60452	down	yes	-
mRNA_63478_cds	0	0	NA	NA	--	no	-
mRNA_117005_cds	0	0	NA	NA	--	no	-
mRNA_129273_cds	0	0	NA	NA	--	no	-
mRNA_32134_cds	0	0	NA	NA	--	no	-
mRNA_87746_cds	104.431	257.693	0.405255	-1.3031	down	yes	-
mRNA_93686_cds	44.8758	135.712	0.33067	-1.59654	down	yes	-
mRNA_8097_cds	0	0	NA	NA	--	no	-
mRNA_63188_cds	101.459	114.145	0.888863	-0.169967	down	no	polycomb group protein FERTILIZATION-INDEPENDENT ENDOSPERM
mRNA_109346_cds	0	0	NA	NA	--	no	Ent-kaur-16-ene synthase
mRNA_40725_cds	0	0	NA	NA	--	no	-
mRNA_27124_cds	0	0	NA	NA	--	no	-
mRNA_31629_cds	14.6886	16.1765	0.908021	-0.139202	down	no	Glutaredoxin family protein
mRNA_105829_cds	0.415138	0	Inf	Inf	up	no	-
mRNA_102883_cds	72.6632	75.7672	0.959031	-0.0603501	down	no	transducin/WD40 domain-containing protein
mRNA_93650_cds	561.459	49.1613	11.4207	3.51358	up	yes	-
mRNA_120973_cds	158.146	0.830607	190.398	7.57287	up	yes	-
mRNA_132425_cds	0	0	NA	NA	--	no	-
mRNA_6994_cds	971.347	945.878	1.02693	0.0383321	up	no	-
mRNA_107096_cds	4.22873	17.1662	0.246341	-2.02127	down	no	-
mRNA_44503_cds	0	0	NA	NA	--	no	-
mRNA_76027_cds	27.8261	75.3815	0.369136	-1.43777	down	yes	-
mRNA_65584_cds	27.1678	58.7801	0.462194	-1.11343	down	no	-
mRNA_129371_cds	0	0	NA	NA	--	no	-
mRNA_92785_cds	517.793	453.504	1.14176	0.191259	up	no	-
mRNA_82949_cds	0	0	NA	NA	--	no	-
mRNA_15945_cds	327.761	257.726	1.27174	0.346804	up	no	-
mRNA_74234_cds	3.1707	2.25212	1.40787	0.493516	up	no	-
mRNA_66391_cds	124.665	25.8672	4.81942	2.26886	up	yes	-
mRNA_133060_cds	22.9459	27.7966	0.82549	-0.276677	down	no	-
mRNA_88513_cds	0	0	NA	NA	--	no	-
mRNA_110430_cds	0	0	NA	NA	--	no	-
mRNA_23695_cds	0	0	NA	NA	--	no	-
mRNA_126304_cds	0	0	NA	NA	--	no	-
mRNA_96298_cds	0	0	NA	NA	--	no	-
mRNA_44429_cds	0.240555	0.450841	0.533571	-0.906249	down	no	-
mRNA_123481_cds	0	0	NA	NA	--	no	associated molecule with the SH3 domain of STAM 1
mRNA_91757_cds	3.46358	4.84744	0.714519	-0.484956	down	no	protein pigment defective 318
mRNA_118867_cds	0	0	NA	NA	--	no	-
mRNA_57585_cds	0	0	NA	NA	--	no	-
mRNA_129011_cds	0	0	NA	NA	--	no	-
mRNA_108541_cds	0	0	NA	NA	--	no	-
mRNA_40119_cds	0	0	NA	NA	--	no	putative sugar phosphate/phosphate translocator
mRNA_97945_cds	556.64	293.884	1.89408	0.921497	up	no	-
mRNA_58969_cds	0	0	NA	NA	--	no	-
mRNA_44797_cds	0	0	NA	NA	--	no	-
mRNA_104969_cds	60.8968	2.97716	20.4547	4.35436	up	yes	-
mRNA_44456_cds	0	0	NA	NA	--	no	-
mRNA_128634_cds	0	0	NA	NA	--	no	-
mRNA_106321_cds	0	0	NA	NA	--	no	-
mRNA_43453_cds	0	0	NA	NA	--	no	-
mRNA_30241_cds	0	0	NA	NA	--	no	-
mRNA_117615_cds	0	0	NA	NA	--	no	hypothetical protein
mRNA_22511_cds	9764.7	5395.05	1.80994	0.855939	up	no	-
mRNA_29206_cds	0	0	NA	NA	--	no	-
mRNA_42808_cds	0.321023	0	Inf	Inf	up	no	-
mRNA_87098_cds	0	0	NA	NA	--	no	-
mRNA_78722_cds	0	0	NA	NA	--	no	-
mRNA_78375_cds	0	0	NA	NA	--	no	-
mRNA_63722_cds	0	0	NA	NA	--	no	-
mRNA_72287_cds	3.94385	1.69631	2.32496	1.21721	up	no	-
mRNA_119818_cds	1.04269	0	Inf	Inf	up	no	-
mRNA_29852_cds	0	0	NA	NA	--	no	-
mRNA_132059_cds	0	0	NA	NA	--	no	-
mRNA_135878_cds	0	0	NA	NA	--	no	-
mRNA_62251_cds	0	0	NA	NA	--	no	-
mRNA_27231_cds	0	0	NA	NA	--	no	-
mRNA_35297_cds	4.16107	2.62981	1.58227	0.661995	up	no	hypothetical protein
mRNA_14625_cds	74.352	33.2599	2.23548	1.16059	up	yes	-
mRNA_89806_cds	1.21727	12.0871	0.100709	-3.31174	down	yes	SHI-related sequence 5
mRNA_26626_cds	0	0	NA	NA	--	no	-
mRNA_111849_cds	1400.13	1129.61	1.23948	0.309739	up	no	-
mRNA_130727_cds	0	0	NA	NA	--	no	-
mRNA_91118_cds	0	0	NA	NA	--	no	hydroxyproline-rich glycoprotein family protein
mRNA_110262_cds	22.1469	20.5627	1.07705	0.107079	up	no	-
mRNA_85900_cds	1050.33	996.341	1.05419	0.076129	up	no	hypothetical protein
mRNA_100298_cds	0	0	NA	NA	--	no	-
mRNA_98389_cds	7.60132	9.79837	0.775774	-0.366292	down	no	2-C-methyl-D-erythritol 4-phosphate cytidylyltransferase
mRNA_37311_cds	18.8641	3.42592	5.5063	2.46108	up	yes	-
mRNA_126968_cds	1922.14	3012.77	0.637997	-0.64838	down	no	-
mRNA_23410_cds	0	0	NA	NA	--	no	-
mRNA_13076_cds	0	0	NA	NA	--	no	-
mRNA_8359_cds	0	0	NA	NA	--	no	-
mRNA_136787_cds	0	0	NA	NA	--	no	-
mRNA_25940_cds	0	0	NA	NA	--	no	-
mRNA_4419_cds	257.381	542.746	0.47422	-1.07637	down	no	-
mRNA_123526_cds	0	0	NA	NA	--	no	-
mRNA_83119_cds	1.05718	11.8102	0.0895144	-3.48174	down	yes	-
mRNA_30485_cds	28.0788	17.5174	1.60291	0.680695	up	no	-
mRNA_85827_cds	206.088	239.42	0.860781	-0.216282	down	no	hypothetical protein
mRNA_136217_cds	0	0	NA	NA	--	no	-
mRNA_123169_cds	36.2832	34.4103	1.05443	0.0764643	up	no	Sphingomyelin synthetase family protein
mRNA_66860_cds	0	0	NA	NA	--	no	-
mRNA_71674_cds	0	0	NA	NA	--	no	hypothetical protein
mRNA_120510_cds	0	0	NA	NA	--	no	-
mRNA_82860_cds	0	0	NA	NA	--	no	-
mRNA_123680_cds	558.156	731.207	0.763335	-0.389611	down	no	ubiquitin thioesterase otubain-like protein
mRNA_33962_cds	0	0	NA	NA	--	no	-
mRNA_17044_cds	0	0	NA	NA	--	no	-
mRNA_72053_cds	0	0	NA	NA	--	no	-
mRNA_123906_cds	0	0	NA	NA	--	no	-
mRNA_67623_cds	0	0	NA	NA	--	no	-
mRNA_127596_cds	549.321	338.978	1.62052	0.696459	up	no	exonuclease-like protein
mRNA_94880_cds	0	0	NA	NA	--	no	-
mRNA_7720_cds	0	0	NA	NA	--	no	-
mRNA_122883_cds	0	0	NA	NA	--	no	-
mRNA_98503_cds	0	0	NA	NA	--	no	-
mRNA_69686_cds	0	0	NA	NA	--	no	-
mRNA_17645_cds	0	0	NA	NA	--	no	-
mRNA_69522_cds	112.264	172.869	0.649416	-0.622786	down	no	-
mRNA_49898_cds	0	0	NA	NA	--	no	-
mRNA_46774_cds	0	0	NA	NA	--	no	-
mRNA_71427_cds	313.304	399.683	0.783882	-0.351292	down	no	Major facilitator superfamily protein
mRNA_37775_cds	538.591	616.626	0.873448	-0.195207	down	no	-
mRNA_24225_cds	0	0	NA	NA	--	no	-
mRNA_8546_cds	89.3789	129.67	0.68928	-0.536838	down	no	-
mRNA_106856_cds	0	0	NA	NA	--	no	-
mRNA_35017_cds	145.214	84.7528	1.71338	0.776849	up	no	-
mRNA_7162_cds	9206.89	4926.69	1.86878	0.902095	up	no	-
mRNA_80386_cds	0	0	NA	NA	--	no	-
mRNA_92883_cds	830.901	1820.6	0.456389	-1.13167	down	yes	vesicle-associated membrane protein 713
mRNA_102568_cds	0	0	NA	NA	--	no	-
mRNA_16305_cds	0	0	NA	NA	--	no	-
mRNA_31455_cds	0	0	NA	NA	--	no	-
mRNA_3155_cds	11.1687	18.1104	0.616702	-0.697355	down	no	transcription factor E2FC
mRNA_137882_cds	1350.93	687.28	1.96562	0.974984	up	no	-
mRNA_58147_cds	886.834	744.932	1.19049	0.251554	up	no	-
mRNA_14222_cds	2.18034	3.35752	0.64939	-0.622843	down	no	-
mRNA_104931_cds	135.788	106.438	1.27576	0.351354	up	no	-
mRNA_75489_cds	0	0	NA	NA	--	no	-
mRNA_118588_cds	1699.11	731.949	2.32136	1.21497	up	yes	putative galactinol--sucrose galactosyltransferase 2
mRNA_48053_cds	0	0	NA	NA	--	no	-
mRNA_141366_cds	0	0	NA	NA	--	no	-
mRNA_135005_cds	0	0	NA	NA	--	no	-
mRNA_1714_cds	0	0	NA	NA	--	no	-
mRNA_110662_cds	72.7662	104.576	0.695824	-0.523206	down	no	-
mRNA_17949_cds	0	0	NA	NA	--	no	-
mRNA_61630_cds	250.104	603.11	0.414691	-1.26989	down	yes	pathogenesis-related thaumatin-like protein
mRNA_111598_cds	591.733	497.045	1.1905	0.25157	up	no	transducin/WD40 domain-containing protein
mRNA_48074_cds	0.896249	0.72771	1.2316	0.300536	up	no	-
mRNA_128986_cds	0	0	NA	NA	--	no	-
mRNA_57487_cds	221.988	256.426	0.8657	-0.208061	down	no	-
mRNA_126466_cds	0	0	NA	NA	--	no	-
mRNA_30660_cds	0	0	NA	NA	--	no	-
mRNA_111930_cds	4422.4	4977.83	0.88842	-0.170686	down	no	DEAD-box ATP-dependent RNA helicase 3
mRNA_72695_cds	0	0	NA	NA	--	no	-
mRNA_11934_cds	0.321023	0	Inf	Inf	up	no	-
mRNA_102395_cds	6.43072	0.588235	10.9322	3.45051	up	no	-
mRNA_3620_cds	0	0	NA	NA	--	no	-
mRNA_142591_cds	0	0	NA	NA	--	no	-
mRNA_97974_cds	64.4889	162.483	0.396896	-1.33317	down	yes	tobamovirus multiplication protein 1
mRNA_66830_cds	0	0	NA	NA	--	no	-
mRNA_85652_cds	0	0	NA	NA	--	no	lipase class 3 family protein
mRNA_80067_cds	4.09114	4.15631	0.98432	-0.0228003	down	no	-
mRNA_13542_cds	117.582	297.437	0.395316	-1.33892	down	yes	-
mRNA_129543_cds	0	0	NA	NA	--	no	hypothetical protein
mRNA_83477_cds	197.909	581.822	0.340153	-1.55574	down	yes	-
mRNA_6683_cds	1.88746	5.77797	0.326665	-1.61412	down	no	-
mRNA_362_cds	0	0	NA	NA	--	no	-
mRNA_81221_cds	1625.06	1504	1.0805	0.111693	up	no	-
mRNA_89687_cds	0.882601	0.588235	1.50042	0.585368	up	no	-
mRNA_72941_cds	161.683	218.611	0.739594	-0.435194	down	no	-
mRNA_107284_cds	0.240555	0.311367	0.77258	-0.372244	down	no	CST complex subunit CTC1
mRNA_37813_cds	8.9127	6.82002	1.30684	0.386088	up	no	-
mRNA_16111_cds	39.7767	70.3655	0.565287	-0.822945	down	no	hypothetical protein
mRNA_127455_cds	0	0	NA	NA	--	no	-
mRNA_83933_cds	0	0	NA	NA	--	no	-
mRNA_40340_cds	0	0	NA	NA	--	no	-
mRNA_9882_cds	0	0	NA	NA	--	no	-
mRNA_108904_cds	0	0	NA	NA	--	no	SLD5 component of GINS complex-like protein
mRNA_82723_cds	0	0	NA	NA	--	no	-
mRNA_66341_cds	0	0	NA	NA	--	no	-
mRNA_60513_cds	0	0	NA	NA	--	no	-
mRNA_111314_cds	0	0	NA	NA	--	no	-
mRNA_135476_cds	0	0	NA	NA	--	no	putative protein kinase
mRNA_87697_cds	0	0	NA	NA	--	no	-
mRNA_120429_cds	4072.43	137.818	29.5493	4.88505	up	yes	cytochrome P450 83B1
mRNA_62260_cds	0	0	NA	NA	--	no	-
mRNA_87637_cds	0	0	NA	NA	--	no	-
mRNA_120234_cds	43.7689	42.4897	1.03011	0.0427916	up	no	-
mRNA_112272_cds	0	0	NA	NA	--	no	-
mRNA_144582_cds	0	0	NA	NA	--	no	-
mRNA_38940_cds	390.095	401.535	0.971509	-0.0417003	down	no	-
mRNA_52559_cds	24.2934	17.7969	1.36503	0.448934	up	no	-
mRNA_112849_cds	0	0	NA	NA	--	no	sec23/sec24 transport family protein
mRNA_49555_cds	8.25136	0	Inf	Inf	up	yes	-
mRNA_83545_cds	54.1212	80.6153	0.671352	-0.574858	down	no	receptor-like serine/threonine-protein kinase
mRNA_41197_cds	0	0	NA	NA	--	no	-
mRNA_88698_cds	0	0	NA	NA	--	no	-
mRNA_6209_cds	0	0	NA	NA	--	no	-
mRNA_53988_cds	0	0	NA	NA	--	no	-
mRNA_12005_cds	3568.92	821.393	4.34496	2.11934	up	yes	-
mRNA_52619_cds	0	0	NA	NA	--	no	-
mRNA_31364_cds	8.52033	18.3498	0.464328	-1.10678	down	no	-
mRNA_72338_cds	0	0	NA	NA	--	no	-
mRNA_95168_cds	0	0	NA	NA	--	no	-
mRNA_85094_cds	73.4871	182.13	0.403488	-1.3094	down	yes	-
mRNA_137475_cds	0	0	NA	NA	--	no	-
mRNA_61491_cds	0	0	NA	NA	--	no	-
mRNA_48095_cds	428.698	80.7526	5.30878	2.40838	up	yes	-
mRNA_82856_cds	0	0	NA	NA	--	no	-
mRNA_63139_cds	0	0	NA	NA	--	no	-
mRNA_55577_cds	0	0	NA	NA	--	no	-
mRNA_42470_cds	0	0	NA	NA	--	no	-
mRNA_7129_cds	4074.18	7285.9	0.559186	-0.838599	down	no	-
mRNA_103194_cds	2532.21	3919.94	0.645981	-0.630436	down	no	embryo defective 1241
mRNA_11265_cds	0	0	NA	NA	--	no	-
mRNA_54439_cds	153.789	113.44	1.35568	0.43902	up	no	-
mRNA_8346_cds	62.0948	77.2604	0.803708	-0.315257	down	no	-
mRNA_26578_cds	0	0	NA	NA	--	no	-
mRNA_137250_cds	0	0	NA	NA	--	no	-
mRNA_88411_cds	0	0	NA	NA	--	no	phytochrome E
mRNA_27465_cds	0	0	NA	NA	--	no	-
mRNA_26767_cds	0	0	NA	NA	--	no	-
mRNA_56169_cds	2699.64	9302.79	0.290197	-1.7849	down	yes	-
mRNA_11758_cds	0.321023	0	Inf	Inf	up	no	-
mRNA_40210_cds	100.748	260.76	0.386364	-1.37197	down	yes	-
mRNA_41076_cds	0	0	NA	NA	--	no	-
mRNA_70949_cds	0	0	NA	NA	--	no	chloroplast import apparatus 2 protein
mRNA_99719_cds	272.469	303.42	0.897994	-0.155223	down	no	-
mRNA_23959_cds	0	0	NA	NA	--	no	-
mRNA_113021_cds	0	0	NA	NA	--	no	-
mRNA_10908_cds	0	0	NA	NA	--	no	-
mRNA_120030_cds	0	0	NA	NA	--	no	-
mRNA_21726_cds	0	0	NA	NA	--	no	-
mRNA_67684_cds	0	0	NA	NA	--	no	-
mRNA_2146_cds	0	0	NA	NA	--	no	-
mRNA_69951_cds	0	0.311367	#NAME?	#NAME?	down	no	-
mRNA_63954_cds	0	0	NA	NA	--	no	-
mRNA_103334_cds	0	0	NA	NA	--	no	pentatricopeptide repeat-containing protein
mRNA_14217_cds	1.29774	6.74865	0.192296	-2.3786	down	no	-
mRNA_35556_cds	0	0	NA	NA	--	no	-
mRNA_134844_cds	0	0	NA	NA	--	no	sucrose synthase 4
mRNA_34669_cds	1547.61	1170.06	1.32267	0.403453	up	no	-
mRNA_73242_cds	19.519	18.742	1.04146	0.0586006	up	no	-
mRNA_62408_cds	0	0	NA	NA	--	no	-
mRNA_139436_cds	72.479	172.532	0.42009	-1.25123	down	yes	-
mRNA_19966_cds	1.39185	4.53667	0.306801	-1.70462	down	no	-
mRNA_126918_cds	0	0	NA	NA	--	no	squamosa promoter-binding-like protein 12
mRNA_54564_cds	88.4809	1.00458	88.0776	6.4607	up	yes	-
mRNA_131944_cds	0	0	NA	NA	--	no	-
mRNA_9106_cds	0	0	NA	NA	--	no	-
mRNA_38396_cds	56.6994	36.8896	1.537	0.62012	up	no	-
mRNA_33456_cds	0	0	NA	NA	--	no	-
mRNA_107191_cds	74.1364	118.668	0.62474	-0.678673	down	no	cell division protease ftsH-12
mRNA_13236_cds	933.469	754.723	1.23684	0.306655	up	no	-
mRNA_90991_cds	1.84567	1.62939	1.13273	0.17981	up	no	-
mRNA_107053_cds	0	0	NA	NA	--	no	-
mRNA_61556_cds	0	0	NA	NA	--	no	-
mRNA_121517_cds	0	0	NA	NA	--	no	-
mRNA_13821_cds	0	0	NA	NA	--	no	-
mRNA_145089_cds	836.535	545.984	1.53216	0.615569	up	no	CG10681 gene product from transcript CG10681-RB
mRNA_88343_cds	0	0	NA	NA	--	no	-
mRNA_121154_cds	0	0	NA	NA	--	no	-
mRNA_50892_cds	0	0	NA	NA	--	no	-
mRNA_112719_cds	1471.8	753.771	1.95259	0.965387	up	no	UDP-glycosyltransferase 90A1
mRNA_110532_cds	0.321023	0.276869	1.15948	0.213472	up	no	-
mRNA_100845_cds	0	0	NA	NA	--	no	-
mRNA_22664_cds	0	0	NA	NA	--	no	-
mRNA_107914_cds	0	0	NA	NA	--	no	-
mRNA_101780_cds	0	0	NA	NA	--	no	-
mRNA_88577_cds	0	0	NA	NA	--	no	-
mRNA_89731_cds	0	0	NA	NA	--	no	-
mRNA_3928_cds	0	0	NA	NA	--	no	-
mRNA_140862_cds	4177.65	3060.71	1.36493	0.448827	up	no	-
mRNA_64957_cds	0	0	NA	NA	--	no	-
mRNA_43103_cds	15223.2	2692.52	5.65386	2.49924	up	yes	-
mRNA_136271_cds	0	0	NA	NA	--	no	-
mRNA_744_cds	0	0	NA	NA	--	no	-
mRNA_143419_cds	0	0	NA	NA	--	no	-
mRNA_127968_cds	653.682	398.622	1.63986	0.713569	up	no	-
mRNA_37105_cds	0	0	NA	NA	--	no	-
mRNA_109265_cds	0	0	NA	NA	--	no	-
mRNA_27424_cds	258.914	62.4008	4.14922	2.05284	up	yes	-
mRNA_91607_cds	82.4433	373.204	0.220907	-2.17849	down	yes	-
mRNA_113907_cds	327.162	154.565	2.11666	1.08179	up	yes	-
mRNA_11601_cds	31.0064	6.92351	4.47843	2.16299	up	yes	-
mRNA_117265_cds	0	0	NA	NA	--	no	-
mRNA_16890_cds	18.3549	8.93118	2.05515	1.03924	up	no	-
mRNA_32338_cds	0	0	NA	NA	--	no	-
mRNA_5822_cds	134.077	147.657	0.908029	-0.139189	down	no	-
mRNA_19463_cds	0	0	NA	NA	--	no	-
mRNA_25663_cds	1.80699	0.276869	6.52653	2.70632	up	no	-
mRNA_30071_cds	732.612	634.426	1.15476	0.207597	up	no	-
mRNA_16002_cds	0	0	NA	NA	--	no	-
mRNA_53114_cds	0	0	NA	NA	--	no	-
mRNA_40506_cds	3.3163	3.3257	0.997173	-0.00408384	down	no	-
mRNA_138039_cds	0	0	NA	NA	--	no	-
mRNA_115182_cds	0	0	NA	NA	--	no	-
mRNA_104064_cds	0	0	NA	NA	--	no	hypothetical protein
mRNA_121741_cds	57.9198	51.0343	1.13492	0.182589	up	no	hypothetical protein
mRNA_27545_cds	815.856	363.014	2.24745	1.16829	up	yes	-
mRNA_6917_cds	0	0	NA	NA	--	no	-
mRNA_8367_cds	525.49	293.947	1.7877	0.838108	up	no	-
mRNA_22979_cds	0	0	NA	NA	--	no	-
mRNA_122049_cds	0	0	NA	NA	--	no	-
mRNA_18144_cds	0	0	NA	NA	--	no	-
mRNA_119997_cds	106.613	31.274	3.409	1.76935	up	yes	-
mRNA_98488_cds	0	0	NA	NA	--	no	-
mRNA_45517_cds	0	0	NA	NA	--	no	-
mRNA_6206_cds	0	0	NA	NA	--	no	-
mRNA_112482_cds	0	0	NA	NA	--	no	-
mRNA_137149_cds	0	0	NA	NA	--	no	HXXXD-type acyl-transferase-like protein
mRNA_92680_cds	27.5434	12.6762	2.17285	1.11959	up	no	RING-H2 zinc finger protein RHA4a
mRNA_114355_cds	367.67	412.656	0.890986	-0.166525	down	no	-
mRNA_91033_cds	7.17084	4.6458	1.54351	0.626213	up	no	-
mRNA_7752_cds	0	0	NA	NA	--	no	-
mRNA_93230_cds	0.321023	4.57057	0.0702369	-3.83163	down	no	hydrolase-like protein
mRNA_113780_cds	0	0	NA	NA	--	no	-
mRNA_117101_cds	471.498	736.014	0.640611	-0.64248	down	no	acyl-coenzyme A oxidase 4
mRNA_79074_cds	0	0	NA	NA	--	no	-
mRNA_88153_cds	0.240555	0.311367	0.77258	-0.372244	down	no	-
mRNA_33088_cds	2.62362	2.28603	1.14768	0.198717	up	no	-
mRNA_2925_cds	0	0	NA	NA	--	no	-
mRNA_60028_cds	0	0	NA	NA	--	no	-
mRNA_110387_cds	5560.92	23219	0.239498	-2.06191	down	yes	phosphoenolpyruvate carboxylase 1
mRNA_206_cds	0	0	NA	NA	--	no	-
mRNA_60464_cds	0	0	NA	NA	--	no	hypothetical protein
mRNA_85217_cds	0	0	NA	NA	--	no	-
mRNA_69159_cds	0	0	NA	NA	--	no	-
mRNA_132817_cds	0	0	NA	NA	--	no	-
mRNA_44761_cds	0	0	NA	NA	--	no	-
mRNA_124618_cds	0	0	NA	NA	--	no	-
mRNA_125261_cds	0	0	NA	NA	--	no	-
mRNA_8158_cds	0.240555	0.830607	0.289614	-1.7878	down	no	-
mRNA_47415_cds	0	0	NA	NA	--	no	-
mRNA_139587_cds	1433.98	448.629	3.19637	1.67643	up	yes	-
mRNA_50331_cds	0.321023	0	Inf	Inf	up	no	-
mRNA_51335_cds	0	0	NA	NA	--	no	-
mRNA_132711_cds	0	0	NA	NA	--	no	3,8-divinyl protochlorophyllide
mRNA_36171_cds	0	0	NA	NA	--	no	-
mRNA_18283_cds	81.8373	55.6132	1.47155	0.557332	up	no	-
mRNA_17005_cds	31.3676	15.9383	1.96807	0.97678	up	no	-
mRNA_136441_cds	0	0	NA	NA	--	no	ankyrin repeat-containing protein
mRNA_81891_cds	61.4261	241.367	0.254492	-1.97431	down	yes	-
mRNA_130460_cds	0	0	NA	NA	--	no	-
mRNA_57022_cds	0	0	NA	NA	--	no	-
mRNA_28121_cds	0	0	NA	NA	--	no	-
mRNA_85782_cds	0	0	NA	NA	--	no	-
mRNA_8233_cds	101.159	208.395	0.485422	-1.04269	down	yes	-
mRNA_9272_cds	0	0	NA	NA	--	no	-
mRNA_127281_cds	0	0	NA	NA	--	no	-
mRNA_101859_cds	1293.75	2143.01	0.603705	-0.728085	down	no	inorganic phosphate transporter PHT4;4
mRNA_103363_cds	0	0	NA	NA	--	no	transcription factor jumonji (jmjC) domain-containing protein
mRNA_14446_cds	0	0	NA	NA	--	no	-
mRNA_57134_cds	0	0	NA	NA	--	no	-
mRNA_67558_cds	0	0	NA	NA	--	no	-
mRNA_19787_cds	0	0	NA	NA	--	no	pentatricopeptide repeat-containing protein
mRNA_13783_cds	0	0	NA	NA	--	no	-
mRNA_53937_cds	0.321023	0.311367	1.03101	0.0440616	up	no	-
mRNA_41630_cds	0	0	NA	NA	--	no	-
mRNA_87305_cds	0	0	NA	NA	--	no	-
mRNA_118253_cds	0	0	NA	NA	--	no	-
mRNA_101036_cds	0	0	NA	NA	--	no	-
mRNA_41567_cds	0	0	NA	NA	--	no	-
mRNA_115553_cds	0	0	NA	NA	--	no	-
mRNA_32885_cds	0	0	NA	NA	--	no	-
mRNA_100796_cds	0	0	NA	NA	--	no	-
mRNA_116851_cds	4.93902	5.26438	0.938196	-0.0920381	down	no	-
mRNA_66259_cds	0	0	NA	NA	--	no	-
mRNA_112125_cds	0	0	NA	NA	--	no	-
mRNA_65923_cds	455.299	1564.17	0.29108	-1.78051	down	yes	-
mRNA_18598_cds	0	0	NA	NA	--	no	-
mRNA_42159_cds	0	0	NA	NA	--	no	-
mRNA_104609_cds	142.255	199.738	0.712207	-0.489632	down	no	probable sugar phosphate/phosphate translocator
mRNA_35025_cds	0	0	NA	NA	--	no	-
mRNA_18579_cds	0	0	NA	NA	--	no	-
mRNA_40154_cds	0	0	NA	NA	--	no	-
mRNA_800_cds	0	0	NA	NA	--	no	-
mRNA_93042_cds	0	0	NA	NA	--	no	-
mRNA_54989_cds	109.378	69.5363	1.57297	0.653489	up	no	-
mRNA_63096_cds	58.3318	26.8724	2.1707	1.11816	up	no	-
mRNA_125905_cds	0	0	NA	NA	--	no	-
mRNA_114578_cds	0.415138	0.311367	1.33328	0.414977	up	no	-
mRNA_105930_cds	0	0	NA	NA	--	no	-
mRNA_97811_cds	213.379	50.3919	4.23439	2.08216	up	yes	glutamate decarboxylase 1
mRNA_101188_cds	0	0	NA	NA	--	no	-
mRNA_98211_cds	0	0	NA	NA	--	no	-
mRNA_13279_cds	0.561578	1.10748	0.50708	-0.979716	down	no	-
mRNA_136064_cds	58.1367	140.668	0.41329	-1.27477	down	yes	-
mRNA_14199_cds	76.8879	132.61	0.579803	-0.786365	down	no	-
mRNA_143982_cds	7023.04	3546.13	1.98048	0.985848	up	no	-
mRNA_137355_cds	1719.58	1096.6	1.56811	0.649023	up	no	vesicle transport v-SNARE 12
mRNA_111899_cds	831.076	856.69	0.970101	-0.0437932	down	no	Surfeit locus protein 2 (SURF2)
mRNA_128317_cds	0	0	NA	NA	--	no	-
mRNA_130230_cds	160.437	64.4852	2.48797	1.31497	up	yes	-
mRNA_133704_cds	0	0	NA	NA	--	no	-
mRNA_81129_cds	0	0	NA	NA	--	no	-
mRNA_139563_cds	0	0	NA	NA	--	no	-
mRNA_89037_cds	0	0	NA	NA	--	no	-
mRNA_25146_cds	0	0	NA	NA	--	no	-
mRNA_89804_cds	0	0	NA	NA	--	no	Membrane fusion protein Use1
mRNA_36381_cds	240.317	194.38	1.23633	0.306058	up	no	-
mRNA_26677_cds	0.240555	0	Inf	Inf	up	no	-
mRNA_24627_cds	0.240555	0	Inf	Inf	up	no	-
mRNA_81364_cds	0.321023	0	Inf	Inf	up	no	-
mRNA_69820_cds	0	0	NA	NA	--	no	-
mRNA_124095_cds	462.36	604.845	0.764427	-0.38755	down	no	-
mRNA_85800_cds	0	0	NA	NA	--	no	-
mRNA_16919_cds	0	0	NA	NA	--	no	-
mRNA_6822_cds	0	0	NA	NA	--	no	-
mRNA_62122_cds	0	0	NA	NA	--	no	-
mRNA_139118_cds	0	0	NA	NA	--	no	-
mRNA_42753_cds	0	0	NA	NA	--	no	-
mRNA_60714_cds	0	0	NA	NA	--	no	-
mRNA_99503_cds	220.321	476.043	0.462817	-1.11149	down	yes	-
mRNA_108740_cds	76.3696	114.967	0.664276	-0.590145	down	no	-
mRNA_54636_cds	0	0	NA	NA	--	no	-
mRNA_143820_cds	493.432	366.062	1.34795	0.430764	up	no	60S ribosomal protein L13a-4
mRNA_140556_cds	5.70021	15.9977	0.356314	-1.48878	down	no	acyl-CoA N-acyltransferase with RING/FYVE/PHD-type zinc finger domain-containing protein
mRNA_52551_cds	0	0	NA	NA	--	no	-
mRNA_144115_cds	0	0	NA	NA	--	no	-
mRNA_9187_cds	6039.64	3524.21	1.71376	0.777163	up	no	-
mRNA_44264_cds	0	0	NA	NA	--	no	-
mRNA_84975_cds	0	0	NA	NA	--	no	-
mRNA_112345_cds	0	0	NA	NA	--	no	-
mRNA_20496_cds	5.30841	6.44441	0.823723	-0.27977	down	no	-
mRNA_94763_cds	0	0	NA	NA	--	no	-
mRNA_3069_cds	1929.66	1348.05	1.43145	0.517478	up	no	-
mRNA_107572_cds	56.3494	364.842	0.154449	-2.6948	down	yes	-
mRNA_122373_cds	0	0	NA	NA	--	no	-
mRNA_93743_cds	484.672	313.966	1.54371	0.626401	up	no	-
mRNA_32919_cds	118.395	211.036	0.561015	-0.833888	down	no	-
mRNA_556_cds	641.416	202.242	3.17152	1.66518	up	yes	-
mRNA_15789_cds	0	0.450841	#NAME?	#NAME?	down	no	-
mRNA_84900_cds	715.097	956.158	0.747886	-0.419109	down	no	-
mRNA_12605_cds	0	0	NA	NA	--	no	-
mRNA_32774_cds	647.663	709.663	0.912634	-0.131891	down	no	-
mRNA_101438_cds	0	0	NA	NA	--	no	FAD/NAD(P)-binding oxidoreductase domain-containing protein
mRNA_58039_cds	0	0	NA	NA	--	no	-
mRNA_42513_cds	0	0	NA	NA	--	no	-
mRNA_144846_cds	3077.92	1962	1.56877	0.649631	up	no	26S proteasome non-ATPase regulatory subunit 4
mRNA_7564_cds	0	0.450841	#NAME?	#NAME?	down	no	-
mRNA_96074_cds	74.7012	31.1985	2.39439	1.25966	up	yes	-
mRNA_68373_cds	83.9216	266.349	0.315082	-1.6662	down	yes	-
mRNA_80270_cds	1.12316	1.45542	0.771706	-0.373876	down	no	-
mRNA_2266_cds	1.1513	0.276869	4.15828	2.05599	up	no	hypothetical protein
mRNA_10791_cds	930.554	1404.74	0.662437	-0.594145	down	no	-
mRNA_87398_cds	33.8126	15.8547	2.13266	1.09265	up	no	-
mRNA_129505_cds	1083.83	1061.26	1.02126	0.0303544	up	no	-
mRNA_129964_cds	101.901	216.225	0.471274	-1.08536	down	yes	xylem serine proteinase 1
mRNA_57359_cds	0	0.588235	#NAME?	#NAME?	down	no	-
mRNA_143038_cds	2432.96	3984.67	0.61058	-0.711748	down	no	-
mRNA_127507_cds	13.4929	4.05281	3.32928	1.73521	up	no	hypothetical protein
mRNA_24502_cds	0	0	NA	NA	--	no	-
mRNA_118557_cds	0	0	NA	NA	--	no	-
mRNA_36163_cds	2752.51	10249.5	0.268552	-1.89673	down	yes	-
mRNA_101198_cds	0	0	NA	NA	--	no	-
mRNA_50760_cds	0	0	NA	NA	--	no	-
mRNA_120941_cds	634.191	732.796	0.865441	-0.208493	down	no	-
mRNA_12121_cds	2.75557	1.03908	2.65194	1.40705	up	no	-
mRNA_105832_cds	1016.47	608.004	1.67181	0.74141	up	no	-
mRNA_32273_cds	2.64696	0.276869	9.56033	3.25706	up	no	-
mRNA_27360_cds	1.28409	0	Inf	Inf	up	no	-
mRNA_14510_cds	0	0	NA	NA	--	no	-
mRNA_27608_cds	0	0	NA	NA	--	no	-
mRNA_38130_cds	0	0	NA	NA	--	no	-
mRNA_9994_cds	1081.43	2212.04	0.488883	-1.03244	down	yes	-
mRNA_76653_cds	0	0	NA	NA	--	no	-
mRNA_65706_cds	1.44418	11.1467	0.129561	-2.9483	down	yes	-
mRNA_98466_cds	2.03305	0.830607	2.44767	1.29141	up	no	-
mRNA_58244_cds	0	0	NA	NA	--	no	-
mRNA_85551_cds	89.2528	95.3619	0.935938	-0.0955148	down	no	hypothetical protein
mRNA_84287_cds	0	0	NA	NA	--	no	TLC ATP/ADP transporter
mRNA_101506_cds	0	0	NA	NA	--	no	MADS-box transcription factor family protein
mRNA_86378_cds	672.753	675.01	0.996657	-0.00483092	down	no	-
mRNA_123544_cds	54.7702	24.7558	2.21241	1.14562	up	no	-
mRNA_111658_cds	315.521	493.064	0.639919	-0.644039	down	no	-
mRNA_55383_cds	3613.61	2276.52	1.58734	0.666612	up	no	-
mRNA_3227_cds	2077.99	1167.15	1.78039	0.832196	up	no	-
mRNA_52113_cds	587.235	549.393	1.06888	0.0961002	up	no	-
mRNA_137890_cds	1184.46	902.608	1.31227	0.392063	up	no	ATP binding/leucine-tRNA ligases/aminoacyl-tRNA ligases
mRNA_10544_cds	0	0	NA	NA	--	no	-
mRNA_8391_cds	46.2214	71.5384	0.646106	-0.630157	down	no	-
mRNA_73046_cds	546.314	458.34	1.19194	0.253312	up	no	-
mRNA_25647_cds	0	0	NA	NA	--	no	-
mRNA_59270_cds	3.47808	21.296	0.163321	-2.61422	down	yes	-
mRNA_61375_cds	0	0	NA	NA	--	no	-
mRNA_128703_cds	0	0	NA	NA	--	no	Uroporphyrinogen decarboxylase
mRNA_114168_cds	0	0	NA	NA	--	no	-
mRNA_12770_cds	0	0	NA	NA	--	no	-
mRNA_98524_cds	0	0	NA	NA	--	no	-
mRNA_52918_cds	0	0	NA	NA	--	no	-
mRNA_119891_cds	0	0	NA	NA	--	no	-
mRNA_140896_cds	0	0	NA	NA	--	no	-
mRNA_62788_cds	0	0	NA	NA	--	no	-
mRNA_112445_cds	0	0	NA	NA	--	no	-
mRNA_11032_cds	2213.21	231.429	9.5632	3.25749	up	yes	hypothetical protein
mRNA_60093_cds	0	0	NA	NA	--	no	-
mRNA_15437_cds	13.711	13.7123	0.999906	-0.00013581	down	no	-
mRNA_59337_cds	0	0	NA	NA	--	no	-
mRNA_142013_cds	365.642	535.835	0.682378	-0.551356	down	no	esterase/lipase/thioesterase family protein
mRNA_115975_cds	0	0	NA	NA	--	no	-
mRNA_68939_cds	0	0	NA	NA	--	no	-
mRNA_10795_cds	0	0	NA	NA	--	no	-
mRNA_57849_cds	0.802134	0.588235	1.36363	0.447449	up	no	-
mRNA_104431_cds	0	0	NA	NA	--	no	-
mRNA_130355_cds	0	0	NA	NA	--	no	-
mRNA_54537_cds	698.515	725.232	0.96316	-0.0541519	down	no	WD/BEACH domain protein SPIRRIG
mRNA_104072_cds	47.1352	97.4439	0.483716	-1.04777	down	yes	-
mRNA_117576_cds	0	0	NA	NA	--	no	-
mRNA_53220_cds	620.977	860.486	0.721658	-0.470613	down	no	late embryogenesis abundant hydroxyproline-rich glycoprotein
mRNA_134266_cds	1970.82	1236.26	1.59418	0.672815	up	no	RNA polymerase II transcription mediator
mRNA_4155_cds	17.4899	12.0505	1.45138	0.537429	up	no	-
mRNA_96958_cds	0	0	NA	NA	--	no	DNA replication ATP-dependent helicase dna2
mRNA_20360_cds	0	0	NA	NA	--	no	-
mRNA_133198_cds	1417.13	1762.05	0.804249	-0.314285	down	no	synaptotagmin-2
mRNA_7337_cds	0	0	NA	NA	--	no	-
mRNA_45107_cds	0	0	NA	NA	--	no	-
mRNA_144739_cds	0.240555	0.901682	0.266785	-1.90625	down	no	-
mRNA_70626_cds	1526.67	2294.22	0.665442	-0.587615	down	no	-
mRNA_49530_cds	651.435	788.404	0.826271	-0.275313	down	no	-
mRNA_15465_cds	0	0	NA	NA	--	no	-
mRNA_106842_cds	0.321023	1.03908	0.30895	-1.69455	down	no	-
mRNA_97780_cds	4637.97	9368.12	0.49508	-1.01427	down	yes	-
mRNA_100322_cds	72.7028	77.8246	0.934188	-0.0982145	down	no	-
mRNA_43799_cds	0	0	NA	NA	--	no	-
mRNA_54435_cds	24.4958	361.152	0.0678267	-3.882	down	yes	-
mRNA_28790_cds	0	0	NA	NA	--	no	-
mRNA_94432_cds	0.642045	0.311367	2.06202	1.04406	up	no	Mono-/di-acylglycerol lipase, N-terminal;Lipase, class 3
mRNA_122121_cds	278.492	487.561	0.571194	-0.807947	down	no	-
mRNA_101454_cds	0	0	NA	NA	--	no	-
mRNA_18571_cds	109.136	40.003	2.72821	1.44795	up	yes	-
mRNA_56548_cds	0	0	NA	NA	--	no	-
mRNA_128349_cds	0	0	NA	NA	--	no	-
mRNA_80637_cds	0	0	NA	NA	--	no	-
mRNA_113164_cds	0	0	NA	NA	--	no	PWWP domain-containing protein
mRNA_75248_cds	438.834	442.517	0.991676	-0.0120587	down	no	-
mRNA_95943_cds	0	0	NA	NA	--	no	-
mRNA_16573_cds	86.0516	103.101	0.834631	-0.26079	down	no	THO complex 2
mRNA_24501_cds	0	0	NA	NA	--	no	-
mRNA_11931_cds	0	0	NA	NA	--	no	-
mRNA_105938_cds	4133.11	2414.98	1.71145	0.775218	up	no	-
mRNA_76837_cds	44.5709	186.584	0.238879	-2.06565	down	yes	PATATIN-like protein 9
mRNA_87826_cds	117.682	414.138	0.284162	-1.81521	down	yes	-
mRNA_121784_cds	50.2414	129.481	0.388021	-1.36579	down	yes	-
mRNA_52117_cds	13.856	76.8108	0.180392	-2.4708	down	yes	-
mRNA_137894_cds	82.1013	60.1695	1.3645	0.448372	up	no	ribonuclease H2 subunit C domain-containing protein
mRNA_116346_cds	512.877	511.616	1.00246	0.00354988	up	no	-
mRNA_36447_cds	469.064	485.3	0.966545	-0.0490911	down	no	-
mRNA_89651_cds	0	0	NA	NA	--	no	-
mRNA_76703_cds	0	0	NA	NA	--	no	-
mRNA_19992_cds	2519.36	6139.49	0.410352	-1.28506	down	no	-
mRNA_42690_cds	0	0	NA	NA	--	no	-
mRNA_41502_cds	0	0	NA	NA	--	no	-
mRNA_101093_cds	1037.43	1973.83	0.52559	-0.92799	down	no	-
mRNA_54890_cds	3.95834	15.0282	0.263394	-1.92471	down	no	-
mRNA_121713_cds	0	0	NA	NA	--	no	-
mRNA_19663_cds	568.299	52.0252	10.9235	3.44937	up	yes	-
mRNA_86464_cds	0	0	NA	NA	--	no	-
mRNA_53246_cds	89.3644	112.746	0.792615	-0.335309	down	no	-
mRNA_110047_cds	0	0	NA	NA	--	no	-
mRNA_51493_cds	0.802134	0.72771	1.10227	0.140479	up	no	-
mRNA_1568_cds	0	0	NA	NA	--	no	-
mRNA_11096_cds	0	0	NA	NA	--	no	-
mRNA_58089_cds	0	0	NA	NA	--	no	-
mRNA_49099_cds	536.359	927.751	0.578128	-0.790538	down	no	-
mRNA_101168_cds	0	0	NA	NA	--	no	-
mRNA_118699_cds	261.362	136.619	1.91308	0.935895	up	no	-
mRNA_751_cds	1238	1416.06	0.874254	-0.193875	down	no	-
mRNA_114777_cds	53.7037	90.5835	0.592865	-0.754225	down	no	Dynamin related protein 5A
mRNA_113147_cds	803.887	1713.26	0.469215	-1.09168	down	yes	hypothetical protein
mRNA_67813_cds	156.045	190.829	0.81772	-0.290321	down	no	-
mRNA_124199_cds	0	0	NA	NA	--	no	-
mRNA_108748_cds	0	0	NA	NA	--	no	-
mRNA_109151_cds	989.917	109.502	9.04018	3.17635	up	yes	-
mRNA_42723_cds	0	0	NA	NA	--	no	-
mRNA_132868_cds	0	0	NA	NA	--	no	-
mRNA_104934_cds	0	1.35044	#NAME?	#NAME?	down	no	CCAAT-binding factor
mRNA_23326_cds	0	0	NA	NA	--	no	-
mRNA_33176_cds	0	0	NA	NA	--	no	-
mRNA_31744_cds	0	0	NA	NA	--	no	-
mRNA_131347_cds	0	0	NA	NA	--	no	myb domain protein 43
mRNA_53678_cds	0	0	NA	NA	--	no	-
mRNA_83109_cds	0	0	NA	NA	--	no	-
mRNA_49708_cds	0	0	NA	NA	--	no	-
mRNA_139461_cds	0	0	NA	NA	--	no	acetoacetyl-CoA thiolase 2
mRNA_127564_cds	0	0	NA	NA	--	no	-
mRNA_121699_cds	1272.91	1276.12	0.997484	-0.00363374	down	no	-
mRNA_110832_cds	9.68274	9.31719	1.03923	0.0555198	up	no	-
mRNA_18522_cds	3.86423	214.51	0.0180142	-5.79472	down	yes	-
mRNA_113632_cds	101.947	87.4733	1.16546	0.220905	up	no	autophagy-related protein 3
mRNA_9637_cds	1.95343	0.865104	2.25803	1.17507	up	no	-
mRNA_50008_cds	0	0	NA	NA	--	no	-
mRNA_117105_cds	0	0	NA	NA	--	no	-
mRNA_87834_cds	0	0	NA	NA	--	no	-
mRNA_67184_cds	774.956	242.663	3.19355	1.67516	up	yes	-
mRNA_4594_cds	0	0	NA	NA	--	no	-
mRNA_10341_cds	0.321023	0	Inf	Inf	up	no	-
mRNA_31857_cds	0	0.588235	#NAME?	#NAME?	down	no	-
mRNA_20524_cds	0	0	NA	NA	--	no	-
mRNA_15171_cds	0	0	NA	NA	--	no	-
mRNA_64518_cds	0	0	NA	NA	--	no	-
mRNA_74262_cds	0	0	NA	NA	--	no	-
mRNA_141869_cds	0	0	NA	NA	--	no	-
mRNA_67736_cds	0	0	NA	NA	--	no	-
mRNA_47983_cds	1016.6	509.622	1.99481	0.99625	up	no	-
mRNA_117110_cds	114.847	1.45334	79.0226	6.30419	up	yes	-
mRNA_76468_cds	0	0	NA	NA	--	no	probable nitrate excretion transporter 2
mRNA_118074_cds	0	0	NA	NA	--	no	-
mRNA_89403_cds	0	0	NA	NA	--	no	mitogen-activated protein kinase 8
mRNA_104068_cds	0	0	NA	NA	--	no	-
mRNA_121237_cds	135.288	561.417	0.240976	-2.05304	down	yes	plasmodesmata-located protein 2
mRNA_41072_cds	0	0	NA	NA	--	no	-
mRNA_67279_cds	0	0	NA	NA	--	no	-
mRNA_50768_cds	3.87788	8.03574	0.482578	-1.05116	down	no	-
mRNA_105783_cds	947.583	867.394	1.09245	0.127565	up	no	-
mRNA_95692_cds	89.3175	105.326	0.848008	-0.23785	down	no	-
mRNA_7739_cds	0	0.72771	#NAME?	#NAME?	down	no	-
mRNA_106558_cds	0	0	NA	NA	--	no	-
mRNA_101980_cds	6.40823	9.27497	0.690916	-0.533417	down	no	-
mRNA_86368_cds	1204.07	943.937	1.27558	0.351159	up	no	-
mRNA_93215_cds	0	0	NA	NA	--	no	-
mRNA_137476_cds	0	0	NA	NA	--	no	hypothetical protein
mRNA_120214_cds	192.285	301.523	0.637712	-0.649023	down	no	DEAD/DEAH box RNA helicase PRH75
mRNA_38138_cds	309.483	294.385	1.05129	0.0721554	up	no	-
mRNA_75586_cds	0	0	NA	NA	--	no	-
mRNA_37166_cds	0	0	NA	NA	--	no	-
mRNA_4087_cds	0	0	NA	NA	--	no	-
mRNA_38712_cds	1817.77	90.0101	20.1952	4.33594	up	yes	-
mRNA_21722_cds	40.3804	48.1966	0.837826	-0.255277	down	no	-
mRNA_14543_cds	3.23752	10.2162	0.316901	-1.6579	down	no	-
mRNA_41942_cds	0	0	NA	NA	--	no	-
mRNA_119500_cds	0	0	NA	NA	--	no	-
mRNA_62092_cds	0	0	NA	NA	--	no	S-adenosyl-L-methionine-dependent methyltransferase-like protein
mRNA_92523_cds	262.047	189.157	1.38534	0.470236	up	no	APH1B gamma secretase subunit
mRNA_102700_cds	0	0	NA	NA	--	no	-
mRNA_3562_cds	0	0	NA	NA	--	no	-
mRNA_134160_cds	0	0	NA	NA	--	no	-
mRNA_46989_cds	0	0	NA	NA	--	no	-
mRNA_98663_cds	3691.1	5713.48	0.646034	-0.630319	down	no	one helix protein
mRNA_4411_cds	0	0	NA	NA	--	no	-
mRNA_32973_cds	0	0	NA	NA	--	no	-
mRNA_38792_cds	0	0	NA	NA	--	no	-
mRNA_80021_cds	0	0	NA	NA	--	no	-
mRNA_123280_cds	63.2176	145.644	0.434056	-1.20405	down	yes	formin-like protein 7
mRNA_94846_cds	0	0	NA	NA	--	no	glucose-6-phosphate dehydrogenase 2
mRNA_48093_cds	0	0	NA	NA	--	no	-
mRNA_97516_cds	0	0	NA	NA	--	no	-
mRNA_102373_cds	0	0	NA	NA	--	no	-
mRNA_33534_cds	0	0	NA	NA	--	no	SH3 domain-containing protein
mRNA_16677_cds	0	0	NA	NA	--	no	-
mRNA_142484_cds	0	0	NA	NA	--	no	-
mRNA_71803_cds	4114.66	3773.48	1.09041	0.124876	up	no	-
mRNA_52839_cds	2.36857	2.04158	1.16017	0.214334	up	no	-
mRNA_31201_cds	0	0	NA	NA	--	no	-
mRNA_27128_cds	0	0	NA	NA	--	no	-
mRNA_19308_cds	0	0	NA	NA	--	no	-
mRNA_89537_cds	0	0	NA	NA	--	no	-
mRNA_103976_cds	1450.63	1331.63	1.08936	0.123486	up	no	auxilin-related protein 1
mRNA_137693_cds	0	0	NA	NA	--	no	-
mRNA_28583_cds	0	2.25212	#NAME?	#NAME?	down	no	-
mRNA_135528_cds	0	0	NA	NA	--	no	-
mRNA_112891_cds	0	0	NA	NA	--	no	-
mRNA_37323_cds	0	0	NA	NA	--	no	-
mRNA_96606_cds	86.4729	125.605	0.688454	-0.538569	down	no	-
mRNA_109389_cds	1.20278	1.07357	1.12035	0.163948	up	no	-
mRNA_84434_cds	0	0	NA	NA	--	no	-
mRNA_30148_cds	0	0	NA	NA	--	no	-
mRNA_126786_cds	223.163	283.254	0.787854	-0.344	down	no	D-isomer specific 2-hydroxyacid dehydrogenase-like protein
mRNA_52191_cds	16.8859	26.1336	0.646138	-0.630085	down	no	-
mRNA_136878_cds	0	0	NA	NA	--	no	CIPK1 interacting protein ECT2
mRNA_91516_cds	0	0	NA	NA	--	no	-
mRNA_95713_cds	504.496	816.571	0.617822	-0.694737	down	no	-
mRNA_90886_cds	31.9118	3.01433	10.5867	3.40418	up	yes	-
mRNA_142438_cds	0	0	NA	NA	--	no	MATE efflux family protein
mRNA_132309_cds	472.477	199.911	2.36343	1.24088	up	yes	CDC48-interacting UBX-domain protein 4
mRNA_127544_cds	71.1184	92.636	0.767718	-0.381351	down	no	TCP-1/cpn60 chaperonin family protein
mRNA_15628_cds	258.044	229.43	1.12472	0.169565	up	no	-
mRNA_123543_cds	0	0	NA	NA	--	no	-
mRNA_80258_cds	1347.43	1611.31	0.836228	-0.258031	down	no	-
mRNA_61993_cds	0	0	NA	NA	--	no	-
mRNA_29738_cds	9.52434	42.7261	0.222916	-2.16543	down	yes	Vps51/Vps67 family (components of vesicular transport) protein
mRNA_103931_cds	318.347	742.348	0.428838	-1.2215	down	yes	-
mRNA_16192_cds	0	0	NA	NA	--	no	-
mRNA_58958_cds	102.452	84.0989	1.21823	0.284784	up	no	-
mRNA_51582_cds	0	0	NA	NA	--	no	-
mRNA_89364_cds	515.599	520.161	0.991229	-0.0127099	down	no	-
mRNA_59887_cds	210.171	7.89092	26.6345	4.73522	up	yes	-
mRNA_84988_cds	0	0	NA	NA	--	no	-
mRNA_127361_cds	3708.95	9564.18	0.387796	-1.36663	down	yes	fasciclin-like arabinogalactan protein 17 precursor
mRNA_51185_cds	0	0	NA	NA	--	no	-
mRNA_139526_cds	10.2491	6.99399	1.46542	0.551312	up	no	-
mRNA_11941_cds	0	0	NA	NA	--	no	-
mRNA_78875_cds	640.213	380.644	1.68192	0.75011	up	no	COP9 signalosome complex subunit 8
mRNA_136898_cds	0	0	NA	NA	--	no	-
mRNA_79235_cds	0	0	NA	NA	--	no	-
mRNA_106461_cds	0	0	NA	NA	--	no	-
mRNA_129398_cds	0	0	NA	NA	--	no	AINTEGUMENTA-like 7 protein
mRNA_93447_cds	0	0	NA	NA	--	no	-
mRNA_93770_cds	2227.74	3377.98	0.659489	-0.60058	down	no	-
mRNA_108791_cds	0	0	NA	NA	--	no	-
mRNA_39484_cds	0	0	NA	NA	--	no	-
mRNA_3838_cds	0	0	NA	NA	--	no	-
mRNA_78632_cds	791.936	560.921	1.41185	0.497586	up	no	-
mRNA_21009_cds	137.819	165.976	0.830353	-0.268204	down	no	-
mRNA_16019_cds	12.1463	15.7194	0.772694	-0.372031	down	no	-
mRNA_123403_cds	0	0	NA	NA	--	no	-
mRNA_12798_cds	222.986	1073.91	0.207638	-2.26786	down	yes	-
mRNA_100344_cds	0	0	NA	NA	--	no	-
mRNA_115378_cds	0.240555	0	Inf	Inf	up	no	E3 ubiquitin-protein ligase PRT1
mRNA_25820_cds	0	0	NA	NA	--	no	-
mRNA_103499_cds	0	0	NA	NA	--	no	-
mRNA_85823_cds	1.28324	0.553738	2.31742	1.21252	up	no	-
mRNA_37325_cds	0	0	NA	NA	--	no	-
mRNA_77021_cds	0	0	NA	NA	--	no	-
mRNA_81009_cds	0	0.553738	#NAME?	#NAME?	down	no	-
mRNA_51737_cds	0	0	NA	NA	--	no	-
mRNA_80532_cds	0	0	NA	NA	--	no	-
mRNA_107840_cds	0	0	NA	NA	--	no	probable receptor-like serine/threonine-protein kinase
mRNA_85588_cds	0	0	NA	NA	--	no	protein kinase
mRNA_100610_cds	0	0	NA	NA	--	no	-
mRNA_97683_cds	0.882601	1.94076	0.454771	-1.13679	down	no	-
mRNA_39671_cds	38.9786	43.8119	0.88968	-0.168642	down	no	-
mRNA_58977_cds	2.70324	1.00458	2.69092	1.4281	up	no	-
mRNA_76938_cds	0	0	NA	NA	--	no	-
mRNA_121500_cds	51.2613	65.4107	0.783684	-0.351655	down	no	hypothetical protein
mRNA_33295_cds	0	0	NA	NA	--	no	-
mRNA_53715_cds	0	0	NA	NA	--	no	-
mRNA_62920_cds	0	0	NA	NA	--	no	-
mRNA_94056_cds	1829.89	2975.22	0.615042	-0.701242	down	no	-
mRNA_103312_cds	0	0	NA	NA	--	no	-
mRNA_798_cds	0	0	NA	NA	--	no	-
mRNA_25843_cds	0	0	NA	NA	--	no	-
mRNA_52458_cds	0	0	NA	NA	--	no	-
mRNA_35729_cds	0	0	NA	NA	--	no	-
mRNA_86425_cds	1490.34	1058.98	1.40734	0.492973	up	no	high chlorophyll fluorescence 153 protein
mRNA_58603_cds	0	0	NA	NA	--	no	-
mRNA_137948_cds	0	0	NA	NA	--	no	-
mRNA_117721_cds	0	0	NA	NA	--	no	-
mRNA_22425_cds	32.9687	16.6535	1.97969	0.985274	up	no	-
mRNA_1259_cds	0	0	NA	NA	--	no	-
mRNA_27364_cds	0	0	NA	NA	--	no	-
mRNA_43724_cds	1069.81	643.055	1.66364	0.734341	up	no	-
mRNA_54506_cds	227.677	782.663	0.2909	-1.7814	down	yes	-
mRNA_131926_cds	0	0	NA	NA	--	no	zinc-binding dehydrogenase family protein
mRNA_21845_cds	1540.35	819.965	1.87855	0.909622	up	no	-
mRNA_113722_cds	0	0	NA	NA	--	no	-
mRNA_93213_cds	0	0	NA	NA	--	no	-
mRNA_121909_cds	0	0	NA	NA	--	no	hypothetical protein
mRNA_23739_cds	961.921	1118.84	0.859749	-0.218012	down	no	-
mRNA_110756_cds	0	0	NA	NA	--	no	-
mRNA_96998_cds	0	0	NA	NA	--	no	-
mRNA_107596_cds	1241.42	4141.64	0.299741	-1.73821	down	yes	Topoisomerase II-associated protein PAT1
mRNA_72578_cds	614.002	953.206	0.644144	-0.634546	down	no	putative protein phosphatase 2C 59
mRNA_26972_cds	4629.45	3661.09	1.2645	0.338567	up	no	-
mRNA_68572_cds	0	0	NA	NA	--	no	-
mRNA_2710_cds	265.748	234.91	1.13128	0.177952	up	no	-
mRNA_69544_cds	0.321023	1.48992	0.215463	-2.21449	down	no	-
mRNA_138437_cds	275.607	198.9	1.38565	0.470566	up	no	Metal-dependent phosphohydrolase
mRNA_9805_cds	59.6844	144.728	0.412391	-1.27792	down	yes	-
mRNA_113623_cds	0	0	NA	NA	--	no	-
mRNA_68768_cds	0	0	NA	NA	--	no	-
mRNA_32739_cds	0	0	NA	NA	--	no	-
mRNA_26879_cds	0.321023	0	Inf	Inf	up	no	-
mRNA_133647_cds	0	0	NA	NA	--	no	-
mRNA_107703_cds	0	0	NA	NA	--	no	E3 ubiquitin protein ligase DRIP1
mRNA_139586_cds	0	0	NA	NA	--	no	putative copper transport protein
mRNA_114557_cds	0	0	NA	NA	--	no	-
mRNA_50268_cds	1863.31	1605.66	1.16046	0.2147	up	no	-
mRNA_14201_cds	0	0	NA	NA	--	no	-
mRNA_34042_cds	0	0	NA	NA	--	no	-
mRNA_39830_cds	1.63241	0.899602	1.81459	0.859645	up	no	-
mRNA_60833_cds	1.1513	0.450841	2.55367	1.35257	up	no	RNA-binding protein PNO1-like protein
mRNA_110261_cds	23.2239	83.5446	0.277982	-1.84694	down	yes	-
mRNA_15054_cds	0	0	NA	NA	--	no	-
mRNA_8246_cds	0	0	NA	NA	--	no	-
mRNA_45075_cds	0	0	NA	NA	--	no	-
mRNA_99891_cds	2.90201	3.4286	0.846413	-0.240567	down	no	-
mRNA_7346_cds	0	0	NA	NA	--	no	-
mRNA_129694_cds	0	0	NA	NA	--	no	-
mRNA_87602_cds	36.3575	29.291	1.24125	0.311794	up	no	-
mRNA_6575_cds	47.9253	91.5402	0.523544	-0.933616	down	no	-
mRNA_32823_cds	0	0	NA	NA	--	no	-
mRNA_81150_cds	0	0	NA	NA	--	no	-
mRNA_73255_cds	0	0	NA	NA	--	no	-
mRNA_106770_cds	0	0	NA	NA	--	no	-
mRNA_124299_cds	288.7	96.6832	2.98604	1.57824	up	yes	-
mRNA_137351_cds	0	0	NA	NA	--	no	-
mRNA_60736_cds	204.107	153.056	1.33354	0.415263	up	no	-
mRNA_115034_cds	0	0	NA	NA	--	no	-
mRNA_43718_cds	0	0	NA	NA	--	no	-
mRNA_60901_cds	0	0	NA	NA	--	no	-
mRNA_1349_cds	0	0	NA	NA	--	no	-
mRNA_49297_cds	28.982	11.8054	2.45497	1.2957	up	no	-
mRNA_57042_cds	2083.7	1790.22	1.16393	0.219005	up	no	-
mRNA_43207_cds	0	0	NA	NA	--	no	-
mRNA_90807_cds	0	0	NA	NA	--	no	-
mRNA_67734_cds	0	0	NA	NA	--	no	-
mRNA_134202_cds	0.882601	2.25212	0.391897	-1.35145	down	no	receptor-like kinase 902
mRNA_133700_cds	27.2847	17.0038	1.60462	0.682235	up	no	-
mRNA_75258_cds	0	0	NA	NA	--	no	-
mRNA_127780_cds	1065.88	456.933	2.33268	1.22199	up	yes	adenylosuccinate synthetase
mRNA_98859_cds	0	0	NA	NA	--	no	-
mRNA_128940_cds	0	0	NA	NA	--	no	-
mRNA_49870_cds	508.614	1309.98	0.38826	-1.36491	down	yes	fasciclin-like arabinogalactan protein 11
mRNA_134958_cds	355.801	452.9	0.785608	-0.348119	down	no	yippee-like zinc-binding protein
mRNA_58783_cds	0	0	NA	NA	--	no	-
mRNA_47195_cds	0	0	NA	NA	--	no	-
mRNA_135302_cds	0	0	NA	NA	--	no	-
mRNA_75570_cds	0	0	NA	NA	--	no	-
mRNA_19087_cds	0.321023	0.901682	0.356027	-1.48994	down	no	-
mRNA_111868_cds	0	0.311367	#NAME?	#NAME?	down	no	-
mRNA_78149_cds	0	0	NA	NA	--	no	-
mRNA_105166_cds	366.583	653.117	0.561283	-0.8332	down	no	-
mRNA_72831_cds	0	0	NA	NA	--	no	-
mRNA_130960_cds	0	0	NA	NA	--	no	3-phosphoinositide-dependent protein kinase-1
mRNA_79521_cds	5424.28	2629.93	2.06252	1.0444	up	yes	-
mRNA_60006_cds	0	0	NA	NA	--	no	-
mRNA_15423_cds	0	0	NA	NA	--	no	-
mRNA_110314_cds	357.741	337.234	1.06081	0.0851631	up	no	-
mRNA_28125_cds	0	0	NA	NA	--	no	-
mRNA_3942_cds	0	0	NA	NA	--	no	-
mRNA_50335_cds	0	0	NA	NA	--	no	-
mRNA_97898_cds	0	0	NA	NA	--	no	-
mRNA_59575_cds	210.568	168.853	1.24705	0.318522	up	no	-
mRNA_89988_cds	0	0	NA	NA	--	no	-
mRNA_4119_cds	149.157	428.505	0.348088	-1.52248	down	yes	-
mRNA_12085_cds	2202.75	730.636	3.01484	1.59208	up	yes	-
mRNA_38898_cds	0	0	NA	NA	--	no	-
mRNA_80883_cds	57.9755	46.9167	1.23571	0.305343	up	no	-
mRNA_50313_cds	0	0	NA	NA	--	no	-
mRNA_77282_cds	4.06695	2.14655	1.89464	0.921927	up	no	-
mRNA_30730_cds	204.618	423.893	0.482711	-1.05077	down	yes	-
mRNA_108684_cds	0	0	NA	NA	--	no	OSBP(oxysterol binding protein)-related protein 4B
mRNA_141615_cds	1592.1	2788.95	0.57086	-0.808792	down	no	aquaporin PIP2-2
mRNA_83638_cds	0.561578	1.48992	0.376919	-1.40767	down	no	-
mRNA_93091_cds	0	0	NA	NA	--	no	-
mRNA_43680_cds	0	0	NA	NA	--	no	-
mRNA_69259_cds	0	0	NA	NA	--	no	HAD-superfamily hydrolase, subfamily IG, 5'-nucleotidase
mRNA_64040_cds	0	0	NA	NA	--	no	-
mRNA_58521_cds	0	0	NA	NA	--	no	-
mRNA_63692_cds	108.808	49.5893	2.19418	1.13368	up	no	-
mRNA_5250_cds	0	0	NA	NA	--	no	-
mRNA_92001_cds	7.71481	6.71356	1.14914	0.200553	up	no	-
mRNA_103149_cds	0	0	NA	NA	--	no	-
mRNA_91213_cds	0	0	NA	NA	--	no	-
mRNA_100630_cds	0.736161	0.865104	0.85095	-0.232853	down	no	-
mRNA_85712_cds	74.7381	179.526	0.416307	-1.26428	down	yes	-
mRNA_61170_cds	0	0	NA	NA	--	no	-
mRNA_26152_cds	78.4598	118.319	0.663119	-0.592661	down	no	-
mRNA_137997_cds	0	0	NA	NA	--	no	-
mRNA_141577_cds	0	0	NA	NA	--	no	pentatricopeptide repeat-containing protein
mRNA_60879_cds	0	0	NA	NA	--	no	-
mRNA_8264_cds	0	0	NA	NA	--	no	Sec14p-like phosphatidylinositol transfer family protein
mRNA_95390_cds	360.971	433.933	0.831858	-0.265591	down	no	-
mRNA_101448_cds	0	0.553738	#NAME?	#NAME?	down	no	-
mRNA_50183_cds	0	0	NA	NA	--	no	-
mRNA_104401_cds	0	0	NA	NA	--	no	histone H2A 7
mRNA_62922_cds	78.4977	29.2898	2.68003	1.42225	up	yes	-
mRNA_71682_cds	0	0	NA	NA	--	no	-
mRNA_32181_cds	0	0	NA	NA	--	no	-
mRNA_50778_cds	0	0	NA	NA	--	no	-
mRNA_142631_cds	0	0	NA	NA	--	no	-
mRNA_89534_cds	0	0	NA	NA	--	no	-
mRNA_4728_cds	0	0	NA	NA	--	no	-
mRNA_137489_cds	0	0	NA	NA	--	no	-
mRNA_1060_cds	89.0524	99.1349	0.898295	-0.154738	down	no	Metal-dependent phosphohydrolase
mRNA_94129_cds	1007.12	851.803	1.18234	0.241651	up	no	xyloglucanase 113
mRNA_92343_cds	0	0	NA	NA	--	no	-
mRNA_118565_cds	0	0	NA	NA	--	no	-
mRNA_104487_cds	16.3875	6.16487	2.65821	1.41046	up	no	protein trichome birefringence-like 22
mRNA_52977_cds	0.561578	0.830607	0.676106	-0.564678	down	no	-
mRNA_131427_cds	47.9114	59.5509	0.804545	-0.313755	down	no	-
mRNA_43765_cds	0	0	NA	NA	--	no	RNA recognition motif-containing protein
mRNA_22175_cds	81.1713	101.14	0.80256	-0.317319	down	no	-
mRNA_104787_cds	0	0	NA	NA	--	no	-
mRNA_61660_cds	0	0	NA	NA	--	no	-
mRNA_141050_cds	0	0	NA	NA	--	no	-
mRNA_133794_cds	0	0	NA	NA	--	no	transducin/WD40 domain-containing protein
mRNA_118738_cds	293.077	1397.31	0.209744	-2.2533	down	yes	-
mRNA_137365_cds	0	0	NA	NA	--	no	-
mRNA_76174_cds	0	0	NA	NA	--	no	-
mRNA_84914_cds	0	0	NA	NA	--	no	-
mRNA_100405_cds	0.321023	2.32052	0.138341	-2.8537	down	no	octicosapeptide/Phox/Bem1p domain-containing protein
mRNA_133041_cds	0	0	NA	NA	--	no	-
mRNA_38122_cds	0	0	NA	NA	--	no	-
mRNA_82789_cds	0	0	NA	NA	--	no	-
mRNA_52341_cds	0	0	NA	NA	--	no	-
mRNA_67966_cds	139.054	284.647	0.488514	-1.03353	down	yes	-
mRNA_123602_cds	0	0	NA	NA	--	no	-
mRNA_49256_cds	4.99219	0.450841	11.0731	3.46898	up	no	-
mRNA_112097_cds	0.561578	1.48784	0.377446	-1.40566	down	no	-
mRNA_81196_cds	0	0	NA	NA	--	no	-
mRNA_43766_cds	0	1.52233	#NAME?	#NAME?	down	no	-
mRNA_126807_cds	5.57795	3.18355	1.75212	0.8091	up	no	-
mRNA_530_cds	0	0	NA	NA	--	no	-
mRNA_6437_cds	2.07569	0.899602	2.30734	1.20623	up	no	hypothetical protein
mRNA_94377_cds	19.701	10.7381	1.83468	0.875528	up	no	-
mRNA_21954_cds	0	0	NA	NA	--	no	-
mRNA_26655_cds	0	0	NA	NA	--	no	-
mRNA_97919_cds	0	0	NA	NA	--	no	-
mRNA_113337_cds	0.415138	0.450841	0.920808	-0.119028	down	no	-
mRNA_38921_cds	2.90201	40.6688	0.071357	-3.8088	down	yes	GDSL esterase/lipase
mRNA_2370_cds	395.762	199.694	1.98184	0.986844	up	no	-
mRNA_115963_cds	0	0	NA	NA	--	no	-
mRNA_121620_cds	0	0	NA	NA	--	no	-
mRNA_108822_cds	32.4665	68.3527	0.474985	-1.07405	down	no	hypothetical protein
mRNA_133528_cds	0	0	NA	NA	--	no	-
mRNA_134742_cds	5.03087	1.52233	3.3047	1.72452	up	no	-
mRNA_46173_cds	0	0	NA	NA	--	no	-
mRNA_3830_cds	0	0	NA	NA	--	no	-
mRNA_57470_cds	9.01255	3.60465	2.50026	1.32208	up	no	-
mRNA_78900_cds	663.709	584.4	1.13571	0.183595	up	no	histone-binding protein MSI1
mRNA_110573_cds	0	0	NA	NA	--	no	protein kinase APK1B
mRNA_51348_cds	0	0	NA	NA	--	no	PHD finger protein 12
mRNA_61735_cds	0	0	NA	NA	--	no	-
mRNA_123500_cds	345.868	536.539	0.644628	-0.633462	down	no	zinc finger CCCH domain-containing protein 42
mRNA_15201_cds	269.292	602.719	0.446795	-1.16231	down	no	-
mRNA_39783_cds	0	0	NA	NA	--	no	-
mRNA_12530_cds	0	0	NA	NA	--	no	-
mRNA_47652_cds	0	0	NA	NA	--	no	Rossmann-fold NAD(P)-binding domain-containing protein
mRNA_80987_cds	0	0	NA	NA	--	no	-
mRNA_74560_cds	0	0	NA	NA	--	no	-
mRNA_12129_cds	0	0	NA	NA	--	no	-
mRNA_1580_cds	79.0416	202.683	0.389977	-1.35854	down	yes	-
mRNA_138542_cds	0	0	NA	NA	--	no	-
mRNA_143439_cds	1858.68	3659.17	0.507951	-0.977239	down	no	Ycf37-like photosystem I biogenesis related protein
mRNA_85936_cds	0	0	NA	NA	--	no	-
mRNA_25579_cds	0	0	NA	NA	--	no	-
mRNA_5593_cds	0	0	NA	NA	--	no	-
mRNA_66106_cds	5991.78	3189.23	1.87876	0.909777	up	no	-
mRNA_41187_cds	0	0	NA	NA	--	no	-
mRNA_20996_cds	0	0	NA	NA	--	no	-
mRNA_19954_cds	0	0	NA	NA	--	no	photosystem II subunit S
mRNA_144994_cds	0	0	NA	NA	--	no	tonneau 1b (TON1b)
mRNA_105696_cds	440.537	1142.29	0.385661	-1.3746	down	yes	-
mRNA_65346_cds	506.962	193.3	2.62267	1.39104	up	yes	-
mRNA_34368_cds	42505.7	82316.3	0.516371	-0.953521	down	no	-
mRNA_64464_cds	0	0	NA	NA	--	no	-
mRNA_24977_cds	0	0	NA	NA	--	no	-
mRNA_79002_cds	6.5973	21.1904	0.311334	-1.68346	down	yes	-
mRNA_123673_cds	0	0	NA	NA	--	no	-
mRNA_58267_cds	0	0	NA	NA	--	no	-
mRNA_115692_cds	0	0	NA	NA	--	no	F-box protein
mRNA_135292_cds	0	0	NA	NA	--	no	-
mRNA_92593_cds	0.415138	10.4565	0.0397015	-4.65466	down	yes	-
mRNA_75561_cds	0	0	NA	NA	--	no	-
mRNA_55894_cds	0	0	NA	NA	--	no	-
mRNA_66848_cds	0	0	NA	NA	--	no	2-oxoglutarate (2OG) and Fe(II)-dependent oxygenase superfamily protein
mRNA_83255_cds	0	0	NA	NA	--	no	-
mRNA_29797_cds	288.251	244.46	1.17913	0.237728	up	no	-
mRNA_20750_cds	187.387	217.508	0.861515	-0.215052	down	no	-
mRNA_124303_cds	0	0	NA	NA	--	no	-
mRNA_43578_cds	0	0	NA	NA	--	no	-
mRNA_37488_cds	0	0	NA	NA	--	no	-
mRNA_77548_cds	2.11352	4.01891	0.525894	-0.927156	down	no	-
mRNA_31480_cds	0	0	NA	NA	--	no	-
mRNA_50710_cds	48.7841	21.4069	2.27889	1.18833	up	yes	-
mRNA_81752_cds	0	0	NA	NA	--	no	-
mRNA_118174_cds	0	0	NA	NA	--	no	putative beta-subunit of adaptor protein complex 3, PAT2
mRNA_95038_cds	0	0	NA	NA	--	no	-
mRNA_57856_cds	0	0	NA	NA	--	no	-
mRNA_34796_cds	0	0	NA	NA	--	no	-
mRNA_57128_cds	0	0	NA	NA	--	no	-
mRNA_89697_cds	0	0	NA	NA	--	no	-
mRNA_123567_cds	589.22	215.8	2.7304	1.44911	up	yes	-
mRNA_69467_cds	10.192	11.084	0.919525	-0.12104	down	no	-
mRNA_11086_cds	13.7466	16.4816	0.834056	-0.261783	down	no	-
mRNA_100530_cds	0	0	NA	NA	--	no	-
mRNA_3410_cds	0	0	NA	NA	--	no	-
mRNA_124918_cds	134.919	87.507	1.54181	0.624624	up	no	-
mRNA_28470_cds	0	0	NA	NA	--	no	-
mRNA_69767_cds	0	0	NA	NA	--	no	-
mRNA_3249_cds	0	0	NA	NA	--	no	-
mRNA_4364_cds	1493.81	1469.05	1.01685	0.0241124	up	no	-
mRNA_130924_cds	413.71	338.614	1.22177	0.288975	up	no	ribosome recycling factor
mRNA_79249_cds	440.154	366.598	1.20064	0.263809	up	no	-
mRNA_69750_cds	0	0	NA	NA	--	no	-
mRNA_39439_cds	0.240555	0	Inf	Inf	up	no	-
mRNA_139099_cds	0	0	NA	NA	--	no	-
mRNA_92084_cds	0	0	NA	NA	--	no	-
mRNA_68435_cds	2.63727	0.899602	2.9316	1.55169	up	no	-
mRNA_67818_cds	0	0	NA	NA	--	no	-
mRNA_142100_cds	0	0	NA	NA	--	no	-
mRNA_73822_cds	0	0	NA	NA	--	no	-
mRNA_130499_cds	0	0.311367	#NAME?	#NAME?	down	no	violaxanthin de-epoxidase-related protein
mRNA_5300_cds	0	0	NA	NA	--	no	-
mRNA_124024_cds	97.2009	207.55	0.468326	-1.09442	down	yes	RELA/SPOT homolog 3
mRNA_46683_cds	0.736161	0.553738	1.32944	0.410818	up	no	-
mRNA_64370_cds	0	0	NA	NA	--	no	-
mRNA_533_cds	37.7959	48.7941	0.774601	-0.368474	down	no	-
mRNA_14375_cds	0	0	NA	NA	--	no	-
mRNA_37225_cds	0	0	NA	NA	--	no	-
mRNA_133070_cds	0	0	NA	NA	--	no	DNAse I-like superfamily protein
mRNA_32164_cds	571.453	609.935	0.936909	-0.0940198	down	no	-
mRNA_63721_cds	4.24238	18.9484	0.223891	-2.15913	down	yes	-
mRNA_2978_cds	331.909	732.759	0.452957	-1.14255	down	yes	acyl-activating enzyme 18
mRNA_64758_cds	0	0	NA	NA	--	no	-
mRNA_141030_cds	0	0	NA	NA	--	no	-
mRNA_122600_cds	0	0	NA	NA	--	no	-
mRNA_36539_cds	0	0	NA	NA	--	no	-
mRNA_103625_cds	0	0	NA	NA	--	no	-
mRNA_45431_cds	0	0	NA	NA	--	no	hypothetical protein
mRNA_27920_cds	0	0	NA	NA	--	no	-
mRNA_21596_cds	0	0	NA	NA	--	no	-
mRNA_145199_cds	0	0	NA	NA	--	no	-
mRNA_9237_cds	0	0	NA	NA	--	no	-
mRNA_2474_cds	412.305	379.883	1.08535	0.118158	up	no	-
mRNA_24416_cds	0	0	NA	NA	--	no	-
mRNA_138511_cds	0	0	NA	NA	--	no	-
mRNA_88842_cds	0	0	NA	NA	--	no	-
mRNA_22901_cds	0	0	NA	NA	--	no	-
mRNA_10783_cds	3.19885	4.1908	0.763302	-0.389675	down	no	-
mRNA_106712_cds	4.58759	15.893	0.288654	-1.79259	down	no	nucleotide-sugar transporter family protein
mRNA_32665_cds	0	0	NA	NA	--	no	-
mRNA_90655_cds	0	0	NA	NA	--	no	-
mRNA_33679_cds	0	0	NA	NA	--	no	-
mRNA_137597_cds	0.321023	0	Inf	Inf	up	no	-
mRNA_17622_cds	0	0	NA	NA	--	no	-
mRNA_122526_cds	0.481111	0	Inf	Inf	up	no	-
mRNA_30158_cds	0	0	NA	NA	--	no	protein LOW PSII ACCUMULATION1
mRNA_14692_cds	0	0	NA	NA	--	no	-
mRNA_122715_cds	0	0	NA	NA	--	no	-
mRNA_130522_cds	24.7575	24.1991	1.02307	0.0329083	up	no	-
mRNA_129778_cds	327.552	433.461	0.755667	-0.404177	down	no	-
mRNA_123050_cds	0	0	NA	NA	--	no	-
mRNA_3359_cds	0	0	NA	NA	--	no	-
mRNA_110883_cds	0	0	NA	NA	--	no	-
mRNA_136295_cds	0	0	NA	NA	--	no	ankyrin repeat domain 28
mRNA_41175_cds	3583.29	2341.67	1.53023	0.613748	up	no	-
mRNA_97814_cds	0	0	NA	NA	--	no	-
mRNA_13277_cds	5.0815	2.59531	1.95795	0.969346	up	no	-
mRNA_139746_cds	0	0	NA	NA	--	no	-
mRNA_143281_cds	693.301	1282.31	0.540668	-0.887185	down	no	plastocyanin-like domain-containing protein / putative mavicyanin
mRNA_126177_cds	106.54	40.7548	2.61418	1.38636	up	yes	-
mRNA_24846_cds	0	0	NA	NA	--	no	-
mRNA_90556_cds	0	0	NA	NA	--	no	-
mRNA_71178_cds	0	0	NA	NA	--	no	-
mRNA_110802_cds	0	0	NA	NA	--	no	-
mRNA_48837_cds	0	0	NA	NA	--	no	-
mRNA_18028_cds	0	0	NA	NA	--	no	-
mRNA_16331_cds	0	0	NA	NA	--	no	-
mRNA_56697_cds	0	0	NA	NA	--	no	-
mRNA_77211_cds	0	0	NA	NA	--	no	-
mRNA_105566_cds	1696.77	4320	0.392772	-1.34824	down	yes	-
mRNA_111746_cds	0	0	NA	NA	--	no	-
mRNA_107993_cds	41.8276	22.1358	1.88959	0.918071	up	no	-
mRNA_134628_cds	0	0.276869	#NAME?	#NAME?	down	no	-
mRNA_88616_cds	0	0	NA	NA	--	no	-
mRNA_101337_cds	413.287	401.578	1.02916	0.0414652	up	no	hydroxyproline-rich glycoprotein family protein
mRNA_97266_cds	1098.37	53.9793	20.3479	4.34681	up	yes	-
mRNA_102663_cds	0	0	NA	NA	--	no	-
mRNA_8048_cds	0	0	NA	NA	--	no	-
mRNA_38085_cds	0	0	NA	NA	--	no	-
mRNA_96624_cds	0	0	NA	NA	--	no	-
mRNA_106691_cds	0	0	NA	NA	--	no	-
mRNA_112502_cds	253.203	137.216	1.8453	0.883853	up	no	-
mRNA_41698_cds	0	0	NA	NA	--	no	-
mRNA_135820_cds	0	0	NA	NA	--	no	-
mRNA_75608_cds	6.73321	38.8066	0.173507	-2.52693	down	yes	-
mRNA_52963_cds	0	0	NA	NA	--	no	-
mRNA_129782_cds	0	0	NA	NA	--	no	-
mRNA_2428_cds	798.941	739.28	1.0807	0.111967	up	no	-
mRNA_111181_cds	1.52465	0.588235	2.5919	1.37401	up	no	-
mRNA_79922_cds	0	0	NA	NA	--	no	-
mRNA_62448_cds	0	0	NA	NA	--	no	-
mRNA_49627_cds	0	0	NA	NA	--	no	-
mRNA_139605_cds	467.157	485.248	0.962718	-0.0548154	down	no	ubiquitin carboxyl-terminal hydrolase 19
mRNA_92970_cds	0	0	NA	NA	--	no	-
mRNA_118561_cds	0	0	NA	NA	--	no	integrin-linked protein kinase-like protein
mRNA_122688_cds	238.335	55.9921	4.25659	2.0897	up	yes	-
mRNA_24629_cds	88.0081	54.7062	1.60874	0.685933	up	no	-
mRNA_66851_cds	0	0	NA	NA	--	no	-
mRNA_7533_cds	40.282	80.2224	0.502128	-0.993872	down	no	-
mRNA_133959_cds	68.9636	3.18414	21.6584	4.43686	up	yes	-
mRNA_104218_cds	263.843	538.614	0.489856	-1.02957	down	no	-
mRNA_31325_cds	0	0	NA	NA	--	no	-
mRNA_59425_cds	887.127	598.635	1.48192	0.567466	up	no	RNA polymerase II transcription elongation factor
mRNA_97655_cds	5.93992	5.54125	1.07195	0.100233	up	no	-
mRNA_130701_cds	43.538	4.81086	9.04994	3.17791	up	yes	-
mRNA_95484_cds	0	0	NA	NA	--	no	-
mRNA_132202_cds	438.457	819.813	0.534825	-0.902861	down	no	putative methyltransferase PMT11
mRNA_42181_cds	0.642045	1.66121	0.386492	-1.37149	down	no	-
mRNA_12609_cds	182.052	168.447	1.08077	0.112057	up	no	-
mRNA_100915_cds	0	0	NA	NA	--	no	FAR1-related sequence 9
mRNA_57648_cds	44.0794	72.4683	0.608257	-0.717247	down	no	-
mRNA_83951_cds	0	0	NA	NA	--	no	-
mRNA_81583_cds	0	0	NA	NA	--	no	-
mRNA_63115_cds	68.7917	11.9491	5.75707	2.52533	up	yes	-
mRNA_123762_cds	0	0	NA	NA	--	no	-
mRNA_101113_cds	759.926	1296.48	0.586148	-0.770663	down	no	-
mRNA_58314_cds	9.86212	182.393	0.0540707	-4.20901	down	yes	phototropic-responsive NPH3 family protein
mRNA_7376_cds	0	0	NA	NA	--	no	-
mRNA_61067_cds	0	0	NA	NA	--	no	-
mRNA_90859_cds	0	0	NA	NA	--	no	-
mRNA_71410_cds	0	0	NA	NA	--	no	movement protein binding protein 2C
mRNA_81814_cds	0	0	NA	NA	--	no	-
mRNA_11960_cds	0	0	NA	NA	--	no	-
mRNA_9066_cds	836.297	1212.41	0.689783	-0.535786	down	no	-
mRNA_129942_cds	892.844	250.824	3.55965	1.83174	up	yes	-
mRNA_111737_cds	0	0	NA	NA	--	no	-
mRNA_7522_cds	0	0	NA	NA	--	no	-
mRNA_57703_cds	5055.7	731.041	6.91575	2.78989	up	yes	PLATZ transcription factor family protein
mRNA_131348_cds	13.0465	102.843	0.126858	-2.97871	down	yes	-
mRNA_65490_cds	0	0	NA	NA	--	no	-
mRNA_56312_cds	0	0	NA	NA	--	no	-
mRNA_120883_cds	0	0	NA	NA	--	no	-
mRNA_139907_cds	372.644	431.98	0.862643	-0.213164	down	no	-
mRNA_111823_cds	0	0	NA	NA	--	no	-
mRNA_17732_cds	151.225	62.3579	2.42511	1.27805	up	no	MATE efflux family protein
mRNA_109800_cds	0	0	NA	NA	--	no	-
mRNA_14462_cds	0	0	NA	NA	--	no	-
mRNA_71598_cds	0	0	NA	NA	--	no	-
mRNA_85587_cds	0	0	NA	NA	--	no	-
mRNA_33360_cds	2.88836	10.185	0.28359	-1.81812	down	no	-
mRNA_56998_cds	0	0	NA	NA	--	no	-
mRNA_2283_cds	0	0	NA	NA	--	no	-
mRNA_461_cds	0	1.21305	#NAME?	#NAME?	down	no	putative serine/threonine-protein kinase WNK6
mRNA_55141_cds	5829.27	6614.84	0.881241	-0.182391	down	no	ribonucleoprotein
mRNA_86900_cds	14.7497	43.4206	0.339693	-1.5577	down	yes	-
mRNA_74836_cds	651.315	546.356	1.19211	0.253515	up	no	cysteine desulfurase 2
mRNA_66682_cds	1947.3	391.759	4.97065	2.31343	up	yes	-
mRNA_62055_cds	0	0	NA	NA	--	no	-
mRNA_10738_cds	154.295	307.172	0.502307	-0.993357	down	no	-
mRNA_61368_cds	1398.66	1068.81	1.30862	0.388048	up	no	-
mRNA_112422_cds	4.86824	2.91084	1.67245	0.741965	up	no	-
mRNA_69111_cds	0	0	NA	NA	--	no	-
mRNA_139805_cds	0	0	NA	NA	--	no	high mobility group B protein 15
mRNA_90522_cds	0.321023	0.72771	0.441141	-1.18069	down	no	-
mRNA_37298_cds	7.25131	0	Inf	Inf	up	yes	-
mRNA_62943_cds	0.721666	0	Inf	Inf	up	no	-
mRNA_116127_cds	0	0	NA	NA	--	no	-
mRNA_123655_cds	0	0	NA	NA	--	no	-
mRNA_81567_cds	0	0	NA	NA	--	no	-
mRNA_40831_cds	20.7019	20.6415	1.00293	0.0042174	up	no	-
mRNA_83601_cds	0	0	NA	NA	--	no	-
mRNA_57846_cds	1582.82	1029.29	1.53777	0.62084	up	no	-
mRNA_45573_cds	0	0	NA	NA	--	no	-
mRNA_94686_cds	14.8197	22.0029	0.673533	-0.57018	down	no	-
mRNA_90188_cds	0	0	NA	NA	--	no	-
mRNA_14329_cds	2.4209	5.54065	0.436933	-1.19451	down	no	-
mRNA_1263_cds	0	0	NA	NA	--	no	-
mRNA_141354_cds	0	0	NA	NA	--	no	-
mRNA_81843_cds	0.481111	4.01327	0.11988	-3.06034	down	no	late embryogenesis abundant domain-containing protein
mRNA_74441_cds	0	0	NA	NA	--	no	-
mRNA_126040_cds	0	0	NA	NA	--	no	coiled-coil domain containing 22
mRNA_59328_cds	363.73	386.945	0.940005	-0.0892603	down	no	-
mRNA_50130_cds	1752.82	757.423	2.31418	1.2105	up	yes	-
mRNA_99991_cds	0	0	NA	NA	--	no	-
mRNA_47421_cds	0	0	NA	NA	--	no	-
mRNA_19378_cds	0	0	NA	NA	--	no	-
mRNA_3749_cds	0	0	NA	NA	--	no	-
mRNA_27864_cds	1.53829	0.588235	2.6151	1.38687	up	no	-
mRNA_13484_cds	0	0.553738	#NAME?	#NAME?	down	no	NAD(P)-binding Rossmann-fold superfamily protein
mRNA_1341_cds	19246.9	11511.4	1.67199	0.741569	up	no	-
mRNA_29567_cds	0	0	NA	NA	--	no	-
mRNA_100401_cds	0	0.865104	#NAME?	#NAME?	down	no	-
mRNA_135086_cds	0	0	NA	NA	--	no	-
mRNA_8174_cds	0	0	NA	NA	--	no	-
mRNA_111274_cds	0	0	NA	NA	--	no	-
mRNA_71632_cds	0	0	NA	NA	--	no	-
mRNA_61541_cds	0	0	NA	NA	--	no	-
mRNA_36323_cds	0	0	NA	NA	--	no	-
mRNA_78018_cds	1.69838	12.0469	0.140981	-2.82643	down	yes	-
mRNA_8077_cds	69.3758	156.3	0.443865	-1.17181	down	yes	-
mRNA_18995_cds	0	0.865104	#NAME?	#NAME?	down	no	-
[truncated: 83,995 more rows]
