# Supplementary material for: Integrated analysis of tobacco miRNA and mRNA expression profiles under PVY infection provids insight into tobacco-PVY interactions
Source: Sci Rep. 2017 Jul 7;7:4895. doi: 10.1038/s41598-017-05155-w (PMC5501784; doi:10.1038/s41598-017-05155-w)
Supplement: Supplementary file 7 — Table_S6 [file 41598_2017_5155_MOESM7_ESM.xls]

miRNA_id	miRNA_seq	Target_id	Tax_id	Symbol	Description
nta-miR159	TTTGGATTGAAGGGAGCTCTA	mRNA_109623_cds	3702 "Arabidopsis thaliana"	MYB65	(AT3G11440.1):myb domain protein 65|(Solyc06g073640.2.1):MYB transcription factor;
nta-miR160a	TGCCTGGCTCCCTGTATGCCA	mRNA_117692_cds	3702 "Arabidopsis thaliana"	ARF16	(AT4G30080.1):auxin response factor 16|(Solyc09g007810.2.1):Auxin response factor 3;
nta-miR160b	TGCCTGGCTCCCTGTATGCCA	mRNA_117692_cds	3702 "Arabidopsis thaliana"	ARF16	(AT4G30080.1):auxin response factor 16|(Solyc09g007810.2.1):Auxin response factor 3;
nta-miR160c	TGCCTGGCTCCCTGTATGCCA	mRNA_117692_cds	3702 "Arabidopsis thaliana"	ARF16	(AT4G30080.1):auxin response factor 16|(Solyc09g007810.2.1):Auxin response factor 3;
nta-miR164a	TGGAGAAGCAGGGCACGTGCA	mRNA_8635_cds	--	--	--
nta-miR164a	TGGAGAAGCAGGGCACGTGCA	mRNA_50956_cds	--	--	--
nta-miR164a	TGGAGAAGCAGGGCACGTGCA	mRNA_67161_cds	--	--	--
nta-miR164a	TGGAGAAGCAGGGCACGTGCA	mRNA_96726_cds	--	--	--
nta-miR164a	TGGAGAAGCAGGGCACGTGCA	mRNA_96803_cds	--	--	--
nta-miR164b	TGGAGAAGCAGGGCACGTGCA	mRNA_8635_cds	--	--	--
nta-miR164b	TGGAGAAGCAGGGCACGTGCA	mRNA_50956_cds	--	--	--
nta-miR164b	TGGAGAAGCAGGGCACGTGCA	mRNA_67161_cds	--	--	--
nta-miR164b	TGGAGAAGCAGGGCACGTGCA	mRNA_96726_cds	--	--	--
nta-miR164b	TGGAGAAGCAGGGCACGTGCA	mRNA_96803_cds	--	--	--
nta-miR166a	TCGGACCAGGCTTCATTCCCC	mRNA_51964_cds	3702 "Arabidopsis thaliana"	REV	(AT5G60690.1):Homeobox-leucine zipper family protein / lipid-binding START domain-containing protein|(Solyc11g069470.1.1):Class III homeodomain-leucine zipper;
nta-miR166b	TCGGACCAGGCTTCATTCCCC	mRNA_51964_cds	3702 "Arabidopsis thaliana"	REV	(AT5G60690.1):Homeobox-leucine zipper family protein / lipid-binding START domain-containing protein|(Solyc11g069470.1.1):Class III homeodomain-leucine zipper;
nta-miR166c	TCGGACCAGGCTTCATTCCCC	mRNA_51964_cds	3702 "Arabidopsis thaliana"	REV	(AT5G60690.1):Homeobox-leucine zipper family protein / lipid-binding START domain-containing protein|(Solyc11g069470.1.1):Class III homeodomain-leucine zipper;
nta-miR166d	TCGGACCAGGCTTCATTCCCC	mRNA_51964_cds	3702 "Arabidopsis thaliana"	REV	(AT5G60690.1):Homeobox-leucine zipper family protein / lipid-binding START domain-containing protein|(Solyc11g069470.1.1):Class III homeodomain-leucine zipper;
nta-miR166e	TCGGACCAGGCTTCATTCCCC	mRNA_51964_cds	3702 "Arabidopsis thaliana"	REV	(AT5G60690.1):Homeobox-leucine zipper family protein / lipid-binding START domain-containing protein|(Solyc11g069470.1.1):Class III homeodomain-leucine zipper;
nta-miR166f	TCGGACCAGGCTTCATTCCCC	mRNA_51964_cds	3702 "Arabidopsis thaliana"	REV	(AT5G60690.1):Homeobox-leucine zipper family protein / lipid-binding START domain-containing protein|(Solyc11g069470.1.1):Class III homeodomain-leucine zipper;
nta-miR166g	TCGGACCAGGCTTCATTCCCC	mRNA_51964_cds	3702 "Arabidopsis thaliana"	REV	(AT5G60690.1):Homeobox-leucine zipper family protein / lipid-binding START domain-containing protein|(Solyc11g069470.1.1):Class III homeodomain-leucine zipper;
nta-miR166h	TCGGACCAGGCTTCATTCCCC	mRNA_51964_cds	3702 "Arabidopsis thaliana"	REV	(AT5G60690.1):Homeobox-leucine zipper family protein / lipid-binding START domain-containing protein|(Solyc11g069470.1.1):Class III homeodomain-leucine zipper;
nta-miR171b	TTGAGCCGCGCCAATATCACT	mRNA_55_cds	3702 "Arabidopsis thaliana"	HAM3	(AT4G00150.1):GRAS family transcription factor|(Solyc08g078800.1.1):GRAS family transcription factor;
nta-miR171c	TGATTGAGCCGTGCCAATATC	mRNA_55_cds	3702 "Arabidopsis thaliana"	HAM3	(AT4G00150.1):GRAS family transcription factor|(Solyc08g078800.1.1):GRAS family transcription factor;
nta-miR172c	AGAATCTTGATGATGCTGCAT	mRNA_62835_cds	3702 "Arabidopsis thaliana"	AP2	(AT4G36920.2):Integrase-type DNA-binding superfamily protein|(Solyc02g064960.2.1):AP2-like ethylene-responsive transcription factor At1g16060;
nta-miR172c	AGAATCTTGATGATGCTGCAT	mRNA_99709_cds	3702 "Arabidopsis thaliana"	AT1G22540	(AT1G22540.1):Major facilitator superfamily protein|(Solyc06g065020.2.1):Peptide transporter;
nta-miR172c	AGAATCTTGATGATGCTGCAT	mRNA_132247_cds	3702 "Arabidopsis thaliana"	AP2	(AT2G28550.3):related to AP2.7|(Solyc09g007260.2.1):AP2-like ethylene-responsive transcription factor At1g79700;
nta-miR172d	AGAATCTTGATGATGCTGCAT	mRNA_62835_cds	3702 "Arabidopsis thaliana"	AP2	(AT4G36920.2):Integrase-type DNA-binding superfamily protein|(Solyc02g064960.2.1):AP2-like ethylene-responsive transcription factor At1g16060;
nta-miR172d	AGAATCTTGATGATGCTGCAT	mRNA_99709_cds	3702 "Arabidopsis thaliana"	AT1G22540	(AT1G22540.1):Major facilitator superfamily protein|(Solyc06g065020.2.1):Peptide transporter;
nta-miR172d	AGAATCTTGATGATGCTGCAT	mRNA_132247_cds	3702 "Arabidopsis thaliana"	AP2	(AT2G28550.3):related to AP2.7|(Solyc09g007260.2.1):AP2-like ethylene-responsive transcription factor At1g79700;
nta-miR172e	AGAATCTTGATGATGCTGCAT	mRNA_62835_cds	3702 "Arabidopsis thaliana"	AP2	(AT4G36920.2):Integrase-type DNA-binding superfamily protein|(Solyc02g064960.2.1):AP2-like ethylene-responsive transcription factor At1g16060;
nta-miR172e	AGAATCTTGATGATGCTGCAT	mRNA_99709_cds	3702 "Arabidopsis thaliana"	AT1G22540	(AT1G22540.1):Major facilitator superfamily protein|(Solyc06g065020.2.1):Peptide transporter;
nta-miR172e	AGAATCTTGATGATGCTGCAT	mRNA_132247_cds	3702 "Arabidopsis thaliana"	AP2	(AT2G28550.3):related to AP2.7|(Solyc09g007260.2.1):AP2-like ethylene-responsive transcription factor At1g79700;
nta-miR172f	AGAATCTTGATGATGCTGCAT	mRNA_62835_cds	3702 "Arabidopsis thaliana"	AP2	(AT4G36920.2):Integrase-type DNA-binding superfamily protein|(Solyc02g064960.2.1):AP2-like ethylene-responsive transcription factor At1g16060;
nta-miR172f	AGAATCTTGATGATGCTGCAT	mRNA_99709_cds	3702 "Arabidopsis thaliana"	AT1G22540	(AT1G22540.1):Major facilitator superfamily protein|(Solyc06g065020.2.1):Peptide transporter;
nta-miR172f	AGAATCTTGATGATGCTGCAT	mRNA_132247_cds	3702 "Arabidopsis thaliana"	AP2	(AT2G28550.3):related to AP2.7|(Solyc09g007260.2.1):AP2-like ethylene-responsive transcription factor At1g79700;
nta-miR172g	AGAATCTTGATGATGCTGCAT	mRNA_62835_cds	3702 "Arabidopsis thaliana"	AP2	(AT4G36920.2):Integrase-type DNA-binding superfamily protein|(Solyc02g064960.2.1):AP2-like ethylene-responsive transcription factor At1g16060;
nta-miR172g	AGAATCTTGATGATGCTGCAT	mRNA_99709_cds	3702 "Arabidopsis thaliana"	AT1G22540	(AT1G22540.1):Major facilitator superfamily protein|(Solyc06g065020.2.1):Peptide transporter;
nta-miR172g	AGAATCTTGATGATGCTGCAT	mRNA_132247_cds	3702 "Arabidopsis thaliana"	AP2	(AT2G28550.3):related to AP2.7|(Solyc09g007260.2.1):AP2-like ethylene-responsive transcription factor At1g79700;
nta-miR172h	AGAATCTTGATGATGCTGCAT	mRNA_62835_cds	3702 "Arabidopsis thaliana"	AP2	(AT4G36920.2):Integrase-type DNA-binding superfamily protein|(Solyc02g064960.2.1):AP2-like ethylene-responsive transcription factor At1g16060;
nta-miR172h	AGAATCTTGATGATGCTGCAT	mRNA_99709_cds	3702 "Arabidopsis thaliana"	AT1G22540	(AT1G22540.1):Major facilitator superfamily protein|(Solyc06g065020.2.1):Peptide transporter;
nta-miR172h	AGAATCTTGATGATGCTGCAT	mRNA_132247_cds	3702 "Arabidopsis thaliana"	AP2	(AT2G28550.3):related to AP2.7|(Solyc09g007260.2.1):AP2-like ethylene-responsive transcription factor At1g79700;
nta-miR172i	AGAATCTTGATGATGCTGCAT	mRNA_62835_cds	3702 "Arabidopsis thaliana"	AP2	(AT4G36920.2):Integrase-type DNA-binding superfamily protein|(Solyc02g064960.2.1):AP2-like ethylene-responsive transcription factor At1g16060;
nta-miR172i	AGAATCTTGATGATGCTGCAT	mRNA_99709_cds	3702 "Arabidopsis thaliana"	AT1G22540	(AT1G22540.1):Major facilitator superfamily protein|(Solyc06g065020.2.1):Peptide transporter;
nta-miR172i	AGAATCTTGATGATGCTGCAT	mRNA_132247_cds	3702 "Arabidopsis thaliana"	AP2	(AT2G28550.3):related to AP2.7|(Solyc09g007260.2.1):AP2-like ethylene-responsive transcription factor At1g79700;
nta-miR172j	GGAATCTTGATGATGCTGCAT	mRNA_62835_cds	3702 "Arabidopsis thaliana"	AP2	(AT4G36920.2):Integrase-type DNA-binding superfamily protein|(Solyc02g064960.2.1):AP2-like ethylene-responsive transcription factor At1g16060;
nta-miR172j	GGAATCTTGATGATGCTGCAT	mRNA_99709_cds	3702 "Arabidopsis thaliana"	AT1G22540	(AT1G22540.1):Major facilitator superfamily protein|(Solyc06g065020.2.1):Peptide transporter;
nta-miR172j	GGAATCTTGATGATGCTGCAT	mRNA_132247_cds	3702 "Arabidopsis thaliana"	AP2	(AT2G28550.3):related to AP2.7|(Solyc09g007260.2.1):AP2-like ethylene-responsive transcription factor At1g79700;
nta-miR319a	TTGGACTGAAGGGAGCTCCCT	mRNA_48644_cds	3702 "Arabidopsis thaliana"	TCP4	(AT3G15030.3):TCP family transcription factor 4|(Solyc07g053410.2.1):Transcription factor CYCLOIDEA (Fragment);
nta-miR319a	TTGGACTGAAGGGAGCTCCCT	mRNA_122963_cds	3702 "Arabidopsis thaliana"	TCP4	(AT3G15030.3):TCP family transcription factor 4|(Solyc07g053410.2.1):Transcription factor CYCLOIDEA (Fragment);
nta-miR319b	TTGGACTGAAGGGAGCTCCCT	mRNA_48644_cds	3702 "Arabidopsis thaliana"	TCP4	(AT3G15030.3):TCP family transcription factor 4|(Solyc07g053410.2.1):Transcription factor CYCLOIDEA (Fragment);
nta-miR319b	TTGGACTGAAGGGAGCTCCCT	mRNA_122963_cds	3702 "Arabidopsis thaliana"	TCP4	(AT3G15030.3):TCP family transcription factor 4|(Solyc07g053410.2.1):Transcription factor CYCLOIDEA (Fragment);
nta-miR390a	AAGCTCAGGAGGGATAGCACC	mRNA_131904_cds	3702 "Arabidopsis thaliana"	PXC3	(AT2G41820.1):Leucine-rich repeat protein kinase family protein|(Solyc10g079170.1.1):Receptor like kinase, RLK;
nta-miR390b	AAGCTCAGGAGGGATAGCGCC	mRNA_131904_cds	3702 "Arabidopsis thaliana"	PXC3	(AT2G41820.1):Leucine-rich repeat protein kinase family protein|(Solyc10g079170.1.1):Receptor like kinase, RLK;
nta-miR390c	AAGCTCAGGAGGGATAGCGCC	mRNA_131904_cds	3702 "Arabidopsis thaliana"	PXC3	(AT2G41820.1):Leucine-rich repeat protein kinase family protein|(Solyc10g079170.1.1):Receptor like kinase, RLK;
nta-miR395a	CTGAAGTGTTTGGGGGAACTC	mRNA_26963_cds	--	--	--
nta-miR395a	CTGAAGTGTTTGGGGGAACTC	mRNA_52118_cds	--	--	--
nta-miR395a	CTGAAGTGTTTGGGGGAACTC	mRNA_86701_cds	--	--	--
nta-miR395a	CTGAAGTGTTTGGGGGAACTC	mRNA_105732_cds	--	--	--
nta-miR395b	CTGAAGTGTTTGGGGGAACTC	mRNA_26963_cds	--	--	--
nta-miR395b	CTGAAGTGTTTGGGGGAACTC	mRNA_52118_cds	--	--	--
nta-miR395b	CTGAAGTGTTTGGGGGAACTC	mRNA_86701_cds	--	--	--
nta-miR395b	CTGAAGTGTTTGGGGGAACTC	mRNA_105732_cds	--	--	--
nta-miR395c	CTGAAGTGTTTGGGGGAACTC	mRNA_26963_cds	--	--	--
nta-miR395c	CTGAAGTGTTTGGGGGAACTC	mRNA_52118_cds	--	--	--
nta-miR395c	CTGAAGTGTTTGGGGGAACTC	mRNA_86701_cds	--	--	--
nta-miR395c	CTGAAGTGTTTGGGGGAACTC	mRNA_105732_cds	--	--	--
nta-miR396a	TTCCACAGCTTTCTTGAACTG	mRNA_17630_cds	3702 "Arabidopsis thaliana"	MOD1	(AT2G05990.2):NAD(P)-binding Rossmann-fold superfamily protein|(Solyc10g078740.1.1):Enoyl reductase;
nta-miR396b	TTCCACAGCTTTCTTGAACTT	mRNA_45665_cds	3702 "Arabidopsis thaliana"	RD21A	(AT1G47128.1):Granulin repeat cysteine protease family protein|(Solyc12g088670.1.1):Cathepsin B-like cysteine proteinase;
nta-miR396b	TTCCACAGCTTTCTTGAACTT	mRNA_46959_cds	3702 "Arabidopsis thaliana"	RBP31	(AT4G24770.1):31-kDa RNA binding protein|(Solyc03g111840.2.1):Polyadenylate-binding protein 1-like;
nta-miR396b	TTCCACAGCTTTCTTGAACTT	mRNA_96478_cds	3702 "Arabidopsis thaliana"	RD21A	(AT1G47128.1):Granulin repeat cysteine protease family protein|(Solyc12g088670.1.1):Cathepsin B-like cysteine proteinase;
nta-miR396c	TTCCACAGCTTTCTTGAACTT	mRNA_45665_cds	3702 "Arabidopsis thaliana"	RD21A	(AT1G47128.1):Granulin repeat cysteine protease family protein|(Solyc12g088670.1.1):Cathepsin B-like cysteine proteinase;
nta-miR396c	TTCCACAGCTTTCTTGAACTT	mRNA_46959_cds	3702 "Arabidopsis thaliana"	RBP31	(AT4G24770.1):31-kDa RNA binding protein|(Solyc03g111840.2.1):Polyadenylate-binding protein 1-like;
nta-miR396c	TTCCACAGCTTTCTTGAACTT	mRNA_96478_cds	3702 "Arabidopsis thaliana"	RD21A	(AT1G47128.1):Granulin repeat cysteine protease family protein|(Solyc12g088670.1.1):Cathepsin B-like cysteine proteinase;
nta-miR398	TGTGTTCTCAGGTCGCCCCTG	mRNA_66190_cds	--	--	--
nta-miR6025d	AACAATTGAGATAACATCTAGG	mRNA_44046_cds	--	--	--
nta-miR6025d	AACAATTGAGATAACATCTAGG	mRNA_44046_cds	--	--	--
nta-miR6025d	AACAATTGAGATAACATCTAGG	mRNA_135679_cds	3702 "Arabidopsis thaliana"	AT1G59780	(AT1G59780.1):NB-ARC domain-containing disease resistance protein|(Solyc05g013280.2.1):Cc-nbs-lrr, resistance protein with an R1 specific domain;
nta-miR6144	TGGCAACTTCTTCATCATGCC	mRNA_45926_cds	3702 "Arabidopsis thaliana"	BSK5	(AT5G59010.1):Protein kinase protein with tetratricopeptide repeat domain|(Solyc09g011750.2.1):Receptor-like protein kinase At5g59670;
nta-miR6144	TGGCAACTTCTTCATCATGCC	mRNA_62167_cds	3702 "Arabidopsis thaliana"	emb2734	(AT5G19820.1):ARM repeat superfamily protein|(Solyc01g044360.2.1):Importin beta-3;
nta-miR6144	TGGCAACTTCTTCATCATGCC	mRNA_133043_cds	3702 "Arabidopsis thaliana"	emb2734	(AT5G19820.1):ARM repeat superfamily protein|(Solyc01g044360.2.1):Importin beta-3;
nta-miR6144	TGGCAACTTCTTCATCATGCC	mRNA_138392_cds	3702 "Arabidopsis thaliana"	BSK5	(AT5G59010.1):Protein kinase protein with tetratricopeptide repeat domain|(Solyc09g011750.2.1):Receptor-like protein kinase At5g59670;
nta-miR6145b	TTATCATACGTAGCACTAGCC	mRNA_108829_cds	3702 "Arabidopsis thaliana"	BGAL12	(AT4G26140.2):beta-galactosidase 12|(Solyc12g008840.1.1):Beta-galactosidase;
nta-miR6145c	CAGTGCACATATAACAGTAA	mRNA_43961_cds	--	--	--
nta-miR6154a	TGGGTCTCCTGGAGAAAGGTC	mRNA_28880_cds	3702 "Arabidopsis thaliana"	RWA2	(AT3G06550.1):O-acetyltransferase family protein|(Solyc01g058270.2.1):CAS1 domain containing 1;
nta-miR6154b	TGGGTCTCCTGGAGAAAGGTC	mRNA_28880_cds	3702 "Arabidopsis thaliana"	RWA2	(AT3G06550.1):O-acetyltransferase family protein|(Solyc01g058270.2.1):CAS1 domain containing 1;
nta-miR6164a	TCACATAAATTGAAACGGAGG	mRNA_73086_cds	--	--	--
nta-miR6164b	TCACATAAATTGAAACGGAGG	mRNA_73086_cds	--	--	--
