# Supplementary material for: Integrated analysis of tobacco miRNA and mRNA expression profiles under PVY infection provids insight into tobacco-PVY interactions
Source: Sci Rep. 2017 Jul 7;7:4895. doi: 10.1038/s41598-017-05155-w (PMC5501784; doi:10.1038/s41598-017-05155-w)
Supplement: Supplementary file 8 — Table_S7 [file 41598_2017_5155_MOESM8_ESM.xls]

miRNA_id	miRNA_seq	Target_id	Tax_id	Symbol	Description
miRNA	miRNA_regulate	mRNA	mRNA_regulate	Symbol	Description
nta-miR159	UP	mRNA_109623_cds	UP	MYB65	(AT3G11440.1):myb domain protein 65|(Solyc06g073640.2.1):MYB transcription factor;
nta-miR172c	DOWN	mRNA_62835_cds	DOWN	AP2	(AT4G36920.2):Integrase-type DNA-binding superfamily protein|(Solyc02g064960.2.1):AP2-like ethylene-responsive transcription factor At1g16060;
nta-miR172c	DOWN	mRNA_132247_cds	DOWN	AP2	(AT2G28550.3):related to AP2.7|(Solyc09g007260.2.1):AP2-like ethylene-responsive transcription factor At1g79700;
nta-miR172d	DOWN	mRNA_62835_cds	DOWN	AP2	(AT4G36920.2):Integrase-type DNA-binding superfamily protein|(Solyc02g064960.2.1):AP2-like ethylene-responsive transcription factor At1g16060;
nta-miR172d	DOWN	mRNA_132247_cds	DOWN	AP2	(AT2G28550.3):related to AP2.7|(Solyc09g007260.2.1):AP2-like ethylene-responsive transcription factor At1g79700;
nta-miR172e	DOWN	mRNA_62835_cds	DOWN	AP2	(AT4G36920.2):Integrase-type DNA-binding superfamily protein|(Solyc02g064960.2.1):AP2-like ethylene-responsive transcription factor At1g16060;
nta-miR172e	DOWN	mRNA_132247_cds	DOWN	AP2	(AT2G28550.3):related to AP2.7|(Solyc09g007260.2.1):AP2-like ethylene-responsive transcription factor At1g79700;
nta-miR172f	DOWN	mRNA_62835_cds	DOWN	AP2	(AT4G36920.2):Integrase-type DNA-binding superfamily protein|(Solyc02g064960.2.1):AP2-like ethylene-responsive transcription factor At1g16060;
nta-miR172f	DOWN	mRNA_132247_cds	DOWN	AP2	(AT2G28550.3):related to AP2.7|(Solyc09g007260.2.1):AP2-like ethylene-responsive transcription factor At1g79700;
nta-miR172g	DOWN	mRNA_62835_cds	DOWN	AP2	(AT4G36920.2):Integrase-type DNA-binding superfamily protein|(Solyc02g064960.2.1):AP2-like ethylene-responsive transcription factor At1g16060;
nta-miR172g	DOWN	mRNA_132247_cds	DOWN	AP2	(AT2G28550.3):related to AP2.7|(Solyc09g007260.2.1):AP2-like ethylene-responsive transcription factor At1g79700;
nta-miR172h	DOWN	mRNA_62835_cds	DOWN	AP2	(AT4G36920.2):Integrase-type DNA-binding superfamily protein|(Solyc02g064960.2.1):AP2-like ethylene-responsive transcription factor At1g16060;
nta-miR172h	DOWN	mRNA_132247_cds	DOWN	AP2	(AT2G28550.3):related to AP2.7|(Solyc09g007260.2.1):AP2-like ethylene-responsive transcription factor At1g79700;
nta-miR172i	DOWN	mRNA_62835_cds	DOWN	AP2	(AT4G36920.2):Integrase-type DNA-binding superfamily protein|(Solyc02g064960.2.1):AP2-like ethylene-responsive transcription factor At1g16060;
nta-miR172i	DOWN	mRNA_132247_cds	DOWN	AP2	(AT2G28550.3):related to AP2.7|(Solyc09g007260.2.1):AP2-like ethylene-responsive transcription factor At1g79700;
nta-miR172j	DOWN	mRNA_62835_cds	DOWN	AP2	(AT4G36920.2):Integrase-type DNA-binding superfamily protein|(Solyc02g064960.2.1):AP2-like ethylene-responsive transcription factor At1g16060;
nta-miR172j	DOWN	mRNA_132247_cds	DOWN	AP2	(AT2G28550.3):related to AP2.7|(Solyc09g007260.2.1):AP2-like ethylene-responsive transcription factor At1g79700;
nta-miR319a	UP	mRNA_48644_cds	UP	TCP4	(AT3G15030.3):TCP family transcription factor 4|(Solyc07g053410.2.1):Transcription factor CYCLOIDEA (Fragment);
nta-miR319a	UP	mRNA_122963_cds	UP	TCP4	(AT3G15030.3):TCP family transcription factor 4|(Solyc07g053410.2.1):Transcription factor CYCLOIDEA (Fragment);
nta-miR319b	UP	mRNA_48644_cds	UP	TCP4	(AT3G15030.3):TCP family transcription factor 4|(Solyc07g053410.2.1):Transcription factor CYCLOIDEA (Fragment);
nta-miR319b	UP	mRNA_122963_cds	UP	TCP4	(AT3G15030.3):TCP family transcription factor 4|(Solyc07g053410.2.1):Transcription factor CYCLOIDEA (Fragment);
nta-miR390a	DOWN	mRNA_131904_cds	DOWN	PXC3	(AT2G41820.1):Leucine-rich repeat protein kinase family protein|(Solyc10g079170.1.1):Receptor like kinase, RLK;
nta-miR390b	DOWN	mRNA_131904_cds	DOWN	PXC3	(AT2G41820.1):Leucine-rich repeat protein kinase family protein|(Solyc10g079170.1.1):Receptor like kinase, RLK;
nta-miR390c	DOWN	mRNA_131904_cds	DOWN	PXC3	(AT2G41820.1):Leucine-rich repeat protein kinase family protein|(Solyc10g079170.1.1):Receptor like kinase, RLK;
nta-miR396b	UP	mRNA_45665_cds	UP	RD21A	(AT1G47128.1):Granulin repeat cysteine protease family protein|(Solyc12g088670.1.1):Cathepsin B-like cysteine proteinase;
nta-miR396b	UP	mRNA_96478_cds	UP	RD21A	(AT1G47128.1):Granulin repeat cysteine protease family protein|(Solyc12g088670.1.1):Cathepsin B-like cysteine proteinase;
nta-miR396c	UP	mRNA_45665_cds	UP	RD21A	(AT1G47128.1):Granulin repeat cysteine protease family protein|(Solyc12g088670.1.1):Cathepsin B-like cysteine proteinase;
nta-miR396c	UP	mRNA_96478_cds	UP	RD21A	(AT1G47128.1):Granulin repeat cysteine protease family protein|(Solyc12g088670.1.1):Cathepsin B-like cysteine proteinase;
nta-miR398	DOWN	mRNA_66190_cds	DOWN	--	--
nta-miR6144	DOWN	mRNA_45926_cds	DOWN	BSK5	(AT5G59010.1):Protein kinase protein with tetratricopeptide repeat domain|(Solyc09g011750.2.1):Receptor-like protein kinase At5g59670;
nta-miR6144	DOWN	mRNA_138392_cds	DOWN	BSK5	(AT5G59010.1):Protein kinase protein with tetratricopeptide repeat domain|(Solyc09g011750.2.1):Receptor-like protein kinase At5g59670;
nta-miR6145b	DOWN	mRNA_108829_cds	DOWN	BGAL12	(AT4G26140.2):beta-galactosidase 12|(Solyc12g008840.1.1):Beta-galactosidase;
nta-miR6154a	DOWN	mRNA_28880_cds	DOWN	RWA2	(AT3G06550.1):O-acetyltransferase family protein|(Solyc01g058270.2.1):CAS1 domain containing 1;
nta-miR6154b	DOWN	mRNA_28880_cds	DOWN	RWA2	(AT3G06550.1):O-acetyltransferase family protein|(Solyc01g058270.2.1):CAS1 domain containing 1;
nta-miR6164a	DOWN	mRNA_73086_cds	DOWN	--	--
nta-miR6164b	DOWN	mRNA_73086_cds	DOWN	--	--
