# Supplementary material for: Integrated analysis of tobacco miRNA and mRNA expression profiles under PVY infection provids insight into tobacco-PVY interactions
Source: Sci Rep. 2017 Jul 7;7:4895. doi: 10.1038/s41598-017-05155-w (PMC5501784; doi:10.1038/s41598-017-05155-w)
Supplement: Supplementary file 9 — Table_S8 [file 41598_2017_5155_MOESM9_ESM.xls]

miRNA_id	miRNA_seq	Target_id	Tax_id	Symbol	Description
miRNA	miRNA_regulate	mRNA	mRNA_regulate	Symbol	Description
nta-miR160a	UP	mRNA_117692_cds	DOWN	ARF16	(AT4G30080.1):auxin response factor 16|(Solyc09g007810.2.1):Auxin response factor 3;
nta-miR160b	UP	mRNA_117692_cds	DOWN	ARF16	(AT4G30080.1):auxin response factor 16|(Solyc09g007810.2.1):Auxin response factor 3;
nta-miR160c	UP	mRNA_117692_cds	DOWN	ARF16	(AT4G30080.1):auxin response factor 16|(Solyc09g007810.2.1):Auxin response factor 3;
nta-miR164a	DOWN	mRNA_8635_cds	UP	--	--
nta-miR164a	DOWN	mRNA_50956_cds	UP	--	--
nta-miR164a	DOWN	mRNA_67161_cds	UP	--	--
nta-miR164a	DOWN	mRNA_96726_cds	UP	--	--
nta-miR164a	DOWN	mRNA_96803_cds	UP	--	--
nta-miR164b	DOWN	mRNA_8635_cds	UP	--	--
nta-miR164b	DOWN	mRNA_50956_cds	UP	--	--
nta-miR164b	DOWN	mRNA_67161_cds	UP	--	--
nta-miR164b	DOWN	mRNA_96726_cds	UP	--	--
nta-miR164b	DOWN	mRNA_96803_cds	UP	--	--
nta-miR166a	UP	mRNA_51964_cds	DOWN	REV	(AT5G60690.1):Homeobox-leucine zipper family protein / lipid-binding START domain-containing protein|(Solyc11g069470.1.1):Class III homeodomain-leucine zipper;
nta-miR166b	UP	mRNA_51964_cds	DOWN	REV	(AT5G60690.1):Homeobox-leucine zipper family protein / lipid-binding START domain-containing protein|(Solyc11g069470.1.1):Class III homeodomain-leucine zipper;
nta-miR166c	UP	mRNA_51964_cds	DOWN	REV	(AT5G60690.1):Homeobox-leucine zipper family protein / lipid-binding START domain-containing protein|(Solyc11g069470.1.1):Class III homeodomain-leucine zipper;
nta-miR166d	UP	mRNA_51964_cds	DOWN	REV	(AT5G60690.1):Homeobox-leucine zipper family protein / lipid-binding START domain-containing protein|(Solyc11g069470.1.1):Class III homeodomain-leucine zipper;
nta-miR166e	UP	mRNA_51964_cds	DOWN	REV	(AT5G60690.1):Homeobox-leucine zipper family protein / lipid-binding START domain-containing protein|(Solyc11g069470.1.1):Class III homeodomain-leucine zipper;
nta-miR166f	UP	mRNA_51964_cds	DOWN	REV	(AT5G60690.1):Homeobox-leucine zipper family protein / lipid-binding START domain-containing protein|(Solyc11g069470.1.1):Class III homeodomain-leucine zipper;
nta-miR166g	UP	mRNA_51964_cds	DOWN	REV	(AT5G60690.1):Homeobox-leucine zipper family protein / lipid-binding START domain-containing protein|(Solyc11g069470.1.1):Class III homeodomain-leucine zipper;
nta-miR166h	UP	mRNA_51964_cds	DOWN	REV	(AT5G60690.1):Homeobox-leucine zipper family protein / lipid-binding START domain-containing protein|(Solyc11g069470.1.1):Class III homeodomain-leucine zipper;
nta-miR171b	UP	mRNA_55_cds	DOWN	HAM3	(AT4G00150.1):GRAS family transcription factor|(Solyc08g078800.1.1):GRAS family transcription factor;
nta-miR171c	UP	mRNA_55_cds	DOWN	HAM3	(AT4G00150.1):GRAS family transcription factor|(Solyc08g078800.1.1):GRAS family transcription factor;
nta-miR172c	DOWN	mRNA_99709_cds	UP	AT1G22540	(AT1G22540.1):Major facilitator superfamily protein|(Solyc06g065020.2.1):Peptide transporter;
nta-miR172d	DOWN	mRNA_99709_cds	UP	AT1G22540	(AT1G22540.1):Major facilitator superfamily protein|(Solyc06g065020.2.1):Peptide transporter;
nta-miR172e	DOWN	mRNA_99709_cds	UP	AT1G22540	(AT1G22540.1):Major facilitator superfamily protein|(Solyc06g065020.2.1):Peptide transporter;
nta-miR172f	DOWN	mRNA_99709_cds	UP	AT1G22540	(AT1G22540.1):Major facilitator superfamily protein|(Solyc06g065020.2.1):Peptide transporter;
nta-miR172g	DOWN	mRNA_99709_cds	UP	AT1G22540	(AT1G22540.1):Major facilitator superfamily protein|(Solyc06g065020.2.1):Peptide transporter;
nta-miR172h	DOWN	mRNA_99709_cds	UP	AT1G22540	(AT1G22540.1):Major facilitator superfamily protein|(Solyc06g065020.2.1):Peptide transporter;
nta-miR172i	DOWN	mRNA_99709_cds	UP	AT1G22540	(AT1G22540.1):Major facilitator superfamily protein|(Solyc06g065020.2.1):Peptide transporter;
nta-miR172j	DOWN	mRNA_99709_cds	UP	AT1G22540	(AT1G22540.1):Major facilitator superfamily protein|(Solyc06g065020.2.1):Peptide transporter;
nta-miR395a	DOWN	mRNA_26963_cds	UP	--	--
nta-miR395a	DOWN	mRNA_52118_cds	UP	--	--
nta-miR395a	DOWN	mRNA_86701_cds	UP	--	--
nta-miR395a	DOWN	mRNA_105732_cds	UP	--	--
nta-miR395b	DOWN	mRNA_26963_cds	UP	--	--
nta-miR395b	DOWN	mRNA_52118_cds	UP	--	--
nta-miR395b	DOWN	mRNA_86701_cds	UP	--	--
nta-miR395b	DOWN	mRNA_105732_cds	UP	--	--
nta-miR395c	DOWN	mRNA_26963_cds	UP	--	--
nta-miR395c	DOWN	mRNA_52118_cds	UP	--	--
nta-miR395c	DOWN	mRNA_86701_cds	UP	--	--
nta-miR395c	DOWN	mRNA_105732_cds	UP	--	--
nta-miR396a	UP	mRNA_17630_cds	DOWN	MOD1	(AT2G05990.2):NAD(P)-binding Rossmann-fold superfamily protein|(Solyc10g078740.1.1):Enoyl reductase;
nta-miR396b	UP	mRNA_46959_cds	DOWN	RBP31	(AT4G24770.1):31-kDa RNA binding protein|(Solyc03g111840.2.1):Polyadenylate-binding protein 1-like;
nta-miR396c	UP	mRNA_46959_cds	DOWN	RBP31	(AT4G24770.1):31-kDa RNA binding protein|(Solyc03g111840.2.1):Polyadenylate-binding protein 1-like;
nta-miR6025d	DOWN	mRNA_44046_cds	UP	--	--
nta-miR6025d	DOWN	mRNA_44046_cds	UP	--	--
nta-miR6025d	DOWN	mRNA_135679_cds	UP	AT1G59780	(AT1G59780.1):NB-ARC domain-containing disease resistance protein|(Solyc05g013280.2.1):Cc-nbs-lrr, resistance protein with an R1 specific domain;
nta-miR6144	DOWN	mRNA_62167_cds	UP	emb2734	(AT5G19820.1):ARM repeat superfamily protein|(Solyc01g044360.2.1):Importin beta-3;
nta-miR6144	DOWN	mRNA_133043_cds	UP	emb2734	(AT5G19820.1):ARM repeat superfamily protein|(Solyc01g044360.2.1):Importin beta-3;
nta-miR6145c	DOWN	mRNA_43961_cds	UP	--	--
