# Supplementary material for: Integrated analysis of tobacco miRNA and mRNA expression profiles under PVY infection provids insight into tobacco-PVY interactions
Source: Sci Rep. 2017 Jul 7;7:4895. doi: 10.1038/s41598-017-05155-w (PMC5501784; doi:10.1038/s41598-017-05155-w)
Supplement: Supplementary file 10 — Table_S9 [file 41598_2017_5155_MOESM10_ESM.xlsx]

## Sheet: Sheet1
Table S9: Lists of primers used in qRT-PCR in the text
Accession No.	Gene Annotation	Amplicon size	Primer sequence 5'→3'
mRNA_128254_cds	myb-like transcription factor family protein	207 bp	F:ACCCTGCTGTTGGTGGTTCTGC R:TTGCTACCTGCGTTGGCGTTC
mRNA_131240_cds	MATE efflux family protein	174 bp	F:GGCTTCGATTTCGGTCTCATGC
			R:AACTGGCGTTGCGAAGAGAAATAAA
mRNA_18996_cds	Plastid-lipid associated protein PAP / fibrillin family protein	156 bp	F:CAAGGTCGTGGTCGCTCTGCTT
			R:CGCTGATCCTGGCCTAGTCGTG
mRNA_19051_cds	Protein of unknown function (DUF581)	207 bp	F:ACCGATGAGGAGGACAACGAGC
			R:GACACCATCGCCGCCATAGAAT
mRNA_19057_cds	myo-inositol-1-phosphate synthase	202 bp	F:GGGAGACAGCAAAAGGGCAATG
			R:CACGGGGTGGAAGGAGTGGAAC
mRNA_20683_cds	Tetratricopeptide repeat (TPR)-like superfamily protein	271 bp	F:TGAACGTGAAGTTGCTGAGGCG
			R:CCAATCCGGTGCAATCTCCAAA
mRNA_47326_cds	Ubiquitin-like superfamily protein	240 bp	F:TTGAACACCCTTTAGAGAGGAGGCA
			R:TTGGAGGGAGAATGTTTTTGACGAA
mRNA_48858_cds	glutathione S-transferase	302 bp	F:CAGTCCTTTTAGTCCAGAGTTGAG
			R:AAGCTTTTCCAATTGTAGTTATGCA
mRNA_63246_cds	Uncharacterised protein family	173 bp	F:TCATGGAGCTTGACACTAGCGATG
			R:CCAGAACGAATCAGGAGGTCAGAAG
mRNA_64798_cds	cinnamyl alcohol dehydrogenase 9	243 bp	F:ACCGTTGTTATGTGCAGGAGTTACA
			R:TGCATTTGATGTGCATTAGAGCTAA
mRNA_68091_cds	translationally controlled tumor protein	245 bp	F:CATCGGGGCGAATCCATCTG
			R:GCTCTGCGCCTAACTTGGGTGT
mRNA_76201_cds	sugar transporter 1	274 bp	F:ATCGAACGTGGCAATCACGACA
			R:GGGAAGCATCAGCACCAAAACC
mRNA_80243_cds	P-glycoprotein 11	160 bp	F:GCAAACGCCCACAAGTTCATCA
			R:CGCTCGTCGCCTCATCCAAT
